# Supplementary material for: Interleukin 4 promotes the development of ex-Foxp3 Th2 cells during immunity to intestinal helminths
Source: J Exp Med. 2017 Jun 5;214(6):1809–26. doi: 10.1084/jem.20161104 (PMC5460998; doi:10.1084/jem.20161104)
Supplement: Table S1 (Excel file) [file JEM_20161104_TableS1.xls]

## Sheet: a
Supplementary Table 1					Transcriptional analysis of converted HpTR®Il4GFP+ cells and conventional Th2 cells (nT cells that had up-regulated Il4GFP (nT®Il4GFP+). Sort-purified Il4GFP+cells from Tcra–/– mice that had received nT or HpTR cells (as shown in Fig. 3) were used to determine global gene expression by microarray.
Significantly expressed genes unique to group a
Symbol	Entrez Gene Name	Exp Fold Change (nT-> Th2)	Exp Fold Change (HpTR->Th2)	Exp Fold Change (HpTR)
0710001D07Rik	RIKEN cDNA 0710001D07 gene	-2.241
1110020A21Rik	RIKEN cDNA 1110020A21 gene	-2.491
1190002F15Rik	lncRNA downstream of Cdkn1b	5.793
1700061F12Rik	RIKEN cDNA 1700061F12 gene	346.227
1700064N11Rik	RIKEN cDNA 1700064N11 gene	-2.354
1810009J06Rik/Gm2663	RIKEN cDNA 1810009J06 gene	5.152
1810026B05Rik	RIKEN cDNA 1810026B05 gene	-2.018
2610027H17Rik	RIKEN cDNA 2610027H17 gene	-2.336
2810416A17Rik	RIKEN cDNA 2810416A17 gene	9.332
3110054G05Rik	RIKEN cDNA 3110054G05 gene	-2.751
4831440E17Rik	RIKEN cDNA 4831440E17 gene	-2.025
4930412O13Rik	RIKEN cDNA 4930412O13 gene	14.790
4930481A15Rik	RIKEN cDNA 4930481A15 gene	-2.551
4930573G07Rik	RIKEN cDNA 4930573G07 gene	-6.888
4933402C05Rik	RIKEN cDNA 4933402C05 gene	-2.020
5530402H23Rik	RIKEN cDNA 5530402H23 gene	-2.364
5730471H19Rik	RIKEN cDNA 5730471H19 gene	-3.224
5730507A11Rik	RIKEN cDNA 5730507A11 gene	-2.131
5830411N06Rik	RIKEN cDNA 5830411N06 gene	2.757
9130023H24Rik	RIKEN cDNA 9130023H24 gene	2.261
9130401L11Rik	RIKEN cDNA 9130401L11 gene	-3.200
A030005L19Rik	RIKEN cDNA A030005L19 gene	-2.149
A430028G04Rik	RIKEN cDNA A430028G04 gene	-3.343
ABCB10	ATP binding cassette subfamily B member 10	2.690
ABCC1	ATP binding cassette subfamily C member 1	2.193
ABI3	ABI family member 3	-3.786
ACER2	alkaline ceramidase 2	-2.545
ACER3	alkaline ceramidase 3	-2.418
ACSF3	acyl-CoA synthetase family member 3	2.063
ACTN2	actinin, alpha 2	5.155
ACVR2A	activin A receptor type IIA	2.513
ADAP1	ArfGAP with dual PH domains 1	3.846
ADCK5	aarF domain containing kinase 5	2.009
AFAP1	actin filament associated protein 1	-2.080
AI451458	expressed sequence AI451458	-2.101
AK2	adenylate kinase 2	2.194
ALDH2	aldehyde dehydrogenase 2 family (mitochondrial)	-5.627
ALDH6A1	aldehyde dehydrogenase 6 family member A1	-2.125
AMACR	alpha-methylacyl-CoA racemase	-2.324
ANKRD28	ankyrin repeat domain 28	-2.015
ANLN	anillin actin binding protein	14.515
AQP3	aquaporin 3 (Gill blood group)	-2.849
ARHGAP39	Rho GTPase activating protein 39	-2.825
ARHGEF11	Rho guanine nucleotide exchange factor 11	-2.172
ARRB1	arrestin, beta 1	-2.018
ATAD5	ATPase family, AAA domain containing 5	2.622
ATL1	atlastin GTPase 1	-2.272
ATP2B1	ATPase, Ca++ transporting, plasma membrane 1	2.469
ATP8A2	ATPase, aminophospholipid transporter, class I, type 8A, member 2	3.129
AU015680	expressed sequence AU015680	-2.113
AU021760	expressed sequence AU021760	-2.620
AW493563	expressed sequence AW493563	-2.067
B3GNT5	UDP-GlcNAc:betaGal beta-1,3-N-acetylglucosaminyltransferase 5	2.058
B4GALNT1	beta-1,4-N-acetyl-galactosaminyl transferase 1	-3.927
BAD	BCL2 associated agonist of cell death	2.315
BARD1	BRCA1 associated RING domain 1	3.141
BAZ2B	bromodomain adjacent to zinc finger domain 2B	-2.447
BC020402	cDNA sequence BC020402	-2.091
BCAS2	breast carcinoma amplified sequence 2	-2.018
BEST1	bestrophin 1	-2.729
BLMH	bleomycin hydrolase	2.161
BRIP1	BRCA1 interacting protein C-terminal helicase 1	4.775
C10orf128	chromosome 10 open reading frame 128	37.635
C12orf29	chromosome 12 open reading frame 29	2.060
C14orf80	chromosome 14 open reading frame 80	3.881
C14orf159	chromosome 14 open reading frame 159	2.569
C15orf39	chromosome 15 open reading frame 39	-2.106
C16orf96	chromosome 16 open reading frame 96	-2.231
C17orf96	chromosome 17 open reading frame 96	-2.002
C1orf74	chromosome 1 open reading frame 74	-2.153
C3orf14	chromosome 3 open reading frame 14	2.061
C3orf62	chromosome 3 open reading frame 62	-3.059
C5orf30	chromosome 5 open reading frame 30	-2.069
C920009B18Rik	RIKEN cDNA C920009B18 gene	-2.322
CACNA1D	calcium channel, voltage-dependent, L type, alpha 1D subunit	4.733
Calm1 (includes others)	calmodulin 1	2.148
CALU	calumenin	-3.653
CAMSAP2	calmodulin regulated spectrin associated protein family member 2	-2.556
CCL3L3	chemokine (C-C motif) ligand 3-like 3	5.473
CCR1	chemokine (C-C motif) receptor 1	24.653
CD53	CD53 molecule	-2.372
CD72	CD72 molecule	-5.195
Cd99	CD99 antigen	2.141
CD200R1L	CD200 receptor 1 like	2.307
CENPA	centromere protein A	2.401
CENPL	centromere protein L	2.479
CENPW	centromere protein W	3.389
CHCHD10	coiled-coil-helix-coiled-coil-helix domain containing 10	-3.059
CHDH	choline dehydrogenase	6.175
CHST15	carbohydrate (N-acetylgalactosamine 4-sulfate 6-O) sulfotransferase 15	-2.619
CKB	creatine kinase, brain	-2.080
CLCF1	cardiotrophin-like cytokine factor 1	-3.108
CLCN5	chloride channel, voltage-sensitive 5	3.122
COL23A1	collagen, type XXIII, alpha 1	-3.556
COL9A3	collagen, type IX, alpha 3	-2.321
COMT	catechol-O-methyltransferase	2.305
CRELD2	cysteine rich with EGF-like domains 2	2.005
CRY2	cryptochrome circadian clock 2	-2.038
CSF2	colony stimulating factor 2	76.889
CSF2RA	colony stimulating factor 2 receptor alpha subunit	2.213
CYP2R1	cytochrome P450 family 2 subfamily R member 1	-2.105
D030028M11Rik	RIKEN cDNA D030028M11 gene	2.745
D830025C05Rik	RIKEN cDNA D830025C05 gene	-2.754
DAPK1	death-associated protein kinase 1	-38.978
DBP	D site of albumin promoter (albumin D-box) binding protein	-2.551
DCDC2B	doublecortin domain containing 2B	-2.101
DCTPP1	dCTP pyrophosphatase 1	2.474
DDX28	DEAD-box helicase 28	2.149
DEPDC1B	DEP domain containing 1B	4.925
DEPTOR	DEP domain containing MTOR-interacting protein	19.926
Dgcr6	DiGeorge syndrome critical region gene 6	2.183
DGKD	diacylglycerol kinase delta	-2.048
DIEXF	digestive organ expansion factor homolog (zebrafish)	-2.052
DIP2A	disco interacting protein 2 homolog A	3.089
DLG4	discs, large homolog 4 (Drosophila)	-3.304
DLGAP5	discs, large (Drosophila) homolog-associated protein 5	2.286
DNA2	DNA replication helicase/nuclease 2	5.361
DNAJC6	DnaJ heat shock protein family (Hsp40) member C6	4.339
DOK2	docking protein 2	2.155
DSCC1	DNA replication and sister chromatid cohesion 1	2.766
DTNBP1	dystrobrevin binding protein 1	2.208
Dubr	Dppa2 upstream binding RNA	2.460
DUT	deoxyuridine triphosphatase	2.125
E130116L18Rik	RIKEN cDNA E130116L18 gene	-7.943
E2F1	E2F transcription factor 1	3.275
E2F2	E2F transcription factor 2	2.806
Ehbp1l1	EH domain binding protein 1-like 1	2.215
EHD4	EH domain containing 4	3.129
EML5	echinoderm microtubule associated protein like 5	-2.116
EPB41L5	erythrocyte membrane protein band 4.1 like 5	-2.437
ERO1A	endoplasmic reticulum oxidoreductase alpha	3.291
ESPL1	extra spindle pole bodies like 1, separase	8.793
ETFB	electron transfer flavoprotein beta subunit	2.362
EXO1	exonuclease 1	3.178
EZH2	enhancer of zeste 2 polycomb repressive complex 2 subunit	2.382
FAM122A	family with sequence similarity 122A	-4.118
FAM129B	family with sequence similarity 129 member B	15.896
FAM212B	family with sequence similarity 212 member B	-2.504
FAM213A	family with sequence similarity 213 member A	5.721
FAM26F	family with sequence similarity 26 member F	-2.189
FAR1	fatty acyl-CoA reductase 1	2.051
FARP1	FERM, ARH/RhoGEF and pleckstrin domain protein 1	2.562
FASLG	Fas ligand	2.757
FBXO4	F-box protein 4	2.002
Fbxw17	F-box and WD-40 domain protein 17	2.486
FDX1	ferredoxin 1	2.027
FFAR2	free fatty acid receptor 2	5.992
FHIT	fragile histidine triad	4.144
FKBP2	FK506 binding protein 2	2.001
FN1	fibronectin 1	2.746
FRAT1	frequently rearranged in advanced T-cell lymphomas 1	-5.443
FRAT2	frequently rearranged in advanced T-cell lymphomas 2	-3.062
GADD45A	growth arrest and DNA damage inducible alpha	-2.246
GALNT11	polypeptide N-acetylgalactosaminyltransferase 11	-2.691
GAS7	growth arrest specific 7	8.921
GAS2L3	growth arrest specific 2 like 3	4.981
GATAD2A	GATA zinc finger domain containing 2A	2.080
GATSL2	GATS protein-like 2	-3.973
GATSL3	GATS protein-like 3	2.184
GGH	gamma-glutamyl hydrolase (conjugase, folylpolygammaglutamyl hydrolase)	2.119
GLCE	glucuronic acid epimerase	-2.257
GLIPR2	GLI pathogenesis-related 2	3.206
GLIS2	GLIS family zinc finger 2	3.846
Gm5129	predicted gene 5129	-2.153
Gm5861	predicted gene 5861	7.644
Gm10482	predicted gene 10482	3.069
GMDS	GDP-mannose 4,6-dehydratase	2.056
GNG13	guanine nucleotide binding protein (G protein), gamma 13	2.622
GPC1	glypican 1	3.103
GPNMB	glycoprotein (transmembrane) nmb	3.477
GPR65	G protein-coupled receptor 65	-2.098
GRIN2D	glutamate receptor, ionotropic, N-methyl D-aspartate 2D	5.546
GRK5	G protein-coupled receptor kinase 5	3.943
GTF2H4	general transcription factor IIH subunit 4	-2.273
GUCA1B	guanylate cyclase activator 1B	-3.086
GUCY1B3	guanylate cyclase 1, soluble, beta 3	-2.685
HARS2	histidyl-tRNA synthetase 2	-2.031
HDC	histidine decarboxylase	56.919
Hist1h1e	histone cluster 1, H1e	2.586
HIST1H2BI	histone cluster 1, H2bi	-2.022
HIST1H2BO	histone cluster 1, H2bo	5.186
HIST1H3E	histone cluster 1, H3e	5.259
HIST2H3A	histone cluster 2, H3a	-2.578
HLA-DOB	major histocompatibility complex, class II, DO beta	-25.474
Hnrnpa1	heterogeneous nuclear ribonucleoprotein A1	-2.065
HRH4	histamine receptor H4	76.549
HSPB11	heat shock protein family B (small) member 11	-3.133
HSPBAP1	HSPB (heat shock 27kDa) associated protein 1	-2.499
IDE	insulin-degrading enzyme	2.314
IER5	immediate early response 5	-2.776
IGFBP7	insulin like growth factor binding protein 7	4.420
Igkv14-111	immunoglobulin kappa variable 14-111	9.719
Il3	interleukin 3	43.076
IL5	interleukin 5	17.300
IL6	interleukin 6	70.516
IL15RA	interleukin 15 receptor subunit alpha	2.312
IL17RB	interleukin 17 receptor B	11.153
IL3RA	interleukin 3 receptor subunit alpha	2.844
IL6ST	interleukin 6 signal transducer	-3.821
IMPACT	impact RWD domain protein	2.163
IPCEF1	interaction protein for cytohesin exchange factors 1	-2.209
IQCE	IQ motif containing E	-2.023
ITGA1	integrin subunit alpha 1	18.916
ITGA2	integrin subunit alpha 2	6.998
ITPR1	inositol 1,4,5-trisphosphate receptor, type 1	2.593
JAG1	jagged 1	6.099
KCNIP2	Kv channel interacting protein 2	-2.386
KIF1B	kinesin family member 1B	-2.598
KIF20B	kinesin family member 20B	2.323
KLF7	Kruppel-like factor 7 (ubiquitous)	-2.122
KLF10	Kruppel-like factor 10	2.282
KLHL24	kelch like family member 24	-2.063
Klrk1	killer cell lectin-like receptor subfamily K, member 1	5.017
KPNA2	karyopherin alpha 2 (RAG cohort 1, importin alpha 1)	2.548
Krt10	keratin 10	-2.309
LATS2	large tumor suppressor kinase 2	-2.629
LDHB	lactate dehydrogenase B	-4.449
LGALS7/LGALS7B	lectin, galactoside-binding, soluble, 7	6.016
LIMD2	LIM domain containing 2	-2.304
LIPA	lipase A, lysosomal acid, cholesterol esterase	-2.286
LOC328066	uncharacterized LOC328066	10.078
LOC102724788/PRODH	proline dehydrogenase (oxidase) 1	8.520
LSR	lipolysis stimulated lipoprotein receptor	2.820
LTK	leukocyte receptor tyrosine kinase	2.801
Ly6a (includes others)	lymphocyte antigen 6 complex, locus A	-7.863
Ly6k	lymphocyte antigen 6 complex, locus K	-4.688
LYNX1	Ly6/neurotoxin 1	-3.223
MAD2L1	MAD2 mitotic arrest deficient-like 1 (yeast)	3.139
MAGI3	membrane associated guanylate kinase, WW and PDZ domain containing 3	-2.729
MAMDC4	MAM domain containing 4	-2.422
MAP3K3	mitogen-activated protein kinase kinase kinase 3	-2.196
MAP4K3	mitogen-activated protein kinase kinase kinase kinase 3	-2.048
MAPK8	mitogen-activated protein kinase 8	-2.271
MCM6	minichromosome maintenance complex component 6	2.611
METTL23	methyltransferase like 23	-3.189
MEX3B	mex-3 RNA binding family member B	-2.401
MGLL	monoglyceride lipase	5.271
MGST2	microsomal glutathione S-transferase 2	-2.991
MINA	MYC induced nuclear antigen	2.488
MMP11	matrix metallopeptidase 11	-5.762
MMS22L	MMS22 like, DNA repair protein	2.825
MPP1	membrane protein, palmitoylated 1	-2.540
MPP6	membrane protein, palmitoylated 6	-2.025
MRPL19	mitochondrial ribosomal protein L19	11.482
MSRB2	methionine sulfoxide reductase B2	-2.656
MTBP	MDM2 binding protein	2.023
MYL4	myosin light chain 4	2.218
NBEAL2	neurobeachin like 2	2.635
NCK2	NCK adaptor protein 2	2.078
NCKAP1	NCK associated protein 1	2.176
Nedd4	neural precursor cell expressed, developmentally down-regulated 4	5.146
NEK2	NIMA related kinase 2	3.546
NEXN	nexilin (F actin binding protein)	-2.259
NICN1	nicolin 1	-2.068
NKX6-2	NK6 homeobox 2	-3.083
NOXRED1	NADP-dependent oxidoreductase domain containing 1	-2.107
NQO2	NAD(P)H dehydrogenase, quinone 2	3.703
NRARP	NOTCH-regulated ankyrin repeat protein	-2.471
NTPCR	nucleoside-triphosphatase, cancer-related	-2.251
NUF2	NUF2, NDC80 kinetochore complex component	20.903
NVL	nuclear VCP-like	-2.000
OAS3	2'-5'-oligoadenylate synthetase 3	3.977
ORAI3	ORAI calcium release-activated calcium modulator 3	2.061
OSBPL5	oxysterol binding protein like 5	2.696
OSBPL9	oxysterol binding protein like 9	-2.040
P4HA1	prolyl 4-hydroxylase, alpha polypeptide I	-2.437
PACSIN1	protein kinase C and casein kinase substrate in neurons 1	-3.781
PADI4	peptidyl arginine deiminase, type IV	4.013
PAFAH2	platelet-activating factor acetylhydrolase 2	-2.894
PAK1	p21 protein (Cdc42/Rac)-activated kinase 1	-4.350
PAQR4	progestin and adipoQ receptor family member IV	7.740
PASK	PAS domain containing serine/threonine kinase	2.330
PCBP4	poly(rC) binding protein 4	3.041
PCGF5	polycomb group ring finger 5	-2.337
PCSK1	proprotein convertase subtilisin/kexin type 1	21.710
PDE7A	phosphodiesterase 7A	2.048
PGAP1	post-GPI attachment to proteins 1	-2.033
Phxr2	per-hexamer repeat gene 2	-2.095
PIAS2	protein inhibitor of activated STAT 2	-2.214
PICALM	phosphatidylinositol binding clathrin assembly protein	-2.430
PIF1	PIF1 5'-to-3' DNA helicase	21.092
PIK3AP1	phosphoinositide-3-kinase adaptor protein 1	22.526
PKNOX1	PBX/knotted 1 homeobox 1	-2.118
PLA2G16	phospholipase A2 group XVI	2.141
PLEKHA1	pleckstrin homology domain containing A1	-2.322
PLEKHF1	pleckstrin homology and FYVE domain containing 1	2.867
PLEKHG5	pleckstrin homology and RhoGEF domain containing G5	2.887
PLK4	polo-like kinase 4	2.628
POMGNT1	protein O-linked mannose N-acetylglucosaminyltransferase 1 (beta 1,2-)	3.053
PPARG	peroxisome proliferator-activated receptor gamma	55.808
PQLC3	PQ loop repeat containing 3	2.653
PRCP	prolylcarboxypeptidase	-2.440
PRDM11	PR domain containing 11	-2.732
PRICKLE1	prickle planar cell polarity protein 1	-6.650
PRKRA	protein activator of interferon induced protein kinase EIF2AK2	2.183
PRSS16	protease, serine 16	2.601
PSAT1	phosphoserine aminotransferase 1	2.180
PTEN	phosphatase and tensin homolog	-2.074
PTGER4	prostaglandin E receptor 4	2.433
PTK2	protein tyrosine kinase 2	-5.374
PTPN9	protein tyrosine phosphatase, non-receptor type 9	2.183
PTPRK	protein tyrosine phosphatase, receptor type K	4.218
PUF60	poly(U) binding splicing factor 60KDa	-2.386
Pvr	poliovirus receptor	-4.143
PXDC1	PX domain containing 1	2.845
RAB11FIP1	RAB11 family interacting protein 1 (class I)	2.098
RAB11FIP5	RAB11 family interacting protein 5 (class I)	3.562
RAB4A	RAB4A, member RAS oncogene family	2.573
RAB6B	RAB6B, member RAS oncogene family	-2.071
RAP1GAP2	RAP1 GTPase activating protein 2	29.514
RAP2A	RAP2A, member of RAS oncogene family	-2.586
RASAL1	RAS protein activator like 1 (GAP1 like)	-2.349
RBBP8	retinoblastoma binding protein 8	2.468
RBL2	retinoblastoma-like 2	2.237
RBM38	RNA binding motif protein 38	-2.241
RBM47	RNA binding motif protein 47	10.722
RBPJ	recombination signal binding protein for immunoglobulin kappa J region	4.597
RCBTB1	regulator of chromosome condensation (RCC1) and BTB (POZ) domain containing protein 1	-2.390
RDH5	retinol dehydrogenase 5	-2.044
RECQL4	RecQ helicase-like 4	2.387
RFX3	regulatory factor X3	-2.016
RGS2	regulator of G-protein signaling 2	-2.534
RHOC	ras homolog family member C	4.383
RMDN2	regulator of microtubule dynamics 2	8.671
RNF130	ring finger protein 130	-2.107
RNGTT	RNA guanylyltransferase and 5'-phosphatase	-2.003
RPL7	ribosomal protein L7	-2.471
RPL18	ribosomal protein L18	-2.364
RPS19	ribosomal protein S19	-2.297
RPS24	ribosomal protein S24	-2.725
RPS15A	ribosomal protein S15a	-2.159
RPS6KA2	ribosomal protein S6 kinase, 90kDa, polypeptide 2	-2.361
RPS6KA5	ribosomal protein S6 kinase, 90kDa, polypeptide 5	3.600
RXRA	retinoid X receptor alpha	2.760
S100A10	S100 calcium binding protein A10	2.398
S100A13	S100 calcium binding protein A13	2.295
SAP30	Sin3A associated protein 30kDa	2.967
SBSN	suprabasin	-2.889
SCARF1	scavenger receptor class F member 1	-2.055
SCMH1	sex comb on midleg homolog 1 (Drosophila)	-4.173
SEPP1	selenoprotein P, plasma, 1	-2.445
SEPT6	septin 6	-2.281
SERPINB6	serpin peptidase inhibitor, clade B (ovalbumin), member 6	2.127
Setd1b	SET domain containing 1B	-2.057
SFMBT2	Scm-like with four mbt domains 2	-3.494
SIPA1L2	signal-induced proliferation-associated 1 like 2	-2.684
SKA3	spindle and kinetochore associated complex subunit 3	2.244
SLA	Src-like-adaptor	2.149
SLAMF7	SLAM family member 7	3.884
SLC25A4	solute carrier family 25 (mitochondrial carrier; adenine nucleotide translocator), member 4	2.082
SLC25A25	solute carrier family 25 (mitochondrial carrier; phosphate carrier), member 25	-2.178
SLC25A27	solute carrier family 25 member 27	-40.442
SLC25A36	solute carrier family 25 (pyrimidine nucleotide carrier), member 36	-2.066
SLC28A2	solute carrier family 28 (concentrative nucleoside transporter), member 2	-2.291
SLC7A8	solute carrier family 7 (amino acid transporter light chain, L system), member 8	3.842
SMO	smoothened, frizzled class receptor	3.495
Snhg7	small nucleolar RNA host gene 7	-2.013
Snhg12	small nucleolar RNA host gene 12	-2.107
SNRNP25	small nuclear ribonucleoprotein, U11/U12 25kDa subunit	2.326
SNTB2	syntrophin beta 2	3.135
SOAT2	sterol O-acyltransferase 2	54.442
SORL1	sortilin-related receptor, L(DLR class) A repeats containing	2.762
SPACA1	sperm acrosome associated 1	-4.747
SPATA24	spermatogenesis associated 24	2.043
SPEF1	sperm flagellar 1	2.346
SPHK2	sphingosine kinase 2	-2.052
Spin2c	spindlin family, member 2C	-2.126
SPON1	spondin 1	-2.427
SPSB1	splA/ryanodine receptor domain and SOCS box containing 1	-2.689
SQRDL	sulfide quinone reductase-like (yeast)	-4.728
SSBP2	single-stranded DNA binding protein 2	-2.279
SSH2	slingshot protein phosphatase 2	-2.069
SSU72	SSU72 homolog, RNA polymerase II CTD phosphatase	-2.149
STMN1	stathmin 1	3.006
STMN2	stathmin 2	3.819
STRBP	spermatid perinuclear RNA binding protein	-2.100
SULF2	sulfatase 2	3.830
TACC2	transforming, acidic coiled-coil containing protein 2	-2.384
TBC1D8	TBC1 domain family member 8	-2.059
TBL1XR1	transducin (beta)-like 1 X-linked receptor 1	2.065
TBX6	T-box 6	-2.092
TBX21	T-box 21	41.798
TCF19	transcription factor 19	2.564
TGFB1I1	transforming growth factor beta 1 induced transcript 1	-2.056
THADA	thyroid adenoma associated	-2.018
THTPA	thiamine triphosphatase	2.160
TICAM1	toll-like receptor adaptor molecule 1	2.081
TIPIN	TIMELESS interacting protein	2.289
TKTL1	transketolase-like 1	29.680
TMEM231	transmembrane protein 231	3.982
TMIE	transmembrane inner ear	-6.936
TMLHE	trimethyllysine hydroxylase, epsilon	-3.177
TMPRSS13	transmembrane protease, serine 13	6.173
TNFRSF1A	tumor necrosis factor receptor superfamily member 1A	-2.394
Trav9d-3	T cell receptor alpha variable 9D-3	-2.693
TRIB3	tribbles pseudokinase 3	-3.196
TRIP10	thyroid hormone receptor interactor 10	2.841
TRPM1	transient receptor potential cation channel, subfamily M, member 1	-3.112
TRPM4	transient receptor potential cation channel, subfamily M, member 4	2.565
TRPM6	transient receptor potential cation channel, subfamily M, member 6	50.999
TSACC	TSSK6 activating co-chaperone	-2.309
TSC22D1	TSC22 domain family member 1	-7.460
TTF2	transcription termination factor, RNA polymerase II	2.243
TTL	tubulin tyrosine ligase	-2.032
TTPAL	tocopherol (alpha) transfer protein-like	2.100
TXNDC5	thioredoxin domain containing 5 (endoplasmic reticulum)	2.217
UAP1	UDP-N-acetylglucosamine pyrophosphorylase 1	2.711
UBE2D1	ubiquitin conjugating enzyme E2D 1	-2.108
UBE2D3	ubiquitin conjugating enzyme E2D 3	-2.045
UBE2W	ubiquitin conjugating enzyme E2W (putative)	-2.409
USP2	ubiquitin specific peptidase 2	-19.889
USP20	ubiquitin specific peptidase 20	2.159
USP40	ubiquitin specific peptidase 40	-2.680
UTP14C	UTP14, U3 small nucleolar ribonucleoprotein, homolog C (yeast)	-2.645
VANGL2	VANGL planar cell polarity protein 2	-2.800
WBP1	WW domain binding protein 1	2.050
WISP1	WNT1 inducible signaling pathway protein 1	24.259
ZBTB18	zinc finger and BTB domain containing 18	-2.066
ZBTB20	zinc finger and BTB domain containing 20	-4.637
ZBTB42	zinc finger and BTB domain containing 42	2.418
ZC3H6	zinc finger CCCH-type containing 6	-2.685
ZDHHC20	zinc finger, DHHC-type containing 20	-2.401
Zfp81	zinc finger protein 81	-2.071
Zfp708	zinc finger protein 708	-2.202
Zfp955a/Zfp955b	zinc finger protein 955B	-2.048
ZKSCAN1	zinc finger with KRAB and SCAN domains 1	-2.580
ZNF2	zinc finger protein 2	-2.177
ZNF260	zinc finger protein 260	-2.111
ZNF367	zinc finger protein 367	2.381
ZNF383	zinc finger protein 383	-2.536
ZNF394	zinc finger protein 394	-2.547
ZNF516	zinc finger protein 516	-3.383

## Sheet: b
Supplementary Table 1
Significantly expressed genes unique to group b
© 2000-2016 QIAGEN. All rights reserved.
Symbol	Entrez Gene Name	Affymetrix(A1)	Affymetrix(A2)	Affymetrix(A3)	Exp Fold Change (nT-> Th2)	Exp Fold Change (HpTR->Th2)	Exp Fold Change (HpTR)	Location	Type(s)	Biomarker Application(s)	Drug(s)	Entrez Gene ID for Human	Entrez Gene ID for Mouse	Entrez Gene ID for Rat
1700012B07Rik	RIKEN cDNA 1700012B07 gene	1428703_at	1428703_at	--	5.382	7.803		Other	other				69324	287783
1700129O19Rik	RIKEN cDNA 1700129O19 gene	1457050_at	1457050_at	--	-3.067	-2.741		Other	other				78643
1810014B01Rik	RIKEN cDNA 1810014B01 gene	1431083_a_at	1431083_a_at	--	-2.066	-2.441		Other	other				66263
1810034E14Rik	RIKEN cDNA 1810034E14 gene	1430657_at	1430657_at	--	-2.291	-3.517		Other	other				66503
2010007H06Rik	RIKEN cDNA 2010007H06 gene	1446748_at	1446748_at	--	3.227	6.395		Other	other				69849
2610524H06Rik	RIKEN cDNA 2610524H06 gene	1429244_at	1429244_at	--	2.213	2.109		Other	other				330173	102547026
2700008G24Rik	RIKEN cDNA 2700008G24 gene	1453328_at	1453328_at	--	43.338	80.301		Other	other				72545
2700038G22Rik	RIKEN cDNA 2700038G22 gene	1453745_at	1453745_at	--	-2.135	-2.764		Other	other				67194
2810013P06Rik	RIKEN cDNA 2810013P06 gene	1429766_at	1429766_at	--	-2.041	-2.174		Other	other				100503178
2900093K20Rik	RIKEN cDNA 2900093K20 gene	1440917_at	1440917_at	--	-2.186	-2.279		Other	other				68037
3110037C07Rik	RIKEN cDNA 3110037C07 gene	1432905_at	1432905_at	--	2.177	2.710		Other	other				73125
4632404H12Rik	RIKEN cDNA 4632404H12 gene	1431820_at	1431820_at	--	-2.303	-2.227		Other	other				74034
4930520O04Rik	RIKEN cDNA 4930520O04 gene	1430156_at	1430156_at	--	3.699	3.054		Other	other				75116
5031425E22Rik	RIKEN cDNA 5031425E22 gene	1435794_at	1435794_at	--	-2.140	-2.122		Other	other				269630
5430434G16Rik	RIKEN cDNA 5430434G16 gene	1441976_at	1441976_at	--	2.099	4.511		Other	other				71385
5730407M17Rik	RIKEN cDNA 5730407M17 gene	1431347_at	1431347_at	--	-2.489	-2.137		Other	other				70480
5730458M16Rik	RIKEN cDNA 5730458M16 gene	1454375_at	1454375_at	--	-2.977	-2.938		Other	other				66638
5830407E08Rik	RIKEN cDNA 5830407E08 gene	1429673_at	1429673_at	--	-2.354	-2.544		Other	other				76013
6030422H21Rik	RIKEN cDNA 6030422H21 gene	1441799_at	1441799_at	--	2.698	3.786		Other	other				402765
6230424C14Rik	RIKEN cDNA 6230424C14 gene	1453188_at	1441972_at	--	46.528	6.181		Other	other				67786
6330415G19Rik	RIKEN cDNA 6330415G19 gene	1458863_at	1458863_at	--	-2.184	-2.753		Other	other				320020
8030451A03Rik	RIKEN cDNA 8030451A03 gene	1442090_at	1442090_at	--	26.762	81.603		Other	other				100504061
9130004C02Rik	RIKEN cDNA 9130004C02 gene	1435042_at	1435042_at	--	-2.488	-2.588		Other	other				626123
9330175E14Rik	RIKEN cDNA 9330175E14 gene	1446547_at	1446547_at	--	-2.068	-2.126		Other	other				320377
9430040K09Rik	RIKEN cDNA 9430040K09 gene	1431156_at	1431156_at	--	6.913	17.777		Other	other				77280
9530036M11Rik	RIKEN cDNA 9530036M11 gene	1454146_at	1454146_at	--	18.370	9.681		Other	other				78616
9630025H16Rik	RIKEN cDNA 9630025H16 gene	1455680_at	1455680_at	--	-2.213	-2.214		Other	other				319878
A430093F15Rik	RIKEN cDNA A430093F15 gene	1444299_at	1444299_at	--	3.794	3.591		Other	other				403202
A930002I21Rik	RIKEN cDNA A930002I21 gene	1457911_at	1457911_at	--	2.185	4.639		Other	other				109226
AA414768	expressed sequence AA414768	1460600_at	1460600_at	--	2.155	2.936		Other	other				245350	317341
AAED1	AhpC/TSA antioxidant enzyme domain containing 1	1434441_at	1434441_at	--	-2.668	-2.250		Other	other			195827	66129
ABCC3	ATP binding cassette subfamily C member 3	1428988_at	1428988_at	--	8.847	29.849		Plasma Membrane	transporter	diagnosis,prognosis		8714	76408	140668
ABHD11	abhydrolase domain containing 11	1428428_at	1428428_at	--	-2.399	-2.244		Cytoplasm	enzyme			83451	68758	360831
ABHD17C	abhydrolase domain containing 17C	1423519_at	1423519_at	--	2.186	2.080		Other	enzyme			58489	70178	361601
ACOT11	acyl-CoA thioesterase 11	1429267_at	1429267_at	--	2.516	4.183		Cytoplasm	enzyme	unspecified application		26027	329910	100363074
ACTA2	actin, alpha 2, smooth muscle, aorta	1444105_at	1416454_s_at	--	-2.724	4.378		Cytoplasm	other	efficacy		59	11475	81633
ACVR1B	activin A receptor type IB	1433725_at	1433725_at	--	-2.829	-2.643		Plasma Membrane	kinase			91	11479	29381
ACYP2	acylphosphatase 2, muscle type	1427943_at	1427943_at	--	3.184	3.489		Cytoplasm	enzyme			98	75572	364224
ADRB2	adrenoceptor beta 2	1437302_at	1437302_at	--	-7.012	-4.847		Plasma Membrane	G-protein coupled receptor	diagnosis,efficacy,unspecified application	articaine/epinephrine, bupivacaine/epinephrine, carteolol, dipivefrin, meluadrine, epinephrine/prilocaine, epinephrine/lidocaine, bedoradrine, KUL 7211, celiprolol, arformoterol, indacaterol, myogane, budesonide/formoterol, nebivolol, vilanterol, olodaterol, formoterol/mometasone furoate, glycopyrrolate/indacaterol, fluticasone furoate/vilanterol, latanoprost/timolol, umeclidinium/vilanterol, epi…	154	11555	24176
AGO4	argonaute 4, RISC catalytic component	1453289_at	1453289_at	--	13.199	16.455		Cytoplasm	translation regulator			192670	76850
AIF1	allograft inflammatory factor 1	1418204_s_at	1418204_s_at	--	2.978	7.162		Nucleus	other			199	11629	29427
Airn	antisense Igf2r RNA	1456139_at	1456139_at	--	-12.304	-5.828		Nucleus	other				104103
AKAP12	A-kinase anchoring protein 12	1419706_a_at	1419706_a_at	--	2.968	4.464		Cytoplasm	transporter	unspecified application		9590	83397	83425
ALAD	aminolevulinate dehydratase	1424877_a_at	1424877_a_at	--	3.045	2.019		Cytoplasm	enzyme		delta-aminolevulinic acid	210	17025	25374
ALMS1	ALMS1, centrosome and basal body associated protein	1456950_at	1456950_at	--	2.852	2.318		Cytoplasm	other			7840	236266	297408
ANGPTL6	angiopoietin like 6	1424785_at	1424785_at	--	-2.512	-2.624		Extracellular Space	other			83854	70726	298698
ANKRD29	ankyrin repeat domain 29	1436294_at	1436294_at	--	5.085	5.715		Other	other			147463	225187	498823
AP1S2	adaptor related protein complex 1 sigma 2 subunit	1447903_x_at	1447903_x_at	--	2.699	3.720		Cytoplasm	transporter			8905	108012	302671
APAF1	apoptotic peptidase activating factor 1	1452870_at	1452870_at	--	2.748	2.268		Cytoplasm	other	diagnosis		317	11783	78963
APOBEC3B	apolipoprotein B mRNA editing enzyme, catalytic polypeptide-like 3B	1417470_at	1417470_at	--	2.368	2.740		Cytoplasm	enzyme			9582	80287	315137
APOE	apolipoprotein E	1432466_a_at	1432466_a_at	--	3.152	7.705		Extracellular Space	transporter	diagnosis,efficacy,prognosis,unspecified application		348	11816	25728
AR	androgen receptor	1455647_at	1437064_at	--	4.727	2.898		Nucleus	ligand-dependent nuclear receptor	diagnosis,disease progression,efficacy	estradiol valerate/testosterone enanthate, estradiol cypionate/testosterone cypionate, BMS-641988, cyproterone acetate/ethinyl estradiol, enzalutamide, galeterone, 1-testosterone, flutamide/goserelin, nandrolone phenpropionate, ODM-201, drospirenone/ethinyl estradiol, nilutamide, bicalutamide, flutamide, nandrolone decanoate, testosterone cypionate, cyproterone acetate, drospirenone, medroxyproge…	367	11835	24208
ARFGEF3	ARFGEF family member 3	1435050_at	1435050_at	--	5.579	3.936		Other	other			57221	215821
ARHGAP15	Rho GTPase activating protein 15	1441650_at	1441650_at	--	-2.494	-2.451		Cytoplasm	other			55843	76117	295635
ARHGAP21	Rho GTPase activating protein 21	1428369_s_at	1428369_s_at	--	9.519	8.671		Cytoplasm	other			57584	71435	307178
ARHGEF10	Rho guanine nucleotide exchange factor 10	1452303_at	1452303_at	--	-2.461	-2.225		Cytoplasm	enzyme			9639	234094	306618
ARHGEF18	Rho/Rac guanine nucleotide exchange factor 18	1418553_at	1418553_at	--	-2.009	-3.725		Cytoplasm	other			23370	102098	304193
ASAP1	ArfGAP with SH3 domain, ankyrin repeat and PH domain 1	1425572_a_at	1425573_a_at	--	2.158	3.072		Plasma Membrane	other			50807	13196	314961
ASAP2	ArfGAP with SH3 domain, ankyrin repeat and PH domain 2	1431369_at	1431369_at	--	2.741	4.546		Nucleus	other			8853	211914	362719
ASCL2	achaete-scute family bHLH transcription factor 2	1432018_at	1432018_at	--	91.936	296.544		Nucleus	transcription regulator	diagnosis		430	17173	24209
ATAD3A	ATPase family, AAA domain containing 3A	1422461_at	1422461_at	--	-2.311	-2.700		Cytoplasm	other			55210	108888	298682
ATP1A3	ATPase, Na+/K+ transporting, alpha 3 polypeptide	1427481_a_at	1427481_a_at	--	7.361	33.506		Plasma Membrane	transporter		digoxin, ethacrynic acid, perphenazine	478	232975	24213
AVL9	AVL9 homolog (S. cerevisiase)	1433177_at	1433177_at	--	-2.690	-2.202		Other	other			23080	78937	312371
B230217C12Rik	RIKEN cDNA B230217C12 gene	1428568_at	1428568_at	--	3.254	4.715		Other	other				68127
B230354K17Rik	RIKEN cDNA B230354K17 gene	1424516_at	1424516_at	--	2.206	2.148		Other	other				105246278
B430306N03Rik	RIKEN cDNA B430306N03 gene	1437514_at	1437514_at	--	-5.167	-4.092		Other	other				320148	316207
B930068K11Rik	RIKEN cDNA B930068K11 gene	1441656_at	1440462_at	--	2.788	5.063		Other	other				320622
B930095G15Rik	RIKEN cDNA B930095G15 gene	1459223_at	1459223_at	--	9.916	11.903		Other	other				320268
B9D2	B9 protein domain 2	1427947_at	1427947_at	--	2.121	2.658		Cytoplasm	other			80776	232987	308443
BACE2	beta-site APP-cleaving enzyme 2	1416673_at	1416673_at	--	10.199	8.819		Cytoplasm	peptidase			25825	56175	288227
BACH2	BTB and CNC homology 1, basic leucine zipper transcription factor 2	1436515_at	1436515_at	--	-20.660	-15.802		Nucleus	transcription regulator			60468	12014	313125
Bambi-ps1	BMP and activin membrane-bound inhibitor, pseudogene (Xenopus laevis)	1456178_at	1456178_at	--	-4.453	-2.306		Other	other				81913
BAZ1A	bromodomain adjacent to zinc finger domain 1A	1447930_at	1447930_at	--	2.529	2.328		Nucleus	other			11177	217578	314126
BC059841	cDNA sequence BC059841	1458544_at	1458544_at	--	7.990	4.511		Other	other				407813
BC065397	cDNA sequence BC065397	1438330_at	1438330_at	--	-2.437	-2.152		Other	other				436230
BCL6	B-cell CLL/lymphoma 6	1421818_at	1421818_at	--	3.244	6.968		Nucleus	transcription regulator	diagnosis,efficacy,prognosis,unspecified application		604	12053	303836
BIK	BCL2-interacting killer	1420362_a_at	1420362_a_at	--	5.423	4.121		Cytoplasm	other			638	12124	114496
BOLL	boule homolog, RNA binding protein	1432530_s_at	1432530_s_at	--	-10.161	-5.906		Cytoplasm	translation regulator			66037	75388	100911373
BSPRY	B-box and SPRY domain containing	1450131_a_at	1450131_a_at	--	6.782	5.562		Cytoplasm	other			54836	192120	64027
Btbd19	BTB (POZ) domain containing 19	1437606_at	1437606_at	--	2.252	2.163		Other	other				78611
C3	complement component 3	1423954_at	1423954_at	--	7.926	20.945		Extracellular Space	peptidase	efficacy	IgG	718	12266	24232
C77027	expressed sequence C77027	1442941_at	1442941_at	--	2.487	2.300		Other	other				97690
C10orf35	chromosome 10 open reading frame 35	1424072_at	1424072_at	--	19.226	17.430		Other	other			219738	69894	685881|294499
C15orf48	chromosome 15 open reading frame 48	1434046_at	1434046_at	--	28.097	5.073		Nucleus	other			84419	433470	302884
C18orf54	chromosome 18 open reading frame 54	1454702_at	1454702_at	--	2.485	2.216		Extracellular Space	other			162681	269033
C3orf38	chromosome 3 open reading frame 38	1423977_at	1423977_at	--	-2.150	-4.141		Other	peptidase			285237	67609
C3orf58	chromosome 3 open reading frame 58	1459067_at	1459067_at	--	2.216	2.202		Cytoplasm	other			205428	68861	315891
CA12	carbonic anhydrase XII	1446517_at	1446517_at	--	-2.139	-3.394		Plasma Membrane	enzyme		methazolamide, hydrochlorothiazide, acetazolamide, trichloromethiazide, chlorothiazide, chlorthalidone, benzthiazide, sulfacetamide, topiramate	771	76459	363085
CACNA1E	calcium channel, voltage-dependent, R type, alpha 1E subunit	1421692_at	1436260_at	--	-3.417	41.217		Plasma Membrane	ion channel			777	12290	54234
CACNA2D4	calcium channel, voltage-dependent, alpha 2/delta subunit 4	1441084_at	1457703_at	--	-5.411	-3.719		Plasma Membrane	ion channel		pregabalin	93589	319734	312668
CALHM2	calcium homeostasis modulator 2	1417218_at	1417218_at	--	3.149	3.130		Other	other			51063	72691	294019
CAMK2N2	calcium/calmodulin-dependent protein kinase II inhibitor 2	1429204_at	1429204_at	--	2.818	3.721		Nucleus	other			94032	73047	59314
Car15	carbonic anhydrase 15	1449234_at	1449234_at	--	-2.123	-3.772		Extracellular Space	enzyme				80733	288360
CARD6	caspase recruitment domain family member 6	1436395_at	1436395_at	--	-2.170	-2.399		Cytoplasm	other			84674	239319	294770
CARHSP1	calcium regulated heat stable protein 1	1415976_a_at	1415976_a_at	--	3.994	2.331		Cytoplasm	other			23589	52502	260416
CARNS1	carnosine synthase 1	1427146_at	1427146_at	--	-3.182	-2.171		Cytoplasm	enzyme			57571	107239	309150
CASKIN2	CASK interacting protein 2	1450691_at	1450691_at	--	4.050	4.866		Cytoplasm	other			57513	140721	303678
CBFA2T3	core-binding factor, runt domain, alpha subunit 2; translocated to, 3	1438705_at	1438705_at	--	4.387	5.210		Nucleus	transcription regulator			863	12398	361431
CBX6	chromobox 6	1424407_s_at	1424407_s_at	--	2.054	3.065		Nucleus	other			23466	494448	315136
CCBL1	cysteine conjugate-beta lyase, cytoplasmic	1428151_x_at	1428151_x_at	--	-2.615	-3.148		Cytoplasm	enzyme			883	70266	311844
Ccdc30	coiled-coil domain containing 30	1456557_at	1456557_at	--	-8.082	-3.623		Cytoplasm	other				73332	362580
CCDC64	coiled-coil domain containing 64	1426816_at	1426816_at	--	-2.237	-2.198		Cytoplasm	other			92558	75665	304537
CCDC67	coiled-coil domain containing 67	1456555_at	1456555_at	--	8.245	21.283		Other	other			159989	234964	315438
Ccl8	chemokine (C-C motif) ligand 8	1419684_at	1419684_at	--	6.992	3.868		Extracellular Space	other				20307
CCR7	chemokine (C-C motif) receptor 7	1423466_at	1423466_at	--	-14.272	-15.381		Plasma Membrane	G-protein coupled receptor	diagnosis,efficacy		1236	12775	287673
CD55	CD55 molecule (Cromer blood group)	1430457_at	1443906_at	--	-12.329	-18.480		Plasma Membrane	other			1604	13136|13137	64036
CD163	CD163 molecule	1419144_at	1419144_at	--	-2.095	2.514		Plasma Membrane	transmembrane receptor			9332	93671	312701
CD302	CD302 molecule	1454374_at	1454374_at	--	-2.563	-2.447		Plasma Membrane	transmembrane receptor			9936	66205	295629
CD200R1	CD200 receptor 1	1422191_at	1422191_at	--	3.354	2.401		Plasma Membrane	other			131450	57781	64357
CD2AP	CD2-associated protein	1420908_at	1420908_at	--	-2.612	-2.146		Cytoplasm	other			23607	12488	316258
CD8B	CD8b molecule	1426170_a_at	1426170_a_at	--	-4.074	-6.047		Plasma Membrane	other			926	12526	24931
CDC25B	cell division cycle 25B	1421963_a_at	1421963_a_at	--	4.227	3.031		Nucleus	phosphatase			994	12531	171103
CDC42EP4	CDC42 effector protein 4	1416511_a_at	1416511_a_at	--	-2.638	-3.686		Cytoplasm	other			23580	56699	303653
CDK5R1	cyclin-dependent kinase 5, regulatory subunit 1 (p35)	1433451_at	1433451_at	--	5.107	14.525		Nucleus	kinase			8851	12569	116671
CDKN1A	cyclin-dependent kinase inhibitor 1A (p21, Cip1)	1421679_a_at	1421679_a_at	--	11.872	11.181		Nucleus	kinase	diagnosis,efficacy,prognosis,response to therapy		1026	12575	114851
CDKN2B	cyclin-dependent kinase inhibitor 2B (p15, inhibits CDK4)	1449152_at	1449152_at	--	20.361	28.245		Nucleus	transcription regulator	diagnosis,prognosis		1030	12579	25164
CEBPD	CCAAT/enhancer binding protein delta	1423233_at	1423233_at	--	15.465	36.840		Nucleus	transcription regulator			1052	12609	25695
CELA1	chymotrypsin like elastase family member 1	1423693_at	1423693_at	--	65.081	61.446		Extracellular Space	peptidase	efficacy		1990	109901	24331
CELF2	CUGBP, Elav-like family member 2	1439777_at	1451155_at	--	2.000	2.987		Nucleus	other	safety		10659	14007	29428
CELSR2	cadherin EGF LAG seven-pass G-type receptor 2	1435336_at	1435336_at	--	-2.624	-2.436		Plasma Membrane	G-protein coupled receptor			1952	53883	83465
CENPN	centromere protein N	1452305_s_at	1452305_s_at	--	11.015	8.674		Nucleus	other			55839	72155	361416
CENPV	centromere protein V	1428706_at	1428706_at	--	2.522	2.989		Nucleus	other			201161	73139	501702
CEP68	centrosomal protein 68kDa	1424845_a_at	1424845_a_at	--	-2.858	-3.504		Cytoplasm	other			23177	216543	289822
CEP85	centrosomal protein 85kDa	1432391_at	1432391_at	--	2.503	3.450		Nucleus	other			64793	70012	362622
CEP250	centrosomal protein 250kDa	1421512_at	1421512_at	--	2.141	2.284		Nucleus	other			11190	16328	311573
CEP290	centrosomal protein 290kDa	1425642_at	1425642_at	--	2.096	2.482		Cytoplasm	transcription regulator			80184	216274	314787
CEP57L1	centrosomal protein 57kDa-like 1	1430848_a_at	1454047_a_at	--	-2.090	-2.122		Other	other			285753	103268	294519
CERK	ceramide kinase	1434034_at	1434034_at	--	-4.531	-3.405		Plasma Membrane	kinase			64781	223753	300129
CERS4	ceramide synthase 4	1417782_at	1417782_at	--	2.440	3.886		Cytoplasm	transcription regulator	diagnosis		79603	67260	304208
CFAP157	cilia and flagella associated protein 157	1429845_at	1429845_at	--	2.726	6.270		Other	other			286207	227736	499781
CHN1	chimerin 1	1420545_a_at	1420545_a_at	--	60.959	215.483		Cytoplasm	other	unspecified application		1123	108699	689153
CHN2	chimerin 2	1428574_a_at	1428574_a_at	--	5.006	3.889		Cytoplasm	other			1124	69993
CIT	citron rho-interacting serine/threonine kinase	1426028_a_at	1426028_a_at	--	3.985	2.617		Cytoplasm	kinase			11113	12704	83620
CLSTN1	calsyntenin 1	1421861_at	1421861_at	--	2.013	2.094		Plasma Membrane	other	diagnosis		22883	65945	313717
CMC2	C-x(9)-C motif containing 2	1427921_s_at	1427921_s_at	--	2.184	3.045		Cytoplasm	other			56942	66531	100363376
CMSS1	cms1 ribosomal small subunit homolog (yeast)	1428519_at	1428519_at	--	2.022	3.564		Other	other			84319	66497	288176
CNKSR3	CNKSR family member 3	1433983_at	1433983_at	--	-7.447	-4.862		Plasma Membrane	kinase			154043	215748	308113
CNR2	cannabinoid receptor 2	1450476_at	1450476_at	--	-2.649	-4.403		Plasma Membrane	G-protein coupled receptor		trans-(±)-nabilone, BAY 38-7271, delta-9-tetrahydrocannabinol	1269	12802	57302
COA7	cytochrome c oxidase assembly factor 7 (putative)	1440769_at	1440769_at	--	-2.073	-3.002		Other	other			65260	69893	298377
COL11A2	collagen, type XI, alpha 2	1423578_at	1423578_at	--	-33.104	-22.270		Extracellular Space	other		collagenase clostridium histolyticum	1302	12815	294279
COPRS	coordinator of PRMT5, differentiation stimulator	1420114_s_at	1420114_s_at	--	5.714	9.880		Nucleus	other			55352	66423	290925
CPNE7	copine VII	1433715_at	1433715_at	--	10.165	6.132		Cytoplasm	transporter			27132	102278	361433
CRIM1	cysteine rich transmembrane BMP regulator 1 (chordin-like)	1452253_at	1452253_at	--	-6.406	-3.425		Extracellular Space	kinase	unspecified application		51232	50766	298744
CRLF2	cytokine receptor-like factor 2	1418097_a_at	1418097_a_at	--	2.146	2.051		Plasma Membrane	transmembrane receptor			64109	57914	171499
CTSB	cathepsin B	1417492_at	1444987_at	--	2.453	5.689		Cytoplasm	peptidase			1508	13030	64529
CTSV	cathepsin V	1451310_a_at	1451310_a_at	--	2.310	5.779		Cytoplasm	peptidase			1515	13039	25697
CXADR	coxsackie virus and adenovirus receptor	1427321_s_at	1427321_s_at	--	-2.369	-2.363		Plasma Membrane	transmembrane receptor			1525	13052	89843
CXCR4	chemokine (C-X-C motif) receptor 4	1448710_at	1448710_at	--	2.087	3.245		Plasma Membrane	G-protein coupled receptor	diagnosis	cladribine/cytarabine/filgrastim/idarubicin/plerixafor, POL6326, BL-8040, plerixafor	7852	12767	60628
CXXC5	CXXC finger protein 5	1448960_at	1448960_at	--	2.769	9.293		Nucleus	other			51523	67393	291670
CYP11A1	cytochrome P450 family 11 subfamily A member 1	1439947_at	1439947_at	--	2.611	3.405		Cytoplasm	enzyme			1583	13070	29680
Cyp2d22	cytochrome P450, family 2, subfamily d, polypeptide 22	1419039_at	1419039_at	--	-16.791	-29.377		Cytoplasm	enzyme				56448	171522
Cyp4f16/Cyp4f37	cytochrome P450, family 4, subfamily f, polypeptide 16	1430173_x_at	1430173_x_at	--	8.896	14.562		Cytoplasm	enzyme				70101|677156	286905
D530037H12Rik	RIKEN cDNA D530037H12 gene	1437917_at	1437917_at	--	-2.563	-2.582		Other	other				96893
D830016K09Rik	RIKEN cDNA D830016K09 gene	1446559_at	1446559_at	--	4.233	14.515		Other	other				320329
DAG1	dystroglycan 1	1426779_x_at	1426779_x_at	--	-3.666	-2.295		Plasma Membrane	transmembrane receptor			1605	13138	114489
DCBLD2	discoidin, CUB and LCCL domain containing 2	1437635_at	1420526_at	--	2.602	3.920		Plasma Membrane	other			131566	73379	155696
DENND4C	DENN/MADD domain containing 4C	1434846_at	1434846_at	--	2.365	2.652		Cytoplasm	other			55667	329877	313340
DHRS1	dehydrogenase/reductase (SDR family) member 1	1415677_at	1415677_at	--	2.126	2.215		Cytoplasm	enzyme			115817	52585	290234
DIO2	deiodinase, iodothyronine, type II	1418937_at	1418937_at	--	3.354	2.714		Cytoplasm	enzyme			1734	13371	65162
Dleu2	deleted in lymphocytic leukemia, 2	1456145_at	1456145_at	--	3.295	4.519		Other	other				668253
DNAJB4	DnaJ heat shock protein family (Hsp40) member B4	1431734_a_at	1431734_a_at	--	-6.241	-6.415		Nucleus	other			11080	67035	295549
DNMT3B	DNA (cytosine-5-)-methyltransferase 3 beta	1418351_a_at	1418351_a_at	--	-2.011	-4.626		Nucleus	enzyme			1789	13436	444985
DOCK9	dedicator of cytokinesis 9	1450932_s_at	1450931_at	--	-2.194	-2.865		Cytoplasm	other			23348	105445	259237
DPH5	diphthamide biosynthesis 5	1439049_at	1439049_at	--	-2.607	-3.849		Cytoplasm	enzyme			51611	69740	295394
DPY19L3	dpy-19-like 3 (C. elegans)	1437858_at	1437858_at	--	2.057	2.057		Other	other			147991	233115	308519
DSTN	destrin (actin depolymerizing factor)	1417124_at	1417124_at	--	2.925	2.246		Cytoplasm	other			11034	56431
DTX3	deltex 3, E3 ubiquitin ligase	1420752_at	1420752_at	--	2.171	3.135		Cytoplasm	other			196403	80904	500847
DUS2	dihydrouridine synthase 2	1452687_at	1452687_at	--	2.982	3.857		Cytoplasm	other			54920	66369	291978
DUS4L	dihydrouridine synthase 4-like	1441006_at	1441006_at	--	-3.003	-2.664		Other	other			11062	71916	366593
DUSP6	dual specificity phosphatase 6	1415834_at	1415834_at	--	2.474	3.391		Cytoplasm	phosphatase	diagnosis		1848	67603	116663
E030030I06Rik	RIKEN cDNA E030030I06 gene	1442156_at	1442156_at	--	-4.329	-3.058		Other	kinase				319887
EARS2	glutamyl-tRNA synthetase 2, mitochondrial	1451472_at	1451472_at	--	-2.820	-5.625		Cytoplasm	enzyme			124454	67417	361641|685245
ECE2	endothelin converting enzyme 2	1423358_at	1423358_at	--	-2.574	-3.200		Plasma Membrane	peptidase			9718	107522	408243
ECM1	extracellular matrix protein 1	1448613_at	1448613_at	--	-2.169	-5.085		Extracellular Space	transporter	diagnosis		1893	13601	116662
EFHD2	EF-hand domain family member D2	1431339_a_at	1431339_a_at	--	2.775	3.043		Other	other			79180	27984	298609
EGR2	early growth response 2	1427683_at	1427682_a_at	--	2.152	4.968		Nucleus	transcription regulator			1959	13654	114090
EID3	EP300 interacting inhibitor of differentiation 3	1429350_at	1429350_at	--	2.331	2.012		Cytoplasm	other			493861	66341	691688
EIF4G2	eukaryotic translation initiation factor 4 gamma, 2	1458431_at	1458431_at	--	-2.524	-3.272		Cytoplasm	translation regulator			1982	13690	361628
EMC7	ER membrane protein complex subunit 7	1439817_at	1417345_at	--	-2.228	-2.677		Other	other			56851	73024	296050
EMC9	ER membrane protein complex subunit 9	1418474_at	1418474_at	--	-2.749	-2.687		Plasma Membrane	other			51016	85308	290224
EML2	echinoderm microtubule associated protein like 2	1428173_at	1428173_at	--	2.794	2.245		Cytoplasm	other			24139	72205	192360
ENPP2	ectonucleotide pyrophosphatase/phosphodiesterase 2	1448136_at	1448136_at	--	4.165	9.189		Plasma Membrane	enzyme			5168	18606	84050
ENPP4	ectonucleotide pyrophosphatase/phosphodiesterase 4 (putative)	1434580_at	1434580_at	--	-3.039	-3.910		Cytoplasm	enzyme			22875	224794	301261
ERN1	endoplasmic reticulum to nucleus signaling 1	1421240_at	1421240_at	--	4.507	3.897		Cytoplasm	kinase			2081	78943	498013
ERP27	endoplasmic reticulum protein 27	1452695_at	1452695_at	--	-2.464	-3.600		Other	other			121506	69187	297698
ESM1	endothelial cell-specific molecule 1	1449280_at	1449280_at	--	19.126	55.118		Extracellular Space	growth factor			11082	71690	64536
EVI2A	ecotropic viral integration site 2A	1450241_a_at	1450241_a_at	--	5.330	7.117		Plasma Membrane	transmembrane receptor			2123	14017	685433
FAM102B	family with sequence similarity 102 member B	1434828_at	1434828_at	--	-2.865	-4.693		Other	other			284611	329739	365903
FAM19A3	family with sequence similarity 19 (chemokine (C-C motif)-like), member A3	1442160_at	1442160_at	--	2.657	-2.751		Extracellular Space	other			284467	329731	691123
FAM84B	family with sequence similarity 84 member B	1434301_at	1434301_at	--	-2.887	-3.391		Plasma Membrane	other			157638	399603	315019
FBN2	fibrillin 2	1454830_at	1454830_at	--	17.069	65.203		Extracellular Space	other			2201	14119	689008
FCRL1	Fc receptor-like 1	1425062_at	1425062_at	--	5.154	12.383		Other	other			115350	229499
FGF2	fibroblast growth factor 2 (basic)	1449826_a_at	1449826_a_at	--	4.202	10.526		Extracellular Space	growth factor	diagnosis,efficacy,prognosis	pentosan polysulfate, suradista, sucralfate	2247	14173	54250
FHL3	four and a half LIM domains 3	1420779_at	1420779_at	--	2.027	2.295		Plasma Membrane	other			2275	14201	313582
FKBP5	FK506 binding protein 5	1448231_at	1448231_at	--	3.482	3.849		Nucleus	enzyme			2289	14229	361810
FLRT2	fibronectin leucine rich transmembrane protein 2	1455096_at	1455096_at	--	12.924	57.660		Plasma Membrane	other	unspecified application		23768	399558	299236
FNIP1	folliculin interacting protein 1	1434405_at	1434405_at	--	-2.248	-2.218		Cytoplasm	other			96459	216742	100362347
FNTB	farnesyltransferase, CAAX box, beta	1434309_at	1434309_at	--	-2.990	-3.258		Cytoplasm	enzyme		lonafarnib	2342	110606	64511
FOXO1	forkhead box O1	1416981_at	1416981_at	--	-2.780	-2.343		Nucleus	transcription regulator			2308	56458	84482
Foxp1	forkhead box P1	1443258_at	1421142_s_at	--	-3.453	-2.284		Nucleus	transcription regulator				108655	297480
FRMD6	FERM domain containing 6	1451264_at	1451264_at	--	-2.168	-2.498		Cytoplasm	other			122786	319710	257646
FUCA2	fucosidase, alpha-L- 2, plasma	1416046_a_at	1416046_a_at	--	2.258	2.693		Extracellular Space	enzyme			2519	66848	292485
FURIN	furin (paired basic amino acid cleaving enzyme)	1418518_at	1418518_at	--	2.761	2.258		Cytoplasm	peptidase	unspecified application	hexa-D-arginine, furin inhibitor, nona-D-arginine amide	5045	18550	54281
FUT8	fucosyltransferase 8 (alpha (1,6) fucosyltransferase)	1460319_at	1460319_at	--	2.080	2.709		Cytoplasm	enzyme			2530	53618	432392
GAB2	GRB2 associated binding protein 2	1419829_a_at	1419829_a_at	--	6.777	12.632		Cytoplasm	other			9846	14389	84477
GAL	galanin/GMAP prepropeptide	1460668_at	1460668_at	--	5.714	15.423		Other	other			51083	14419	29141
GALNT4	polypeptide N-acetylgalactosaminyltransferase 4	1455915_at	1455915_at	--	-2.063	-2.840		Cytoplasm	enzyme			8693	14426	500826
GALNT9	polypeptide N-acetylgalactosaminyltransferase 9	1434055_at	1434055_at	--	2.704	3.921		Cytoplasm	enzyme			50614	231605	304571
GAS2L1	growth arrest specific 2 like 1	1434928_at	1434928_at	--	4.799	6.798		Cytoplasm	other			10634	78926
GC	group-specific component (vitamin D binding protein)	1426547_at	1426547_at	--	8.335	24.935		Extracellular Space	transporter	unspecified application		2638	14473	24384
GFRA2	GDNF family receptor alpha 2	1433716_x_at	1433716_x_at	--	35.380	26.941		Plasma Membrane	transmembrane receptor			2675	14586	25136
GID4	GID complex subunit 4 homolog	1427067_at	1438006_at	--	-2.177	-2.562		Nucleus	other			79018	66771	687192
Gm2682	predicted gene 2682	1419842_at	1419842_at	--	-2.745	-7.041		Other	other				100040266
Gm5547	predicted gene 5547	1446745_at	1446745_at	--	2.606	2.853		Other	other				433637
Gm11944	predicted gene 11944	1447958_at	1447958_at	--	-4.084	-5.230		Other	other				100302648
Gm15506	predicted gene 15506	1444252_at	1444252_at	--	-2.638	-3.069		Other	other				100040769
Gm15708	predicted gene 15708	1440967_at	1440967_at	--	-15.254	-12.283		Other	other				100504231
Gm19723	predicted gene, 19723	1443577_at	1443577_at	--	9.977	21.320		Other	other				100503490
Gm20324	predicted gene, 20324	1442042_at	1442042_at	--	-2.459	-2.561		Other	other				100504637
Gm30873	predicted gene, 30873	1446894_at	1446894_at	--	5.804	16.287		Other	other				102632922
Gm32633	predicted gene, 32633	1447479_at	1447479_at	--	-5.987	-3.298		Other	other				102635243
Gm34703	predicted gene, 34703	1449593_at	1449593_at	--	12.863	30.557		Other	other				102638039
GNA14	guanine nucleotide binding protein (G protein), alpha 14	1447791_s_at	1447791_s_at	--	6.101	5.718		Plasma Membrane	enzyme			9630	14675	309242
GNB4	guanine nucleotide binding protein (G protein), beta polypeptide 4	1419470_at	1419470_at	--	-3.100	-4.085		Plasma Membrane	enzyme			59345	14696	294962
GNG5	guanine nucleotide binding protein (G protein), gamma 5	1425012_at	1425012_at	--	-2.384	-2.126		Plasma Membrane	other			2787	100043507|14707	79218
GNG12	guanine nucleotide binding protein (G protein), gamma 12	1421947_at	1421947_at	--	-8.279	-3.171		Plasma Membrane	enzyme			55970	14701	114120
GPR18	G protein-coupled receptor 18	1439141_at	1439141_at	--	-6.511	-4.207		Plasma Membrane	G-protein coupled receptor			2841	110168	679957
GPR155	G protein-coupled receptor 155	1452353_at	1452353_at	--	3.114	6.029		Plasma Membrane	G-protein coupled receptor			151556	68526	311730
Gpr137b-ps	G protein-coupled receptor 137B, pseudogene	1450882_s_at	1450882_s_at	--	2.057	2.498		Other	other				664862
GPRC5B	G protein-coupled receptor, class C, group 5, member B	1451411_at	1424613_at	--	-45.760	-51.939		Plasma Membrane	G-protein coupled receptor			51704	64297	293546
GRAMD4	GRAM domain containing 4	1452151_at	1452151_at	--	-2.001	-2.603		Cytoplasm	other			23151	223752	315203
GRAP2	GRB2-related adaptor protein 2	1460280_at	1460280_at	--	-2.108	-3.423		Cytoplasm	other			9402	17444	366962
GRWD1	glutamate-rich WD repeat containing 1	1436887_x_at	1436887_x_at	--	-3.817	-4.657		Nucleus	other			83743	101612	308592
GSTM3	glutathione S-transferase mu 3 (brain)	1416842_at	1416842_at	--	8.107	3.350		Cytoplasm	enzyme	diagnosis,prognosis		2947	14866	64352|100912430
GSTT2/GSTT2B	glutathione S-transferase theta 2 (gene/pseudogene)	1417883_at	1417883_at	--	2.249	2.039		Cytoplasm	enzyme			2953|653689	14872	29487
GTPBP4	GTP binding protein 4	1423142_a_at	1423142_a_at	--	-2.065	-2.039		Nucleus	enzyme			23560	69237	114300
GZMK	granzyme K	1422280_at	1422280_at	--	15.153	25.371		Cytoplasm	peptidase			3003	14945	29165
HECTD2	HECT domain containing E3 ubiquitin protein ligase 2	1446430_at	1433944_at	--	3.052	2.616		Other	enzyme			143279	226098	309514
HEG1	heart development protein with EGF-like domains 1	1439926_at	1439926_at	--	3.383	3.615		Plasma Membrane	other			57493	77446	689710
HIST1H3G	histone cluster 1, H3g	1422155_at	1422155_at	--	-3.457	-3.773		Nucleus	other			8355	97114	310678
HLF	hepatic leukemia factor	1434736_at	1434736_at	--	11.357	4.441		Nucleus	transcription regulator			3131	217082	690286
HMGB2	high mobility group box 2	1452534_a_at	1452534_a_at	--	2.870	2.130		Nucleus	transcription regulator	unspecified application		3148	97165
Hmgb3	high mobility group box 3	1416155_at	1416155_at	--	2.347	2.140		Nucleus	other				15354	100912369|305373
HMOX1	heme oxygenase 1	1448239_at	1448239_at	--	3.330	12.284		Cytoplasm	enzyme	efficacy,safety,unspecified application	tin mesoporphyrin	3162	15368	24451
Hsdl2	hydroxysteroid dehydrogenase like 2	1426856_at	1426856_at	--	-2.388	-2.242		Cytoplasm	other				72479
HSF2	heat shock transcription factor 2	1449306_at	1449306_at	--	-2.495	-2.132		Nucleus	transcription regulator			3298	15500	64441
HSPA2	heat shock protein family A (Hsp70) member 2	1417101_at	1417101_at	--	3.641	2.831		Cytoplasm	other			3306	15512	60460
HSPA13	heat shock protein family A (Hsp70) member 13	1453172_at	1453172_at	--	2.056	2.415		Cytoplasm	other			6782	110920	29734
IBTK	inhibitor of Bruton tyrosine kinase	1454905_at	1454905_at	--	-2.017	-2.637		Cytoplasm	other			25998	108837	315858
ICA1L	islet cell autoantigen 1 like	1431049_at	1431049_at	--	2.205	2.673		Other	other			130026	70375	316432
ID2	inhibitor of DNA binding 2, dominant negative helix-loop-helix protein	1422537_a_at	1422537_a_at	--	10.707	3.580		Nucleus	transcription regulator			3398	15902	25587
IER3	immediate early response 3	1419647_a_at	1419647_a_at	--	72.946	34.651		Cytoplasm	other	unspecified application		8870	15937	294235
IFIT1	interferon induced protein with tetratricopeptide repeats 1	1457976_at	1435529_at	--	-2.873	-2.757		Cytoplasm	other			3434	112419|667373	294090
IFIT2	interferon induced protein with tetratricopeptide repeats 2	1418293_at	1418293_at	--	-2.167	-2.736		Cytoplasm	other	diagnosis		3433	15958	294091
Ifitm1	interferon induced transmembrane protein 1	1424254_at	1424254_at	--	10.041	3.739		Other	other				68713	293618
IFNGR2	interferon gamma receptor 2 (interferon gamma transducer 1)	1423557_at	1423557_at	--	-2.524	-7.520		Plasma Membrane	transmembrane receptor		interferon gamma-1b	3460	15980	360697
IFRD2	interferon-related developmental regulator 2	1451016_at	1451016_at	--	-2.241	-4.185		Nucleus	other			7866	15983	300994
IGF2R	insulin like growth factor 2 receptor	1424112_at	1424112_at	--	-4.169	-2.245		Plasma Membrane	transmembrane receptor			3482	16004	25151
IGSF23	immunoglobulin superfamily member 23	1430890_at	1430890_at	--	-17.376	-13.412		Other	other			147710	70080	502306
IL2	interleukin 2	1449990_at	1449990_at	--	7.958	5.271		Extracellular Space	cytokine	diagnosis,disease progression,efficacy,response to therapy		3558	16183	116562
IL4	interleukin 4	1449864_at	1449864_at	--	33.348	34.616		Extracellular Space	cytokine	diagnosis,disease progression,efficacy,prognosis,response to therapy,unspecified application		3565	16189	287287
IL13	interleukin 13	1420802_at	1420802_at	--	34.592	8.782		Extracellular Space	cytokine	diagnosis,efficacy,response to therapy,unspecified application	CAT-354	3596	16163	116553
IL21	interleukin 21	1450334_at	1450334_at	--	19.654	67.980		Extracellular Space	cytokine			59067	60505	365769
IL22	interleukin 22	1427624_s_at	1427624_s_at	--	16.124	63.496		Extracellular Space	cytokine			50616	116849|50929	500836
IL1R1	interleukin 1 receptor, type I	1448950_at	1448950_at	--	61.060	125.317		Plasma Membrane	transmembrane receptor		anakinra	3554	16177	25663
IL4R	interleukin 4 receptor	1421034_a_at	1423996_a_at	--	-3.511	-9.834		Plasma Membrane	transmembrane receptor	response to therapy,unspecified application		3566	16190	25084
IL6R	interleukin 6 receptor	1422270_a_at	1422270_a_at	--	-3.501	-2.537		Plasma Membrane	transmembrane receptor	efficacy	tocilizumab	3570	16194	24499
IL9R	interleukin 9 receptor	1421570_at	1421570_at	--	31.034	23.945		Plasma Membrane	transmembrane receptor			3581	16199	24500
IMPA2	inositol(myo)-1(or 4)-monophosphatase 2	1459983_at	1459983_at	--	2.307	2.011		Cytoplasm	phosphatase			3613	114663	282636
IMPDH1	IMP (inosine 5'-monophosphate) dehydrogenase 1	1423239_at	1423239_at	--	-2.147	-2.896		Cytoplasm	enzyme		thioguanine, VX-944, pegintron/ribavirin, PEG-interferon alfa-2a/ribavirin, nitazoxanide/peginterferon alfa-2a/ribavirin, interferon alfacon-1/ribavirin, interferon alfa-2b/ribavirin, mycophenolate mofetil, mycophenolic acid, ribavirin	3614	23917	362329
INADL	InaD-like (Drosophila)	1418983_at	1418983_at	--	-3.978	-2.204		Plasma Membrane	other			10207	12695	140581
IRAK3	interleukin 1 receptor associated kinase 3	1435040_at	1435040_at	--	-4.066	-4.434		Cytoplasm	kinase			11213	73914	314870
IRF6	interferon regulatory factor 6	1418301_at	1418301_at	--	-7.643	-7.214		Nucleus	transcription regulator			3664	54139	364081
Isoc2b	isochorismatase domain containing 2b	1418537_at	1418537_at	--	2.091	2.405		Cytoplasm	enzyme				67441	361501
ITGA6	integrin subunit alpha 6	1422445_at	1422445_at	--	-5.144	-7.168		Plasma Membrane	transmembrane receptor			3655	16403	114517
ITGAL	integrin subunit alpha L	1425367_at	1425367_at	--	2.146	2.675		Plasma Membrane	transmembrane receptor		efalizumab	3683	16408	308995
JAK2	Janus kinase 2	1421065_at	1421065_at	--	2.499	2.609		Cytoplasm	kinase	efficacy,prognosis	tofacitinib, pacritinib, ruxolitinib, momelotinib, NS-018, SB-1317, BMS-911543, jak2 inhibitor	3717	16452	24514
JUN	jun proto-oncogene	1448694_at	1448694_at	--	-5.482	-2.279		Nucleus	transcription regulator	prognosis		3725	16476	24516
KATNAL1	katanin p60 subunit A-like 1	1442348_at	1442348_at	--	2.243	2.015		Cytoplasm	enzyme			84056	231912	288449
KCNA3	potassium channel, voltage gated shaker related subfamily A, member 3	1423018_at	1423018_at	--	2.202	3.330		Plasma Membrane	ion channel		dalfampridine	3738	16491	29731
KCTD11	potassium channel tetramerization domain containing 11	1436820_at	1436820_at	--	2.234	2.486		Cytoplasm	other			147040	216858	363634
KDM7A	lysine (K)-specific demethylase 7A	1456150_at	1456150_at	--	-2.434	-2.130		Nucleus	enzyme			80853	338523	684297
KHK	ketohexokinase	1449062_at	1449062_at	--	-2.720	-2.058		Cytoplasm	kinase			3795	16548	25659
KIAA0040	KIAA0040	1456446_at	1456446_at	--	-2.740	-5.110		Other	other			9674	67647	100302372
KIAA0753	KIAA0753	1433998_at	1433998_at	--	2.141	3.740		Cytoplasm	other			9851	74477	360560
KIAA1147	KIAA1147	1457699_at	1457699_at	--	-2.413	-2.711		Other	other	unspecified application		57189	243780	312270
KIF3A	kinesin family member 3A	1436560_at	1436560_at	--	6.290	5.025		Cytoplasm	enzyme			11127	16568	84392
KLF13	Kruppel-like factor 13	1432543_a_at	1436316_at	--	-2.202	-2.452		Nucleus	transcription regulator			51621	50794	499171
KLHL4	kelch like family member 4	1439078_at	1439078_at	--	6.425	30.276		Cytoplasm	other			56062	237010	317196
KLRB1	killer cell lectin like receptor B1	1449570_at	1449570_at	--	3.957	10.638		Plasma Membrane	transmembrane receptor	unspecified application		3820	17057|80782|17059	25192|362443
Klrb1f	killer cell lectin-like receptor subfamily B member 1F	1425962_at	1425962_at	--	8.929	9.434		Plasma Membrane	other				232408	683758
KMT5A	lysine (K)-specific methyltransferase 5A	1459779_s_at	1459779_s_at	--	3.270	4.240		Nucleus	enzyme			387893	67956	689820
KRT83	keratin 83, type II	1427118_at	1427118_at	--	5.548	10.704		Cytoplasm	other			3889	100126226	407759
L1CAM	L1 cell adhesion molecule	1421958_at	1421958_at	--	2.010	-3.883		Plasma Membrane	other			3897	16728	50687
L3MBTL3	l(3)mbt-like 3 (Drosophila)	1454882_at	1434246_at	--	-2.364	-2.343		Nucleus	other	unspecified application		84456	237339	309550
LAMP2	lysosomal associated membrane protein 2	1416344_at	1416344_at	--	2.166	3.124		Plasma Membrane	enzyme			3920	16784	24944
LANCL3	LanC like 3	1437268_at	1437268_at	--	26.893	35.550		Other	other			347404	236285	302540
LDLR	low density lipoprotein receptor	1431947_at	1450383_at	--	-2.572	-5.010		Plasma Membrane	transporter	disease progression,unspecified application		3949	16835	300438
LEPROT	leptin receptor overlapping transcript	1424438_a_at	1424438_a_at	--	2.457	2.035		Plasma Membrane	other			54741	230514	56766
LETM2	leucine zipper-EF-hand containing transmembrane protein 2	1435499_at	1435499_at	--	-2.102	-2.979		Other	other			137994	270035	361169
LGALS1	lectin, galactoside-binding, soluble, 1	1419573_a_at	1419573_a_at	--	4.662	2.351		Extracellular Space	other	diagnosis,prognosis		3956	16852	56646
LIMK1	LIM domain kinase 1	1417627_a_at	1417627_a_at	--	2.472	3.502		Cytoplasm	kinase	unspecified application	dabrafenib, dabrafenib/trametinib	3984	16885	65172
LMNB1	lamin B1	1423520_at	1423520_at	--	3.909	2.000		Nucleus	other			4001	16906	116685
LNX2	ligand of numb-protein X 2	1460249_at	1460249_at	--	2.005	3.029		Other	other			222484	140887	360761
LOC73899	uncharacterized LOC73899	1431688_at	1431688_at	--	2.779	2.713		Other	other				73899
LOC102642487	uncharacterized LOC102642487	1435171_at	1435171_at	--	4.533	4.004		Other	other				102642487
LOC102637129/S100a11	S100 calcium binding protein A11	1460351_at	1460351_at	--	2.729	3.307		Cytoplasm	other				102637129|20195	502110
LONP2	lon peptidase 2, peroxisomal	1436655_at	1436655_at	--	-2.172	-2.094		Cytoplasm	peptidase			83752	66887
LPGAT1	lysophosphatidylglycerol acyltransferase 1	1435326_at	1435326_at	--	2.556	2.286		Cytoplasm	other			9926	226856	679692
LPP	LIM domain containing preferred translocation partner in lipoma	1436714_at	1446698_at	--	2.793	8.105		Nucleus	other			4026	210126	288010
LRRC1	leucine rich repeat containing 1	1452411_at	1452411_at	--	-2.062	-2.066		Cytoplasm	other			55227	214345	367113
LRRC20	leucine rich repeat containing 20	1438422_at	1438422_at	--	2.394	2.615		Other	other			55222	216011	499430
Lrrfip2	leucine rich repeat (in FLII) interacting protein 2	1436510_a_at	1436510_a_at	--	2.085	2.365		Other	other				71268	301035
LUZP1	leucine zipper protein 1	1448352_at	1448352_at	--	2.284	4.566		Nucleus	other			7798	269593	79428
LY75	lymphocyte antigen 75	1449328_at	1449328_at	--	-2.311	-2.234		Plasma Membrane	transmembrane receptor			4065	17076	499800
LYSMD2	LysM, putative peptidoglycan-binding, domain containing 2	1428626_at	1428626_at	--	3.177	3.201		Other	other			256586	70082	300839
MACROD1	MACRO domain containing 1	1419687_at	1419687_at	--	-3.805	-3.650		Cytoplasm	enzyme			28992	107227	246233
MAFG	v-maf avian musculoaponeurotic fibrosarcoma oncogene homolog G	1448916_at	1448916_at	--	4.568	7.208		Nucleus	transcription regulator			4097	17134	64188
MAN1A1	mannosidase, alpha, class 1A, member 1	1417111_at	1417111_at	--	-2.131	-2.511		Cytoplasm	enzyme			4121	17155	294410
MAP9	microtubule associated protein 9	1440231_at	1441961_at	--	2.226	16.325		Other	other			79884	213582	310544
MAP1LC3B	microtubule associated protein 1 light chain 3 beta	1428024_at	1428024_at	--	-3.519	-2.650		Cytoplasm	other			81631	67443	64862
MAP2K3	mitogen-activated protein kinase kinase 3	1425456_a_at	1425456_a_at	--	3.138	2.503		Cytoplasm	kinase			5606	26397	303200
MAP3K5	mitogen-activated protein kinase kinase kinase 5	1421340_at	1439830_at	--	2.264	2.464		Cytoplasm	kinase			4217	26408	365057
MAP3K14	mitogen-activated protein kinase kinase kinase 14	1434364_at	1434364_at	--	-2.073	-2.286		Cytoplasm	kinase			9020	53859	360640
MARS2	methionyl-tRNA synthetase 2, mitochondrial	1447378_at	1447378_at	--	-3.887	-5.053		Cytoplasm	enzyme			92935	212679	100911305|316403
MARVELD2	MARVEL domain containing 2	1426914_at	1426914_at	--	3.573	2.678		Plasma Membrane	other			153562	218518	365657
MATK	megakaryocyte-associated tyrosine kinase	1421739_a_at	1432329_a_at	--	2.168	2.932		Cytoplasm	kinase			4145	17179	60450
MCOLN2	mucolipin 2	1431705_a_at	1431705_a_at	--	2.981	2.377		Plasma Membrane	ion channel			255231	68279	292168
MCOLN3	mucolipin 3	1437540_at	1437540_at	--	-6.159	-4.890		Plasma Membrane	ion channel			55283	171166	308022
ME2	malic enzyme 2, NAD(+)-dependent, mitochondrial	1439526_at	1426573_at	--	-2.644	-3.427		Cytoplasm	enzyme			4200	107029	307270
METTL1	methyltransferase like 1	1447683_x_at	1419122_at	--	-2.741	-4.038		Nucleus	enzyme			4234	17299	679091
METTL8	methyltransferase like 8	1451141_at	1451141_at	--	-2.039	-2.428		Other	enzyme			79828	228019	502633
METTL13	methyltransferase like 13	1439738_at	1439738_at	--	-2.574	-3.607		Other	enzyme			51603	71449	289159
METTL7A	methyltransferase like 7A	1434151_at	1434151_at	--	4.567	4.729		Cytoplasm	other			25840	70152	315306
Mettl7a2/Mettl7a3	methyltransferase like 7A3	1434150_a_at	1434150_a_at	--	8.496	6.612		Other	other				668178|393082
MEX3A	mex-3 RNA binding family member A	1455529_at	1455529_at	--	-3.928	-3.847		Other	other			92312	72640	310631
MFHAS1	malignant fibrous histiocytoma amplified sequence 1	1436897_at	1436897_at	--	-2.763	-2.703		Cytoplasm	other			9258	52065	306508
MGA	MGA, MAX dimerization protein	1442356_at	1442356_at	--	-2.057	-2.530		Nucleus	transcription regulator			23269	29808	499874
MGAT5	mannosyl (alpha-1,6-)-glycoprotein beta-1,6-N-acetyl-glucosaminyltransferase	1428644_at	1428644_at	--	2.284	2.199		Cytoplasm	enzyme			4249	107895	65271
MGST3	microsomal glutathione S-transferase 3	1448300_at	1448300_at	--	-2.754	-5.086		Cytoplasm	enzyme			4259	66447	289197
MICAL3	microtubule associated monooxygenase, calponin and LIM domain containing 3	1434221_at	1434221_at	--	-4.330	-16.704		Cytoplasm	enzyme			57553	194401	362427
MID2	midline 2	1422216_at	1422216_at	--	9.036	10.760		Cytoplasm	other			11043	23947	363502
MID1IP1	MID1 interacting protein 1	1416840_at	1416840_at	--	2.756	2.289		Cytoplasm	other			58526	68041	404280
Mir22hg	Mir22 host gene (non-protein coding)	1428562_at	1428562_at	--	3.107	4.018		Other	other				100042498
MNS1	meiosis specific nuclear structural 1	1419402_at	1419402_at	--	5.067	2.159		Cytoplasm	other			55329	17427	363093
MOCOS	molybdenum cofactor sulfurase	1429352_at	1429352_at	--	3.258	3.530		Cytoplasm	enzyme			55034	68591	361300
MORN1	MORN repeat containing 1	1456435_at	1456435_at	--	3.756	7.148		Other	other			79906	76866	298676
MS4A6A	membrane-spanning 4-domains subfamily A member 6A	1419599_s_at	1419599_s_at	--	2.289	4.004		Other	other			64231	68774	361735
MSMO1	methylsterol monooxygenase 1	1459627_at	1459627_at	--	-2.171	-2.450		Cytoplasm	enzyme			6307	66234	140910
MTHFD1	methylenetetrahydrofolate dehydrogenase (NADP+ dependent) 1, methenyltetrahydrofolate cyclohydrolase, formyltetrahydrofolate synthetase	1436704_x_at	1436704_x_at	--	-2.845	-3.412		Cytoplasm	enzyme			4522	108156	64300
MTHFS	5,10-methenyltetrahydrofolate synthetase (5-formyltetrahydrofolate cyclo-ligase)	1443021_at	1443021_at	--	3.420	4.692		Cytoplasm	enzyme			10588	107885|100039707	300886
MTMR7	myotubularin related protein 7	1447831_s_at	1447831_s_at	--	3.595	3.741		Cytoplasm	phosphatase			9108	54384
MVB12B	multivesicular body subunit 12B	1428123_at	1428123_at	--	3.282	4.555		Cytoplasm	other			89853	72543	362118
MYH3	myosin, heavy chain 3, skeletal muscle, embryonic	1427115_at	1427115_at	--	7.944	20.347		Cytoplasm	enzyme			4621	17883	24583
MYLPF	myosin light chain, phosphorylatable, fast skeletal muscle	1448371_at	1448371_at	--	-2.217	-2.569		Cytoplasm	other			29895	17907	24584
N4BP2	NEDD4 binding protein 2	1444657_at	1444657_at	--	-2.885	-2.598		Cytoplasm	kinase			55728	333789	305342
NCKAP5L	NCK associated protein 5 like	1427015_at	1427015_at	--	-2.968	-2.273		Cytoplasm	other			57701	380969	315297
NDNF	neuron-derived neurotrophic factor	1460465_at	1460465_at	--	3.073	3.512		Extracellular Space	other			79625	68169	312401
NDRG2	NDRG family member 2	1448154_at	1448154_at	--	-2.776	-2.254		Cytoplasm	other			57447	29811	171114
NDRG3	NDRG family member 3	1417664_a_at	1417663_a_at	--	-2.716	-3.192		Cytoplasm	other			57446	29812
NDRG4	NDRG family member 4	1436188_a_at	1436188_a_at	--	4.863	13.436		Plasma Membrane	other			65009	234593	64457
Nebl	nebulette	1438452_at	1438452_at	--	10.562	4.720		Cytoplasm	other				74103
NETO2	neuropilin and tolloid like 2	1454032_at	1454032_at	--	-2.051	-2.267		Plasma Membrane	other			81831	74513	307757
NF1	neurofibromin 1	1452525_a_at	1452525_a_at	--	2.110	2.696		Cytoplasm	other			4763	18015	24592
NF2	neurofibromin 2 (merlin)	1427708_a_at	1427708_a_at	--	2.029	2.717		Plasma Membrane	other			4771	18016	25744
NFATC2	nuclear factor of activated T-cells, cytoplasmic, calcineurin-dependent 2	1425901_at	1426032_at	--	-2.473	2.548		Nucleus	transcription regulator			4773	18019	311658
NHSL2	NHS like 2	1456765_at	1456765_at	--	42.620	5.459		Other	other			340527	100042480	317253
NID2	nidogen 2	1423516_a_at	1423516_a_at	--	9.251	2.543		Extracellular Space	other			22795	18074	302248
NLE1	notchless homolog 1 (Drosophila)	1424731_at	1424731_at	--	-2.458	-2.228		Nucleus	enzyme			54475	217011	303372
NMRAL1	NmrA-like family domain containing 1	1453562_a_at	1453562_a_at	--	2.775	2.307		Nucleus	other			57407	67824	287063
NR2C1	nuclear receptor subfamily 2 group C member 1	1418605_at	1439490_at	--	-2.609	-2.968		Nucleus	transcription regulator			7181	22025	252924
Nrbp2	nuclear receptor binding protein 2	1424544_at	1424544_at	--	15.505	46.321		Cytoplasm	other				223649
Nrgn	neurogranin	1423231_at	1423231_at	--	6.941	14.164		Plasma Membrane	other				64011	64356
NSMCE1	NSE1 homolog, SMC5-SMC6 complex component	1433098_at	1433098_at	--	-8.670	-12.354		Nucleus	transporter			197370	67711	361645
NTNG2	netrin G2	1450820_a_at	1450820_a_at	--	8.653	7.994		Plasma Membrane	other			84628	171171	311836
NUCB1	nucleobindin 1	1416903_at	1416903_at	--	2.314	2.083		Cytoplasm	other	diagnosis		4924	18220	84595
NUP43	nucleoporin 43kDa	1432187_at	1432187_at	--	-2.468	-5.757		Nucleus	transporter			348995	69912	683983
NUTF2	nuclear transport factor 2	1447440_at	1447440_at	--	-2.202	-2.092		Nucleus	transporter			10204	621832|68051	291981
OPTN	optineurin	1435679_at	1435679_at	--	3.590	7.221		Cytoplasm	other	unspecified application		10133	71648	246294
PALLD	palladin, cytoskeletal associated protein	1433768_at	1433768_at	--	2.346	6.448		Plasma Membrane	other			23022	72333	100360205
PBX3	pre-B-cell leukemia homeobox 3	1421193_a_at	1421193_a_at	--	20.672	23.978		Nucleus	transcription regulator			5090	18516	311876
PCDHGA4	protocadherin gamma subfamily A, 4	1423628_s_at	1423628_s_at	--	2.765	4.796		Other	other			56111	93712
PDLIM1	PDZ and LIM domain 1	1416554_at	1416554_at	--	-2.240	-3.659		Cytoplasm	transcription regulator	unspecified application		9124	54132	54133
PFKL	phosphofructokinase, liver	1453541_at	1453541_at	--	-2.496	-2.203		Cytoplasm	kinase			5211	18641	25741
PFKP	phosphofructokinase, platelet	1430634_a_at	1430634_a_at	--	2.592	3.173		Cytoplasm	kinase			5214	56421	60416
PFN2	profilin 2	1418209_a_at	1418209_a_at	--	2.106	3.967		Cytoplasm	other			5217	18645	100909840|81531
PIAS3	protein inhibitor of activated STAT 3	1421646_a_at	1421646_a_at	--	2.960	3.341		Nucleus	transcription regulator			10401	229615	83614
PIK3IP1	phosphoinositide-3-kinase interacting protein 1	1428332_at	1439087_a_at	--	-3.639	-4.542		Cytoplasm	other			113791	216505	305472
PILRB	paired immunoglobin-like type 2 receptor beta	1422041_at	1422041_at	--	2.189	4.788		Plasma Membrane	other			29990	170741|545812	681182|681069|681341|304349|100909556|685438|304382|100910801|685157|685181|680910|360777|363899|100910045|685048|498169|501828|681266
PIPOX	pipecolic acid oxidase	1449374_at	1449374_at	--	6.914	15.206		Cytoplasm	enzyme			51268	19193	303272
Pitpnc1	phosphatidylinositol transfer protein, cytoplasmic 1	1428879_at	1428879_at	--	-2.408	-3.274		Cytoplasm	transporter				71795
PJA1	praja ring finger 1, E3 ubiquitin protein ligase	1452083_a_at	1452083_a_at	--	-2.572	-2.270		Cytoplasm	enzyme			64219	18744	683077
PKD2	polycystic kidney disease 2 (autosomal dominant)	1441870_s_at	1417753_at	--	54.497	5.412		Plasma Membrane	ion channel			5311	18764	498328
PKP3	plakophilin 3	1418831_at	1418831_at	--	2.464	2.284		Plasma Membrane	other			11187	56460	293619
PLA2G6	phospholipase A2 group VI	1422147_a_at	1431277_at	--	2.607	5.009		Cytoplasm	enzyme		quinacrine	8398	53357	360426
PLCB2	phospholipase C beta 2	1452481_at	1452481_at	--	-2.366	-2.476		Cytoplasm	enzyme			5330	18796	85240
PLCXD2	phosphatidylinositol-specific phospholipase C, X domain containing 2	1455324_at	1455324_at	--	-3.663	-3.894		Other	enzyme			257068	433022	363781
PLEKHA7	pleckstrin homology domain containing A7	1434889_at	1434889_at	--	-3.314	-4.106		Cytoplasm	other			144100	233765
PLEKHG3	pleckstrin homology and RhoGEF domain containing G3	1440017_at	1440017_at	--	58.262	75.593		Other	other			26030	263406	314249
PLEKHO1	pleckstrin homology domain containing O1	1417128_at	1417128_at	--	3.524	6.987		Plasma Membrane	other			51177	67220	310674
PLEKHO2	pleckstrin homology domain containing O2	1427103_at	1427103_at	--	2.789	3.423		Cytoplasm	other			80301	102595	315764
PLK3	polo-like kinase 3	1434496_at	1434496_at	--	3.846	3.993		Nucleus	kinase			1263	12795	58936
PLS3	plastin 3	1423725_at	1423725_at	--	27.742	36.983		Cytoplasm	other			5358	102866	81748
PLSCR3	phospholipid scramblase 3	1449020_at	1449020_at	--	-2.675	-2.061		Plasma Membrane	enzyme			57048	70310	360549
PLTP	phospholipid transfer protein	1417963_at	1456424_s_at	--	5.549	2.322		Extracellular Space	enzyme			5360	18830	296371
PLXDC1	plexin domain containing 1	1424902_at	1424902_at	--	5.157	3.071		Plasma Membrane	other			57125	72324	303505
POPDC2	popeye domain containing 2	1417806_at	1417806_at	--	16.891	12.977		Other	other			64091	64082	360718
PPFIBP2	PTPRF interacting protein, binding protein 2 (liprin beta 2)	1417801_a_at	1417801_a_at	--	13.445	7.442		Nucleus	phosphatase			8495	19024	308918
PPP1R13B	protein phosphatase 1 regulatory subunit 13B	1434895_s_at	1434895_s_at	--	-2.991	-3.233		Cytoplasm	phosphatase			23368	21981	314465
PPP1R15A	protein phosphatase 1 regulatory subunit 15A	1448325_at	1448325_at	--	-2.848	-2.507		Cytoplasm	other			23645	17872
PPP1R3B	protein phosphatase 1 regulatory subunit 3B	1436590_at	1436590_at	--	-6.452	-9.724		Cytoplasm	other			79660	244416	192280
PRDX6	peroxiredoxin 6	1442878_at	1442878_at	--	-3.284	-3.456		Cytoplasm	enzyme	unspecified application		9588	11758	94167
PRPF38A	pre-mRNA processing factor 38A	1443282_at	1444087_at	--	-2.253	-4.349		Nucleus	other			84950	230596	298374
PRR15	proline rich 15	1452473_at	1452473_at	--	5.864	4.687		Other	other			222171	78004	312358
PTGIR	prostaglandin I2 (prostacyclin) receptor (IP)	1427313_at	1427313_at	--	6.501	-2.318		Plasma Membrane	G-protein coupled receptor		treprostinil, epoprostenol, selexipag, iloprost	5739	19222	292661
PTPN3	protein tyrosine phosphatase, non-receptor type 3	1455450_at	1455450_at	--	4.073	3.249		Cytoplasm	phosphatase	unspecified application		5774	545622	362524
PTPN11	protein tyrosine phosphatase, non-receptor type 11	1451225_at	1451225_at	--	3.676	7.021		Cytoplasm	phosphatase			5781	19247	25622
PTRH1	peptidyl-tRNA hydrolase 1 homolog	1436336_at	1436336_at	--	21.349	41.624		Cytoplasm	enzyme			138428	329384	362113
PUS7	pseudouridylate synthase 7 (putative)	1426631_at	1426631_at	--	-2.255	-2.716		Other	other			54517	78697	296751
PYGM	phosphorylase, glycogen, muscle	1448602_at	1448602_at	--	-3.079	-3.228		Cytoplasm	enzyme			5837	19309	24701
PYROXD2	pyridine nucleotide-disulphide oxidoreductase domain 2	1437089_at	1437089_at	--	-5.696	-3.353		Other	other			84795	74580	309381
QSER1	glutamine and serine rich 1	1452331_s_at	1452331_s_at	--	-127.003	-17.024		Other	other			79832	99003	311266
RAB19	RAB19, member RAS oncogene family	1430148_at	1430148_at	--	5.087	3.295		Cytoplasm	enzyme			401409	19331	500088
RAB23	RAB23, member RAS oncogene family	1452113_a_at	1452113_a_at	--	2.067	2.059		Cytoplasm	enzyme			51715	19335	367242
RAB3IP	RAB3A interacting protein	1436103_at	1436103_at	--	-7.012	-9.641		Cytoplasm	other			117177	216363	29885
RAB8B	RAB8B, member RAS oncogene family	1426799_at	1426799_at	--	2.571	2.584		Cytoplasm	enzyme			51762	235442	266688
RAPGEF6	Rap guanine nucleotide exchange factor 6	1438828_at	1438828_at	--	-2.497	-3.132		Plasma Membrane	other			51735	192786	303141
RARB	retinoic acid receptor, beta	1454906_at	1454906_at	--	-2.294	-2.108		Nucleus	ligand-dependent nuclear receptor	diagnosis,efficacy,prognosis	etretinate, daunorubicin/tretinoin, idarubicin/tretinoin, doxorubicin/tretinoin, adapalene, isotretinoin, tazarotene, acitretin, tretinoin, tamibarotene, alitretinoin, fenretinide	5915	218772	24706
RASL11A	RAS-like family 11 member A	1429444_at	1429444_at	--	18.386	28.375		Nucleus	other			387496	68895	304268
RBM3	RNA binding motif (RNP1, RRM) protein 3	1429169_at	1429169_at	--	-2.267	-3.134		Cytoplasm	other			5935	100043257|19652	114488
RCAN3	RCAN family member 3	1450450_at	1450450_at	--	-3.348	-3.574		Other	other			11123	53902	362627
RELT	RELT tumor necrosis factor receptor	1455116_at	1455116_at	--	-2.072	-2.124		Plasma Membrane	transmembrane receptor			84957	320100	361615
RFTN2	raftlin family member 2	1428895_at	1452946_a_at	--	-8.126	-3.357		Other	other			130132	74013	363231
RGS8	regulator of G-protein signaling 8	1453060_at	1453060_at	--	2.993	6.191		Cytoplasm	other			85397	67792	54297
RGS12	regulator of G-protein signaling 12	1453129_a_at	1453129_a_at	--	3.065	3.366		Nucleus	other			6002	71729	54292
RHBDL3	rhomboid, veinlet-like 3 (Drosophila)	1435941_at	1435941_at	--	2.539	7.630		Plasma Membrane	peptidase			162494	246104	287556
RHOBTB2	Rho-related BTB domain containing 2	1435674_at	1435674_at	--	-2.091	-2.363		Other	enzyme			23221	246710	306004
RPL12	ribosomal protein L12	1435655_at	1435655_at	--	-2.566	-2.598		Nucleus	other			6136	269261	102555453|499782
RPL23	ribosomal protein L23	1422859_a_at	1422859_a_at	--	-2.152	-2.836		Cytoplasm	other			9349	65019	29282
RPL30	ribosomal protein L30	1438076_at	1438076_at	--	-2.598	-2.550		Cytoplasm	other			6156	19946	64640|100362027
RPP40	ribonuclease P/MRP 40kDa subunit	1424792_at	1424792_at	--	-2.210	-3.595		Nucleus	enzyme			10799	208366	291071
RPS20	ribosomal protein S20	1450417_a_at	1450417_a_at	--	-2.791	-2.920		Cytoplasm	other			6224	67427	122772
RRAS2	related RAS viral (r-ras) oncogene homolog 2	1448689_at	1448689_at	--	-2.429	-9.497		Plasma Membrane	enzyme			22800	66922	365355
RREB1	ras responsive element binding protein 1	1434741_at	1438216_at	--	-2.864	-3.995		Nucleus	transcription regulator			6239	68750	306873
RTN4	reticulon 4	1439650_at	1439650_at	--	-3.122	-2.869		Cytoplasm	other	diagnosis		57142	68585	83765
RYR1	ryanodine receptor 1 (skeletal)	1427306_at	1427306_at	--	8.646	10.416		Cytoplasm	ion channel		dantrolene	6261	20190	114207
S1PR2	sphingosine-1-phosphate receptor 2	1428176_at	1428176_at	--	3.451	6.158		Plasma Membrane	G-protein coupled receptor			9294	14739	29415
SBK1	SH3 domain binding kinase 1	1451190_a_at	1423978_at	--	-3.168	-3.170		Other	kinase			388228	104175	113907
SCN11A	sodium channel, voltage gated, type XI alpha subunit	1420784_at	1420784_at	--	2.104	2.888		Plasma Membrane	ion channel		riluzole, zonisamide	11280	24046	29701
SCPEP1	serine carboxypeptidase 1	1426555_at	1426555_at	--	2.134	2.073		Cytoplasm	peptidase			59342	74617	114861
SEC11C	SEC11 homolog C, signal peptidase complex subunit	1440378_at	1440378_at	--	2.319	2.450		Cytoplasm	peptidase			90701	66286	266758
SEC24D	SEC24 homolog D, COPII coat complex component	1426972_at	1426972_at	--	2.243	2.235		Cytoplasm	transporter			9871	69608	310843
SELL	selectin L	1419480_at	1419480_at	--	-25.421	-63.150		Plasma Membrane	transmembrane receptor	efficacy		6402	20343	29259
SEPT8	septin 8	1456885_at	1456885_at	--	22.941	8.240		Extracellular Space	other			23176	20362	303135
SEPT10	septin 10	1438804_at	1438804_at	--	5.143	3.820		Cytoplasm	transcription regulator			151011	103080	309891
SERPINA9	serpin peptidase inhibitor, clade A (alpha-1 antiproteinase, antitrypsin), member 9	1429285_at	1429285_at	--	42.096	156.549		Extracellular Space	other			327657	71907	299274
SESN1	sestrin 1	1454699_at	1454699_at	--	-7.995	-9.785		Nucleus	other			27244	140742	294518
SFRP2	secreted frizzled-related protein 2	1448201_at	1448201_at	--	-5.079	-4.736		Plasma Membrane	transmembrane receptor	diagnosis		6423	20319	310552
SH3BP5	SH3-domain binding protein 5 (BTK-associated)	1421922_at	1421922_at	--	-3.130	-3.074		Cytoplasm	other			9467	24056	117186
SH3PXD2A	SH3 and PX domains 2A	1428914_at	1428914_at	--	-24.891	-7.458		Cytoplasm	other			9644	14218	309460
SIAH1	siah E3 ubiquitin protein ligase 1	1423390_at	1423390_at	--	-2.739	-2.086		Nucleus	enzyme			6477	20437	140941
Siah1b	seven in absentia 1B	1419404_s_at	1419404_s_at	--	-2.310	-2.301		Nucleus	enzyme				20438
SIDT1	SID1 transmembrane family member 1	1426551_at	1426550_at	--	-3.172	-5.080		Other	other			54847	320007	288109
SIK3	SIK family kinase 3	1441947_x_at	1441947_x_at	--	2.828	3.220		Cytoplasm	kinase			23387	70661	684112
SLC12A7	solute carrier family 12 (potassium/chloride transporter), member 7	1449011_at	1449011_at	--	-3.120	-2.358		Plasma Membrane	transporter			10723	20499	308069
SLC2A6	solute carrier family 2 (facilitated glucose transporter), member 6	1434015_at	1434015_at	--	9.799	15.850		Plasma Membrane	transporter			11182	227659
SLC30A7	solute carrier family 30 (zinc transporter), member 7	1435717_at	1435717_at	--	-2.507	-2.516		Cytoplasm	transporter			148867	66500	310801
SLC35F5	solute carrier family 35 member F5	1452059_at	1452059_at	--	2.031	3.177		Other	other			80255	74150	288993
SLC36A4	solute carrier family 36 (proton/amino acid symporter), member 4	1455249_at	1455249_at	--	2.250	2.116		Other	transporter			120103	234967	315439
SLC38A2	solute carrier family 38 member 2	1426722_at	1426722_at	--	-2.057	-2.134		Plasma Membrane	transporter			54407	67760	29642
SLC39A6	solute carrier family 39 (zinc transporter), member 6	1424675_at	1424675_at	--	2.169	2.129		Plasma Membrane	transporter	disease progression	SGN-LIV1A	25800	106957	291733
SLC44A1	solute carrier family 44 (choline transporter), member 1	1454344_at	1433645_at	--	-4.585	-2.519		Plasma Membrane	transporter			23446	100434	85254
SLC9A9	solute carrier family 9, subfamily A (NHE9, cation proton antiporter 9), member 9	1454053_at	1454053_at	--	3.562	5.180		Cytoplasm	transporter			285195	331004	363115
SLCO4A1	solute carrier organic anion transporter family member 4A1	1455803_at	1438160_x_at	--	11.275	3.172		Plasma Membrane	transporter			28231	108115	171144
SMAD1	SMAD family member 1	1459843_s_at	1459843_s_at	--	-2.192	-2.055		Nucleus	transcription regulator			4086	17125	25671
SMAD7	SMAD family member 7	1443771_x_at	1443771_x_at	--	-6.924	-17.070		Nucleus	transcription regulator			4092	17131	81516
Smco4	single-pass membrane protein with coiled-coil domains 4	1419403_at	1419403_at	--	4.153	6.757		Other	other				170748	363020
SMIM3	small integral membrane protein 3	1423306_at	1423306_at	--	6.446	17.335		Other	ion channel			85027	106878	286910
SMOC2	SPARC related modular calcium binding 2	1431362_a_at	1415935_at	--	50.505	33.317		Extracellular Space	other			64094	64074	292401
SMPDL3A	sphingomyelin phosphodiesterase acid-like 3A	1416635_at	1416635_at	--	2.237	2.289		Extracellular Space	enzyme			10924	57319	294422
SMTN	smoothelin	1452469_a_at	1452469_a_at	--	54.844	42.763		Extracellular Space	other	unspecified application		6525	29856	289734
SNAI2	snail family zinc finger 2	1447643_x_at	1447643_x_at	--	4.079	7.580		Nucleus	transcription regulator			6591	20583	25554
SNORD22	small nucleolar RNA, C/D box 22	1454703_x_at	1437658_a_at	--	-2.427	-3.027		Other	other			9304	83673
SOCS3	suppressor of cytokine signaling 3	1456212_x_at	1416576_at	--	-2.652	-4.153		Cytoplasm	phosphatase			9021	12702	89829
SORCS2	sortilin-related VPS10 domain containing receptor 2	1419358_at	1419358_at	--	-8.874	-5.435		Plasma Membrane	transporter			57537	81840	305438
SPIN4	spindlin family member 4	1427985_at	1427985_at	--	2.243	5.066		Other	other			139886	270624	299038
SPO11	SPO11 meiotic protein covalently bound to DSB	1417021_a_at	1417021_a_at	--	2.052	3.523		Nucleus	enzyme			23626	26972	366261
Srgn	serglycin	1417426_at	1417426_at	--	2.075	2.519		Cytoplasm	other				19073	56782
SRM	spermidine synthase	1421260_a_at	1421260_a_at	--	-2.176	-3.331		Cytoplasm	enzyme			6723	20810	84596|100912604
SRXN1	sulfiredoxin 1	1419942_at	1419942_at	--	6.618	5.874		Cytoplasm	enzyme			140809	76650	296271
ST3GAL5	ST3 beta-galactoside alpha-2,3-sialyltransferase 5	1449198_a_at	1449198_a_at	--	3.139	3.333		Cytoplasm	enzyme			8869	20454	83505
ST6GALNAC1	ST6 (alpha-N-acetyl-neuraminyl-2,3-beta-galactosyl-1,3)-N-acetylgalactosaminide alpha-2,6-sialyltransferase 1	1421517_at	1421517_at	--	21.622	29.074		Cytoplasm	enzyme			55808	20445	287920
ST6GALNAC2	ST6 (alpha-N-acetyl-neuraminyl-2,3-beta-galactosyl-1,3)-N-acetylgalactosaminide alpha-2,6-sialyltransferase 2	1417616_at	1417616_at	--	4.059	2.966		Cytoplasm	enzyme			10610	20446	303692
ST8SIA6	ST8 alpha-N-acetyl-neuraminide alpha-2,8-sialyltransferase 6	1456147_at	1456147_at	--	-19.637	-22.289		Cytoplasm	enzyme			338596	241230	291325
STC2	stanniocalcin 2	1449484_at	1449484_at	--	13.802	23.899		Extracellular Space	other			8614	20856	63878
STK39	serine/threonine kinase 39	1419551_s_at	1419551_s_at	--	3.750	5.515		Nucleus	kinase			27347	53416	54348
STON2	stonin 2	1435657_at	1435657_at	--	3.501	3.520		Cytoplasm	other			85439	108800	314349
STX6	syntaxin 6	1431646_a_at	1431646_a_at	--	2.146	3.466		Cytoplasm	transporter			10228	58244	60562
STX1A	syntaxin 1A	1437390_x_at	1437390_x_at	--	-10.137	-5.175		Cytoplasm	transporter			6804	20907	116470
SUSD1	sushi domain containing 1	1458245_at	1458245_at	--	-6.549	-3.702		Other	other			64420	634731	298031
SYTL3	synaptotagmin like 3	1425787_a_at	1425787_a_at	--	4.088	4.801		Cytoplasm	other			94120	83672	499017
TAF4B	TATA-box binding protein associated factor 4b	1431193_at	1435302_at	--	-3.619	-10.100		Nucleus	transcription regulator			6875	72504	291773
TBC1D31	TBC1 domain family member 31	1434241_at	1434241_at	--	2.817	2.839		Cytoplasm	other			93594	210544	299949
TBXA2R	thromboxane A2 receptor	1419222_at	1419222_at	--	-10.304	-9.499		Plasma Membrane	G-protein coupled receptor		S-18886, ridogrel, torsemide	6915	21390	24816
TCP11L2	t-complex 11, testis-specific-like 2	1454646_at	1454646_at	--	-2.280	-2.433		Other	other			255394	216198	314683
TDGF1	teratocarcinoma-derived growth factor 1	1450989_at	1450989_at	--	-3.181	-2.637		Extracellular Space	growth factor	diagnosis		6997	21667	680246
TET3	tet methylcytosine dioxygenase 3	1439324_at	1439324_at	--	-2.081	-2.487		Nucleus	other			200424	194388	680576
TFAP4	transcription factor AP-4 (activating enhancer binding protein 4)	1418167_at	1418167_at	--	-2.017	-3.574		Nucleus	transcription regulator			7023	83383	360482
TFE3	transcription factor binding to IGHM enhancer 3	1434318_a_at	1434318_a_at	--	2.234	3.281		Nucleus	transcription regulator			7030	209446	317376
TFPI	tissue factor pathway inhibitor	1452432_at	1451790_a_at	--	-2.992	-3.576		Extracellular Space	other		dalteparin	7035	21788	29436
TGFB3	transforming growth factor beta 3	1417455_at	1417455_at	--	6.855	5.884		Extracellular Space	growth factor			7043	21809	25717
THEM4	thioesterase superfamily member 4	1427055_at	1431140_at	--	-2.033	-2.602		Plasma Membrane	enzyme			117145	75778	361992
THRA	thyroid hormone receptor, alpha	1426997_at	1426997_at	--	-3.842	-4.282		Nucleus	ligand-dependent nuclear receptor		3,5-diiodothyropropionic acid, denosumab/levothyroxine, amiodarone, levothyroxine, dextrothyroxine, L-triiodothyronine	7067	21833	81812
TICRR	TOPBP1-interacting checkpoint and replication regulator	1435497_at	1435497_at	--	4.393	2.706		Nucleus	other			90381	77011	308768
TIMM9	translocase of inner mitochondrial membrane 9 homolog (yeast)	1428010_at	1449886_a_at	--	-2.009	-2.228		Cytoplasm	transporter			26520	30056	171139
TJP3	tight junction protein 3	1417896_at	1417896_at	--	2.849	2.056		Cytoplasm	other			27134	27375	314640
TLE1	transducin like enhancer of split 1	1422751_at	1422751_at	--	-2.554	-4.703		Nucleus	transcription regulator			7088	21885	362533
TMEM237	transmembrane protein 237	1435661_at	1435661_at	--	3.140	2.820		Other	other			65062	381259	316412
TMEM245	transmembrane protein 245	1455134_at	1455134_at	--	-2.076	-2.354		Other	other			23731	242474	298020
TMEM106A	transmembrane protein 106A	1435263_at	1425025_at	--	2.469	3.082		Cytoplasm	other			113277	217203	287722
TMEM176B	transmembrane protein 176B	1418004_a_at	1418004_a_at	--	25.361	23.739		Other	other			28959	65963	171411
TMEM38B	transmembrane protein 38B	1456544_at	1456544_at	--	3.932	7.388		Nucleus	ion channel			55151	52076	362521
TMIGD1	transmembrane and immunoglobulin domain containing 1	1419498_at	1419498_at	--	44.832	65.305		Other	other			388364	66601	363654
TNC	tenascin C	1456344_at	1456344_at	--	75.595	206.315		Extracellular Space	other	diagnosis,response to therapy		3371	21923	116640
TNFSF8	tumor necrosis factor superfamily member 8	1450272_at	1450272_at	--	4.829	7.420		Plasma Membrane	cytokine			944	21949	683163
Tnfsf9	tumor necrosis factor (ligand) superfamily, member 9	1422924_at	1422924_at	--	4.099	3.565		Plasma Membrane	other				21950	353218
TNFSF13B	tumor necrosis factor superfamily member 13b	1460255_at	1460255_at	--	7.025	5.501		Extracellular Space	cytokine	efficacy,response to therapy	belimumab	10673	24099	498666
TOB1	transducer of ERBB2, 1	1423176_at	1423176_at	--	-2.785	-2.661		Nucleus	transcription regulator			10140	22057	170842
TRAF4	TNF receptor associated factor 4	1460642_at	1460642_at	--	-3.510	-3.402		Cytoplasm	other			9618	22032	303285
TRAFD1	TRAF-type zinc finger domain containing 1	1428346_at	1428346_at	--	2.469	2.012		Other	other			10906	231712	114635
Trav12n-1	T cell receptor alpha variable 12N-1	1449644_at	1449644_at	--	-2.491	-3.148		Other	other				100043218
TREML2	triggering receptor expressed on myeloid cells like 2	1440938_at	1440938_at	--	-7.417	-35.406		Plasma Membrane	other			79865	328833	680844
TRIO	trio Rho guanine nucleotide exchange factor	1454711_at	1433745_at	--	-2.269	-4.752		Cytoplasm	kinase			7204	223435	310192
TRUB1	TruB pseudouridine (psi) synthase family member 1	1428281_at	1428281_at	--	-2.721	-2.741		Other	enzyme			142940	72133	361775
TSC22D3	TSC22 domain family member 3	1420772_a_at	1420772_a_at	--	-3.180	-11.477		Nucleus	transcription regulator			1831	14605
TSPAN5	tetraspanin 5	1431530_a_at	1431530_a_at	--	2.641	6.044		Plasma Membrane	other			10098	56224	362048
TSPAN9	tetraspanin 9	1428197_at	1428197_at	--	-6.732	-3.364		Plasma Membrane	other			10867	109246	312728
Tstd3	thiosulfate sulfurtransferase (rhodanese)-like domain containing 3	1428897_at	1428897_at	--	2.456	2.239		Other	other				77032	500420
TTC16	tetratricopeptide repeat domain 16	1455414_at	1455414_at	--	4.154	7.030		Other	other			158248	338348	100362059
TTC27	tetratricopeptide repeat domain 27	1452665_at	1452665_at	--	-2.957	-2.767		Other	other			55622	74196	298782
TTC28	tetratricopeptide repeat domain 28	1435456_at	1435456_at	--	-12.308	-5.180		Cytoplasm	other			23331	209683	304558
TXLNB	taxilin beta	1418951_at	1418951_at	--	16.145	37.248		Cytoplasm	other			167838	378431	308622
UAP1L1	UDP-N-acetylglucosamine pyrophosphorylase 1 like 1	1436890_at	1436890_at	--	2.871	3.182		Other	other			91373	227620	296560
Ube2d-ps	ubiquitin-conjugating enzyme E2D, pseudogene	1438285_at	1438285_at	--	-2.080	-2.807		Other	other				76508
UBE3D	ubiquitin protein ligase E3D	1453577_at	1453577_at	--	-2.687	-2.747		Other	other			90025	70348	315863
UNC5A	unc-5 netrin receptor A	1434095_at	1434095_at	--	2.722	2.865		Plasma Membrane	transmembrane receptor			90249	107448	60629
USP3	ubiquitin specific peptidase 3	1444635_at	1435531_at	--	-2.288	-2.351		Cytoplasm	peptidase			9960	235441	363084
USP24	ubiquitin specific peptidase 24	1448013_at	1448013_at	--	-2.518	-2.968		Other	peptidase			23358	329908	313427
USP28	ubiquitin specific peptidase 28	1433982_at	1433982_at	--	-3.776	-4.602		Nucleus	peptidase			57646	235323	315639
VCAM1	vascular cell adhesion molecule 1	1415989_at	1448162_at	--	2.076	13.056		Plasma Membrane	transmembrane receptor	diagnosis,disease progression,efficacy,prognosis,unspecified application		7412	22329	25361
VDR	vitamin D (1,25- dihydroxyvitamin D3) receptor	1418175_at	1418175_at	--	117.841	81.766		Nucleus	transcription regulator	prognosis,response to therapy	calcipotriene, ergocalciferol, ILX-23-7553, alendronate/cholecalciferol, 2-(3-hydroxypropoxy)calcitriol, betamethasone dipropionate/calcipotriene, alfacalcidol, calcium carbonate/cholecalciferol, paricalcitol, doxercalciferol, cholecalciferol, calcitriol, calcifediol	7421	22337	24873
VIPR2	vasoactive intestinal peptide receptor 2	1421391_at	1421391_at	--	21.901	33.287		Plasma Membrane	G-protein coupled receptor			7434	22355	29555
VPS37B	vacuolar protein sorting 37 homolog B (S. cerevisiae)	1424380_at	1424380_at	--	-2.167	-2.097		Cytoplasm	other			79720	330192	288659
WDFY1	WD repeat and FYVE domain containing 1	1453426_a_at	1453426_a_at	--	3.383	5.649		Cytoplasm	other			57590	69368
WDFY2	WD repeat and FYVE domain containing 2	1434517_at	1434517_at	--	3.426	4.338		Cytoplasm	other			115825	268752	305956
XK	X-linked Kx blood group	1450189_at	1450189_at	--	3.291	4.608		Plasma Membrane	transporter		zanamivir	7504	22439	497078
ZCCHC11	zinc finger, CCHC domain containing 11	1439631_at	1441359_at	--	-2.901	-3.812		Nucleus	enzyme			23318	230594	313481
ZEB2	zinc finger E-box binding homeobox 2	1434298_at	1434298_at	--	9.301	15.019		Nucleus	transcription regulator			9839	24136	311071
Zfp658	zinc finger protein 658	1439181_at	1439181_at	--	-3.100	-3.086		Other	other				210104	102546648
Zfp941	zinc finger protein 941	1439850_at	1439850_at	--	3.331	3.349		Other	other				407812
ZNF281	zinc finger protein 281	1452045_at	1452045_at	--	-2.339	-2.398		Nucleus	transcription regulator			23528	226442	305083
ZNF592	zinc finger protein 592	1460620_at	1460620_at	--	-2.075	-2.428		Nucleus	other			9640	233410	293038
ZNF704	zinc finger protein 704	1417848_at	1417848_at	--	15.623	26.062		Nucleus	other			619279	170753	310233
ZNF839	zinc finger protein 839	1456886_at	1456886_at	--	2.562	5.976		Other	other			55778	72805	500723
ZNRF3	zinc and ring finger 3	1435608_at	1435608_at	--	-5.197	-5.355		Plasma Membrane	enzyme			84133	407821	685487
ZWINT	ZW10 interacting kinetochore protein	1423724_at	1423724_at	--	2.288	3.360		Nucleus	other			11130	52696	257644

## Sheet: c
Supplementary Table 1
Significantly expressed genes unique to group c
© 2000-2016 QIAGEN. All rights reserved.
Symbol	Entrez Gene Name	Affymetrix(A1)	Affymetrix(A2)	Affymetrix(A3)	Exp Fold Change (nT-> Th2)	Exp Fold Change (HpTR->Th2)	Exp Fold Change (HpTR)	Location	Type(s)	Biomarker Application(s)	Drug(s)	Entrez Gene ID for Human	Entrez Gene ID for Mouse	Entrez Gene ID for Rat
1700097N02Rik	RIKEN cDNA 1700097N02 gene	--	1436419_a_at	--		-2.574		Other	other				67522
1700110I01Rik	RIKEN cDNA 1700110I01 gene	--	1453046_at	--		2.634		Other	other				73549
1700110K17Rik	RIKEN cDNA 1700110K17 gene	--	1447744_s_at	--		3.316		Other	other				73558
2410022M11Rik	RIKEN cDNA 2410022M11 gene	--	1441783_at	--		2.197		Other	other				100503842
2610024D14Rik	RIKEN cDNA 2610024D14 gene	--	1432962_at	--		-2.055		Other	other				70410
2810039B14Rik	RIKEN cDNA 2810039B14 gene	--	1458183_at	--		2.733		Other	other				72665
2900005J15Rik	RIKEN cDNA 2900005J15 gene	--	1453655_at	--		-2.462		Other	other				67261
2900064B18Rik	RIKEN cDNA 2900064B18 gene	--	1453595_at	--		4.027		Other	other				72965
4833420L08Rik	RIKEN cDNA 4833420L08 gene	--	1460526_at	--		2.409		Other	other				74586
4921509J17Rik	RIKEN cDNA 4921509J17 gene	--	1429106_at	--		2.187		Other	other				70857
4930486L24Rik	RIKEN cDNA 4930486L24 gene	--	1430051_at	--		-3.470		Plasma Membrane	peptidase				214639	286916
4930551O13Rik	RIKEN cDNA 4930551O13 gene	--	1432335_at	--		5.922		Other	other				75263
4930562F07Rik	RIKEN cDNA 4930562F07 gene	--	1453557_at	--		-2.980		Other	other				75255
4931406H21Rik	RIKEN cDNA 4931406H21 gene	--	1454280_at	--		2.419		Other	other				77592
4933424N20Rik	RIKEN cDNA 4933424N20 gene	--	1453618_at	--		-2.405		Other	other				66764
5830408B19Rik	RIKEN cDNA 5830408B19 gene	--	1429896_at	--		9.440		Other	other				74756
5930427J20Rik	RIKEN cDNA 5930427J20 gene	--	1433085_at	--		5.405		Other	other				77112
6330522J23Rik	RIKEN cDNA 6330522J23 gene	--	1430503_at	--		3.593		Other	other				78233
8030456M14Rik	RIKEN cDNA 8030456M14 gene	--	1453680_at	--		-3.450		Other	other				77492
9330179C17Rik	RIKEN cDNA 9330179C17 gene	--	1433285_at	--		-2.117		Other	other				77518
9530053H05Rik	RIKEN cDNA 9530053H05 gene	--	1454171_x_at	--		2.267		Other	other				78425
A630001G21Rik	RIKEN cDNA A630001G21 gene	--	1440214_at	--		2.537		Other	other				319997
A930006K02Rik	RIKEN cDNA A930006K02 gene	--	1442196_at	--		-2.159		Other	other				100503120
A930026B05Rik	RIKEN cDNA A930026B05 gene	--	1430653_at	--		2.081		Other	other				77956
ABLIM2	actin binding LIM protein family member 2	--	1455313_at	--		29.788		Cytoplasm	other			84448	231148	360958
ACAA2	acetyl-CoA acyltransferase 2	--	1455061_a_at	--		-2.326		Cytoplasm	enzyme	unspecified application		10449	52538	170465
ADA	adenosine deaminase	--	1417976_at	--		-2.688		Cytoplasm	enzyme		pentostatin, aspirin/dipyridamole/telmisartan, cyclophosphamide/pentostatin/rituximab, pentostatin/rituximab, alemtuzumab/pentostatin, adenosine deaminase inhibitor, dipyridamole, aspirin/dipyridamole, vidarabine	100	11486	24165
ADAMTS3	ADAM metallopeptidase with thrombospondin type 1 motif 3	--	1441693_at	--		3.502		Extracellular Space	peptidase			9508	330119	305253
ADCK3	aarF domain containing kinase 3	--	1417067_s_at	--		3.865		Cytoplasm	kinase			56997	67426	360887
ADCY9	adenylate cyclase 9	--	1449620_s_at	--		2.254		Plasma Membrane	enzyme			115	11515	302950
ADD1	adducin 1	--	1420953_at	--		-3.005		Cytoplasm	other			118	11518	24170
ADK	adenosine kinase	--	1416319_at	--		-2.976		Nucleus	kinase	unspecified application	adenosine kinase inhibitor, pegintron/ribavirin, PEG-interferon alfa-2a/ribavirin, nitazoxanide/peginterferon alfa-2a/ribavirin, interferon alfacon-1/ribavirin, interferon alfa-2b/ribavirin, ribavirin	132	11534	25368
ADPGK	ADP-dependent glucokinase	--	1451079_at	--		-2.579		Plasma Membrane	kinase			83440	72141	315722
ADRBK2	adrenergic, beta, receptor kinase 2	--	1440801_s_at	--		7.376		Cytoplasm	kinase			157	320129	25372
AI504432	expressed sequence AI504432	--	1456064_at	--		2.978		Other	other				229694
AIM1	absent in melanoma 1	--	1426942_at	--		-2.739		Extracellular Space	other	diagnosis,disease progression,prognosis		202	11630	309866
AKAP6	A-kinase anchoring protein 6	--	1440859_at	--		21.969		Nucleus	other			9472	238161	64553
AKAP13	A-kinase anchoring protein 13	--	1439254_at	--		-2.100		Cytoplasm	other			11214	75547	293024
Akap17b	A kinase (PRKA) anchor protein 17B	--	1457265_at	--		-2.427		Other	other				338351	313434
Akr1b10	aldo-keto reductase family 1, member B10 (aldose reductase)	--	1425684_at	--		2.024		Cytoplasm	enzyme				67861	296972|100910708
Akr1c12/Akr1c13	aldo-keto reductase family 1, member C13	--	1422000_at	--		-2.498		Other	enzyme				622402|27384	361266|498790
ALDOC	aldolase, fructose-bisphosphate C	--	1451461_a_at	--		2.092		Cytoplasm	enzyme	unspecified application		230	11676	24191
AMER1	APC membrane recruitment protein 1	--	1439565_at	--		-2.325		Plasma Membrane	other			139285	72345	501584
AMPD3	adenosine monophosphate deaminase 3	--	1422573_at	--		-2.060		Cytoplasm	enzyme			272	11717	25095
ANG	angiogenin, ribonuclease, RNase A family, 5	--	1438936_s_at	--		10.497		Extracellular Space	enzyme	response to therapy		283	11727	305843|497229
ANKRD12	ankyrin repeat domain 12	--	1443867_at	--		2.124		Nucleus	other			23253	106585	316775
Ankrd50	ankyrin repeat domain 50	--	1435880_at	--		-2.402		Other	other				99696
ANKRD13B	ankyrin repeat domain 13B	--	1455289_at	--		-2.253		Plasma Membrane	other			124930	268445	360575
Anp32a	acidic (leucine-rich) nuclear phosphoprotein 32 family, member A	--	1421918_at	--		-2.043		Nucleus	other				11737	25379|100909983
ANTXR2	anthrax toxin receptor 2	--	1426708_at	--		2.068		Plasma Membrane	transmembrane receptor	diagnosis		118429	71914	305633
ANXA3	annexin A3	--	1460330_at	--		28.518		Cytoplasm	enzyme	diagnosis,unspecified application		306	11745	25291
ANXA6	annexin A6	--	1415818_at	--		-2.352		Plasma Membrane	ion channel			309	11749	79125
AP3S1	adaptor related protein complex 3 sigma 1 subunit	--	1422593_at	--		2.006		Cytoplasm	transporter			1176	11777	302290
APH1B	aph-1 homolog B, gamma secretase subunit	--	1435793_at	--		8.000		Other	peptidase			83464	208117
AQR	aquarius intron-binding spliceosomal factor	--	1452448_at	--		-2.313		Nucleus	other			9716	11834	366163
ARC	activity-regulated cytoskeleton-associated protein	--	1418687_at	--		3.857		Cytoplasm	other			23237	11838	54323
ARFGAP3	ADP ribosylation factor GTPase activating protein 3	--	1426534_a_at	--		2.091		Cytoplasm	transporter			26286	66251	503165
ARHGAP5	Rho GTPase activating protein 5	--	1457410_at	--		2.501		Cytoplasm	enzyme			394	11855	299012
ARHGAP31	Rho GTPase activating protein 31	--	1443255_s_at	--		2.454		Cytoplasm	other			57514	12549	288093
Arhgap20os	Rho GTPase activating protein 20, opposite strand	--	1456425_at	--		-2.183		Other	other				408028
ARID3B	AT-rich interaction domain 3B	--	1423526_at	--		-3.468		Nucleus	transcription regulator			10620	56380	367092
ARID5B	AT-rich interaction domain 5B	--	1458238_at	--		2.195		Nucleus	transcription regulator			84159	71371	309728
ARL3	ADP ribosylation factor like GTPase 3	--	1450706_a_at	--		2.511		Cytoplasm	enzyme			403	56350	64664
ARNTL	aryl hydrocarbon receptor nuclear translocator like	--	1457740_at	--		2.370		Nucleus	transcription regulator			406	11865	29657
ARSB	arylsulfatase B	--	1458281_at	--		-2.050		Cytoplasm	enzyme			411	11881	25227
ARSK	arylsulfatase family member K	--	1453108_at	--		-2.010		Extracellular Space	enzyme			153642	77041	365619
Atcayos	ataxia, cerebellar, Cayman type homolog (human), opposite strand	--	1458369_at	--		4.893		Other	other				69678
ATP2B4	ATPase, Ca++ transporting, plasma membrane 4	--	1445701_at	--		3.645		Plasma Membrane	transporter			493	381290	29600
ATP8B2	ATPase, aminophospholipid transporter, class I, type 8B, member 2	--	1434026_at	--		-2.487		Plasma Membrane	transporter			57198	54667	685152
ATP9B	ATPase, class II, type 9B	--	1440558_at	--		2.098		Cytoplasm	transporter			374868	50771	291411
B230369F24Rik	RIKEN cDNA B230369F24 gene	--	1443055_at	--		-2.123		Other	other				320110
BAIAP2	BAI1-associated protein 2	--	1451028_at	--		2.576		Plasma Membrane	kinase			10458	108100	117542
BCL2L13	BCL2 like 13	--	1429539_at	--		-2.126		Cytoplasm	other			23786	94044	689660
BNIP2	BCL2/adenovirus E1B 19kDa interacting protein 2	--	1441989_at	--		-2.084		Cytoplasm	other			663	12175	300811
BTLA	B and T lymphocyte associated	--	1455656_at	--		2.092		Plasma Membrane	other			151888	208154	407756
BYSL	bystin like	--	1422767_at	--		-2.775		Nucleus	other			705	53414	359727
C77534	expressed sequence C77534	--	1444467_at	--		-2.341		Other	other				98009
C030005K06Rik	RIKEN cDNA C030005K06 gene	--	1444224_at	--		2.655		Other	other				78695
C11orf49	chromosome 11 open reading frame 49	--	1428501_at	--		2.542		Nucleus	other			79096	228356	295930
C19orf66	chromosome 19 open reading frame 66	--	1435193_at	--		2.041		Other	other			55337	319278	500956
C1orf123	chromosome 1 open reading frame 123	--	1429879_at	--		-2.222		Cytoplasm	other			54987	74098	298384
C1QB	complement component 1, q subcomponent, B chain	--	1417063_at	--		22.107		Extracellular Space	other			713	12260	29687
C1QBP	complement component 1, q subcomponent binding protein	--	1455821_x_at	--		-2.004		Cytoplasm	transcription regulator			708	12261	29681
C22orf23	chromosome 22 open reading frame 23	--	1422774_at	--		-2.161		Other	other			84645	27660	315126
C2orf88	chromosome 2 open reading frame 88	--	1430368_s_at	--		2.512		Other	other			84281	67080	685203
C3orf33	chromosome 3 open reading frame 33	--	1439531_at	--		2.038		Extracellular Space	other			285315	329659	499630
C6orf89	chromosome 6 open reading frame 89	--	1444268_at	--		2.030		Cytoplasm	other			221477	80748	294311
CA11	carbonic anhydrase XI	--	1424379_at	--		-2.054		Extracellular Space	enzyme			770	12348	308588
CAD	carbamoyl-phosphate synthetase 2, aspartate transcarbamylase, and dihydroorotase	--	1452829_at	--		-2.188		Cytoplasm	enzyme			790	69719	24240
CASK	calcium/calmodulin-dependent serine protein kinase (MAGUK family)	--	1427692_a_at	--		3.900		Plasma Membrane	kinase			8573	12361	29647
CCDC53	coiled-coil domain containing 53	--	1456458_at	--		-2.121		Cytoplasm	other			51019	67282	299707
CCDC126	coiled-coil domain containing 126	--	1434313_at	--		2.200		Other	other			90693	57895	500117
Ccdc163	coiled-coil domain containing 163	--	1453639_s_at	--		2.104		Other	other				68394	298442
CCDC173	coiled-coil domain containing 173	--	1457939_at	--		4.270		Other	other			129881	75051	311113
CCDC88A	coiled-coil domain containing 88A	--	1437216_at	--		2.760		Cytoplasm	other			55704	108686	305605
CD47	CD47 molecule	--	1419554_at	--		-2.457		Plasma Membrane	transmembrane receptor	unspecified application		961	16423	29364
CD80	CD80 molecule	--	1451950_a_at	--		6.489		Plasma Membrane	transmembrane receptor	efficacy,prognosis	abatacept, belatacept, abatacept/methotrexate	941	12519	25408
CD5L	CD5 molecule like	--	1449193_at	--		9.132		Plasma Membrane	transmembrane receptor			922	11801	310693
CDC14A	cell division cycle 14A	--	1436913_at	--		2.303		Nucleus	phosphatase			8556	229776	310806
CDKN2D	cyclin-dependent kinase inhibitor 2D (p19, inhibits CDK4)	--	1416253_at	--		-2.649		Cytoplasm	transcription regulator			1032	12581
CDS2	CDP-diacylglycerol synthase 2	--	1438957_x_at	--		-2.082		Cytoplasm	enzyme			8760	110911	114101
CEBPB	CCAAT/enhancer binding protein beta	--	1418901_at	--		2.501		Nucleus	transcription regulator			1051	12608	24253
CEP95	centrosomal protein 95kDa	--	1436620_at	--		-2.094		Cytoplasm	other			90799	320162	287766
CFAP126	cilia and flagella associated protein 126	--	1429181_at	--		9.145		Other	other			257177	75472	498278
CFLAR	CASP8 and FADD like apoptosis regulator	--	1449317_at	--		-2.024		Cytoplasm	other	prognosis,unspecified application		8837	12633	117279
CHD9	chromodomain helicase DNA binding protein 9	--	1458078_at	--		2.297		Cytoplasm	other			80205	109151	307726
CHEK2	checkpoint kinase 2	--	1422747_at	--		2.107		Nucleus	kinase			11200	50883	114212
CHST10	carbohydrate sulfotransferase 10	--	1426620_at	--		-2.683		Cytoplasm	enzyme			9486	98388	140568
Cldn34c1 (includes others)	claudin 34C3	--	1439279_at	--		2.986		Cytoplasm	other				546368|625591|382265|100039763|73061
CNP	2',3'-cyclic nucleotide 3' phosphodiesterase	--	1418980_a_at	--		-2.632		Cytoplasm	enzyme			1267	12799	25275
COG8	component of oligomeric golgi complex 8	--	1451052_at	--		-2.121		Cytoplasm	transporter			84342	97484	291990
COLGALT1	collagen beta(1-O)galactosyltransferase 1	--	1433495_at	--		-2.364		Cytoplasm	other			79709	234407	290637
CORO1A	coronin 1A	--	1435288_at	--		-2.084		Cytoplasm	other			11151	12721	155151
CORO2B	coronin 2B	--	1434326_x_at	--		23.897		Other	other			10391	235431	300768
CPM	carboxypeptidase M	--	1453009_at	--		-2.437		Plasma Membrane	peptidase			1368	70574	314855
CREB3L2	cAMP responsive element binding protein 3-like 2	--	1437396_at	--		3.052		Nucleus	transcription regulator			64764	208647	362339
CRLF3	cytokine receptor-like factor 3	--	1460338_a_at	--		-2.125		Cytoplasm	transcription regulator			51379	54394	54395
CSF1R	colony stimulating factor 1 receptor	--	1419872_at	--		9.104		Plasma Membrane	kinase	prognosis	nilotinib, sunitinib, pazopanib, quizartinib, PLX3397, PLX7486, ARRY-382, JNJ-40346527, bosutinib, imatinib	1436	12978	307403
CST6	cystatin E/M	--	1427910_at	--		4.652		Extracellular Space	other	diagnosis		1474	73720	171096
Cstad	CSA-conditional, T cell activation-dependent protein	--	1430168_at	--		5.849		Cytoplasm	other				78617
CTC1	CTS telomere maintenance complex component 1	--	1423655_a_at	--		2.138		Nucleus	other			80169	68964	303238
CTRL	chymotrypsin-like	--	1431763_a_at	--		-2.441		Extracellular Space	peptidase			1506	109660	117184
Cyb5r3	cytochrome b5 reductase 3	--	1422185_a_at	--		2.206		Other	enzyme	unspecified application			109754	25035
CYTH1	cytohesin 1	--	1447786_at	--		-2.869		Cytoplasm	other	unspecified application		9267	19157	116691
CYTIP	cytohesin 1 interacting protein	--	1451206_s_at	--		-2.525		Cytoplasm	other			9595	227929	311047
D030063E12	uncharacterized protein D030063E12	--	1440908_at	--		-2.055		Other	other				328530
D13Ertd787e	DNA segment, Chr 13, ERATO Doi 787, expressed	--	1420100_s_at	--		2.803		Other	other				52680
D930016D06Rik	RIKEN cDNA D930016D06 gene	--	1424861_at	--		-2.373		Other	other				100662
DAB2IP	DAB2 interacting protein	--	1433558_at	--		3.669		Plasma Membrane	other			153090	69601	192126
Dancr	differentiation antagonizing non-protein coding RNA	--	1455878_at	--		-2.371		Other	other				70036
DCK	deoxycytidine kinase	--	1428838_a_at	--		2.061		Nucleus	kinase	efficacy,response to therapy	cytarabine/fludarabine phosphate, cladribine/cytarabine/daunorubicin, cladribine/cytarabine/filgrastim, cytarabine/filgrastim/fludarabine phosphate, cladribine/cytarabine/filgrastim/mitoxantrone, fludarabine phosphate/rituximab, cladribine/rituximab, cytarabine/filgrastim/fludarabine phosphate/idarubicin, dexamethasone/fludarabine phosphate/mitoxantrone, alemtuzumab/fludarabine phosphate, fludara…	1633	13178	79127
DCTD	dCMP deaminase	--	1454659_at	--		-2.486		Cytoplasm	enzyme			1635	320685	290741
DCUN1D4	defective in cullin neddylation 1 domain containing 4	--	1455079_at	--		2.603		Nucleus	other			23142	100737	360928
DENND6B	DENN/MADD domain containing 6B	--	1436140_at	--		-2.147		Other	other			414918	69440	362983
DHCR24	24-dehydrocholesterol reductase	--	1418129_at	--		-2.069		Cytoplasm	enzyme			1718	74754	298298
DHODH	dihydroorotate dehydrogenase (quinone)	--	1417581_at	--		-2.143		Cytoplasm	enzyme		teriflunomide, leflunomide	1723	56749	65156
DKC1	dyskeratosis congenita 1, dyskerin	--	1438016_at	--		-2.484		Nucleus	enzyme			1736	245474	170944
DNASE1	deoxyribonuclease I	--	1424592_a_at	--		-2.142		Extracellular Space	enzyme			1773	13419	25633
DOK1	docking protein 1	--	1417790_at	--		2.016		Plasma Membrane	kinase			1796	13448	312477
DPH2	DPH2 homolog	--	1452647_a_at	--		-2.063		Cytoplasm	other			1802	67728	298452
DPP4	dipeptidyl-peptidase 4	--	1438279_at	--		2.351		Plasma Membrane	peptidase		saxagliptin, talabostat, alogliptin, sitagliptin, vildagliptin, linagliptin, simvastatin/sitagliptin, alogliptin/pioglitazone, empagliflozin/linagliptin	1803	13482	25253
DRAM1	DNA damage regulated autophagy modulator 1	--	1424524_at	--		9.546		Cytoplasm	other			55332	71712	679937
DSEL	dermatan sulfate epimerase-like	--	1438407_at	--		2.945		Extracellular Space	enzyme			92126	319901	297865
DTWD2	DTW domain containing 2	--	1441178_at	--		-2.485		Other	other			285605	68857	361326
DUSP7	dual specificity phosphatase 7	--	1452097_a_at	--		-2.525		Cytoplasm	phosphatase			1849	235584	300980
DUSP16	dual specificity phosphatase 16	--	1418401_a_at	--		2.950		Nucleus	phosphatase			80824	70686	297682
DUSP23	dual specificity phosphatase 23	--	1453074_at	--		2.784		Cytoplasm	phosphatase			54935	68440	360881
E130112B07Rik	RIKEN cDNA E130112B07 gene	--	1432766_at	--		-2.343		Other	other				77869
ECE1	endothelin converting enzyme 1	--	1441423_at	--		3.619		Plasma Membrane	peptidase			1889	230857	94204
EFCAB9	EF-hand calcium binding domain 9	--	1429746_at	--		-2.506		Other	other			285588	69306	100911628|688481
EFNB2	ephrin-B2	--	1419638_at	--		5.245		Plasma Membrane	other	diagnosis		1948	13642	306636
EGR1	early growth response 1	--	1417065_at	--		2.094		Nucleus	transcription regulator	diagnosis		1958	13653	24330
EI24	etoposide induced 2.4	--	1416555_at	--		2.013		Other	other			9538	13663	300514
EID2	EP300 interacting inhibitor of differentiation 2	--	1454931_at	--		2.681		Nucleus	other			163126	386655	685691
EIF3J	eukaryotic translation initiation factor 3 subunit J	--	1426395_s_at	--		-2.303		Cytoplasm	translation regulator			8669	78655|100042807	691947
EIF4E3	eukaryotic translation initiation factor 4E family member 3	--	1417977_at	--		-2.976		Cytoplasm	translation regulator			317649	66892	297481
EML4	echinoderm microtubule associated protein like 4	--	1429612_at	--		2.247		Cytoplasm	other			27436	78798	313861
EMP3	epithelial membrane protein 3	--	1417104_at	--		-3.231		Plasma Membrane	other	diagnosis		2014	13732	81505
ENDOG	endonuclease G	--	1421097_at	--		-2.380		Cytoplasm	enzyme			2021	13804	362100
ESYT1	extended synaptotagmin-like protein 1	--	1446311_at	--		-3.603		Cytoplasm	other			23344	23943	29579
EXT1	exostosin glycosyltransferase 1	--	1417730_at	--		3.329		Cytoplasm	enzyme			2131	14042	299907
FAM105A	family with sequence similarity 105 member A	--	1435375_at	--		-2.030		Other	other			54491	223433	310190
FAM127A	family with sequence similarity 127 member A	--	1450080_at	--		3.863		Plasma Membrane	other			8933	72865
FAM131A	family with sequence similarity 131 member A	--	1426729_at	--		2.597		Other	transporter			131408	78408	100912498|100360487
FAM174A	family with sequence similarity 174 member A	--	1419171_at	--		2.183		Extracellular Space	other			345757	67698	301634
FAM213B	family with sequence similarity 213 member B	--	1423266_at	--		2.099		Cytoplasm	enzyme			127281	66469	362676
FAM214B	family with sequence similarity 214 member B	--	1434059_at	--		2.019		Nucleus	other			80256	230088	298201
FAM46A	family with sequence similarity 46 member A	--	1437868_at	--		-6.912		Other	other			55603	212943	300870
FAM65B	family with sequence similarity 65 member B	--	1453837_at	--		-2.435		Cytoplasm	other			9750	193385	306934
FAM69A	family with sequence similarity 69 member A	--	1429503_at	--		-2.526		Other	other			388650	67266	360906
FAM84A	family with sequence similarity 84 member A	--	1425452_s_at	--		25.306		Other	other			151354	105005	313969
FANCI	Fanconi anemia complementation group I	--	1425941_a_at	--		-2.054		Nucleus	other			55215	208836	100360594
FBXL6	F-box and leucine-rich repeat protein 6	--	1449849_a_at	--		-2.042		Other	enzyme			26233	30840	362941
FBXO17	F-box protein 17	--	1421746_a_at	--		-3.817		Other	other			115290	50760	292757
Fcna	ficolin A	--	1418243_at	--		7.966		Extracellular Space	other				14133	83517
FGF13	fibroblast growth factor 13	--	1418497_at	--		2.517		Extracellular Space	growth factor			2258	14168	84488
FHDC1	FH2 domain containing 1	--	1439018_at	--		7.466		Other	other			85462	229474	295161
FLT3LG	fms related tyrosine kinase 3 ligand	--	1422115_a_at	--		-2.154		Extracellular Space	cytokine			2323	14256	103691134
FNBP1	formin binding protein 1	--	1451806_at	--		2.433		Nucleus	enzyme			23048	14269	192348
FOCAD	focadhesin	--	1435209_at	--		-2.582		Plasma Membrane	other			54914	230393	313346
Foxn3	forkhead box N3	--	1442262_at	--		-2.149		Other	other				71375	314374
FPGS	folylpolyglutamate synthase	--	1460673_at	--		-3.153		Cytoplasm	enzyme		pralatrexate	2356	14287	687266
FRY	FRY microtubule binding protein	--	1459696_at	--		5.084		Extracellular Space	other			10129	320365	304244
FRYL	FRY like transcription coactivator	--	1444520_at	--		2.327		Other	other			285527	72313	364144
FYN	FYN proto-oncogene, Src family tyrosine kinase	--	1448765_at	--		2.108		Plasma Membrane	kinase	efficacy	dasatinib	2534	14360	25150
GAB3	GRB2 associated binding protein 3	--	1426589_at	--		-2.321		Other	other			139716	210710
GBP6	guanylate binding protein family member 6	--	1447927_at	--		-2.232		Cytoplasm	enzyme			163351	634650|17472|626578|236573|100702	305139
GBP7	guanylate binding protein 7	--	1425156_at	--		-2.121		Cytoplasm	enzyme			388646	229900	685067
GCH1	GTP cyclohydrolase 1	--	1420499_at	--		2.318		Cytoplasm	enzyme			2643	14528	29244
GEMIN5	gem nuclear organelle associated protein 5	--	1455453_at	--		-2.275		Nucleus	other			25929	216766	691231
GEMIN6	gem nuclear organelle associated protein 6	--	1424300_at	--		-2.523		Nucleus	other			79833	67242|621705	362688
GFOD1	glucose-fructose oxidoreductase domain containing 1	--	1442461_at	--		2.675		Other	enzyme			54438	328232	306842
GGCX	gamma-glutamyl carboxylase	--	1445898_at	--		-2.090		Cytoplasm	enzyme		anisindione, vitamin K3	2677	56316	81716
GGT7	gamma-glutamyltransferase 7	--	1451094_at	--		6.180		Plasma Membrane	enzyme			2686	207182	156275
GLOD4	glyoxalase domain containing 4	--	1433622_at	--		-2.069		Cytoplasm	enzyme			51031	67201	363644
GLYCTK	glycerate kinase	--	1424995_at	--		-2.743		Cytoplasm	kinase			132158	235582	684314
Gm10033	predicted gene 10033	--	1438123_at	--		-2.038		Other	other				378466
Gm15706	predicted gene 15706	--	1436060_at	--		2.431		Other	other				100039495
Gm16364	predicted gene 16364	--	1441647_at	--		2.355		Other	other				100504626
Gm17586	predicted gene, 17586	--	1457279_at	--		56.376		Other	other				100504040
Gm31133	predicted gene, 31133	--	1419794_at	--		2.411		Other	other				102633267
Gm38654	predicted gene, 38654	--	1440038_at	--		2.853		Other	other				102643069
GNA12	guanine nucleotide binding protein (G protein) alpha 12	--	1450097_s_at	--		2.339		Plasma Membrane	enzyme	response to therapy		2768	14673	81663
GNA13	guanine nucleotide binding protein (G protein), alpha 13	--	1430295_at	--		2.467		Plasma Membrane	enzyme			10672	14674	303634
GNL3	guanine nucleotide binding protein-like 3 (nucleolar)	--	1433656_a_at	--		-2.139		Nucleus	other			26354	30877	290556
GNPTAB	N-acetylglucosamine-1-phosphate transferase, alpha and beta subunits	--	1452461_a_at	--		2.136		Cytoplasm	enzyme			79158	432486	362865
GPATCH4	G-patch domain containing 4	--	1425820_x_at	--		-2.843		Other	other			54865	66614	295228
GPCPD1	glycerophosphocholine phosphodiesterase 1	--	1429144_at	--		-2.465		Cytoplasm	enzyme			56261	74182	362219
GPR35	G protein-coupled receptor 35	--	1449976_a_at	--		17.176		Plasma Membrane	G-protein coupled receptor			2859	64095	367315
GPR137	G protein-coupled receptor 137	--	1436377_at	--		2.029		Other	other			56834	107173	689984
GPR153	G protein-coupled receptor 153	--	1426973_at	--		6.881		Plasma Membrane	G-protein coupled receptor			387509	100129	619550
GPR137B	G protein-coupled receptor 137B	--	1439255_s_at	--		2.334		Plasma Membrane	other			7107	83924
GRINA	glutamate receptor, ionotropic, N-methyl D-aspartate-associated protein 1 (glutamate binding)	--	1436297_a_at	--		2.814		Other	ion channel			2907	66168	266668
GSTK1	glutathione S-transferase kappa 1	--	1452823_at	--		-2.088		Cytoplasm	enzyme			373156	76263	297029
GTPBP3	GTP binding protein 3 (mitochondrial)	--	1457975_at	--		-2.503		Cytoplasm	enzyme			84705	70359	290633
HACD3	3-hydroxyacyl-CoA dehydratase 3	--	1452427_s_at	--		2.002		Cytoplasm	enzyme			51495	57874	300783
HBA1/HBA2	hemoglobin subunit alpha 2	--	1452757_s_at	--		10.881		Extracellular Space	transporter	diagnosis,efficacy,response to therapy,safety	iron dextran, mefloquine	3040|3039	110257|15122	287167
Hbb-b2	hemoglobin, beta adult minor chain	--	1417184_s_at	--		18.363		Other	other				15130
HEATR1	HEAT repeat containing 1	--	1437965_at	--		-2.265		Nucleus	other			55127	217995	102552190|361262
HERC3	HECT and RLD domain containing E3 ubiquitin protein ligase 3	--	1431202_at	--		-2.089		Cytoplasm	enzyme			8916	73998	362377
HES5	hes family bHLH transcription factor 5	--	1456010_x_at	--		6.285		Nucleus	transcription regulator			388585	15208	79225
HFE	hemochromatosis	--	1422645_at	--		3.416		Plasma Membrane	transmembrane receptor	diagnosis		3077	15216	29199
HIST1H1C	histone cluster 1, H1c	--	1436994_a_at	--		-2.948		Nucleus	other			3006	50708
HIST3H2A	histone cluster 3, H2a	--	1455712_at	--		-2.343		Nucleus	other			92815	319162	24828
HIVEP2	human immunodeficiency virus type I enhancer binding protein 2	--	1422018_at	--		2.419		Nucleus	transcription regulator			3097	15273	29721
HLA-DQA1	major histocompatibility complex, class II, DQ alpha 1	--	1438858_x_at	--		10.143		Plasma Membrane	transmembrane receptor			3117	14960	309621
HLA-DQB1	major histocompatibility complex, class II, DQ beta 1	--	1450648_s_at	--		7.350		Plasma Membrane	other			3119	14961	309622
HLA-DRB5	major histocompatibility complex, class II, DR beta 5	--	1417025_at	--		8.442		Plasma Membrane	transmembrane receptor			3127	14969	294270
HOMER1	homer scaffolding protein 1	--	1437363_at	--		2.843		Plasma Membrane	other			9456	26556	29546
HPCAL1	hippocalcin like 1	--	1448812_at	--		2.089		Cytoplasm	other			3241	53602	50871
HSPA9	heat shock protein family A (Hsp70) member 9	--	1431274_a_at	--		-2.299		Cytoplasm	other			3313	15526	291671
HSPA4L	heat shock protein family A (Hsp70) member 4 like	--	1449010_at	--		2.531		Cytoplasm	other			22824	18415	294993
ICAM4	intercellular adhesion molecule 4 (Landsteiner-Wiener blood group)	--	1422930_at	--		2.687		Plasma Membrane	other			3386	78369	298702
IDH2	isocitrate dehydrogenase 2 (NADP+), mitochondrial	--	1450048_a_at	--		-2.464		Cytoplasm	enzyme			3418	269951	361596
IDI1	isopentenyl-diphosphate delta isomerase 1	--	1423804_a_at	--		-2.594		Cytoplasm	enzyme			3422	319554	89784
IER2	immediate early response 2	--	1416442_at	--		-2.749		Cytoplasm	other			9592	15936	494344
IFFO2	intermediate filament family orphan 2	--	1435455_at	--		2.290		Other	other			126917	212632	641315
IFIH1	interferon induced, with helicase C domain 1	--	1426276_at	--		2.248		Nucleus	enzyme			64135	71586	499801
Ifnz (includes others)	interferon zeta	--	1425322_at	--		2.230		Other	cytokine				319146|545654|545645|545655|545646|545650|545652|545651|545647|545648|668208|435791|545653|545649|100041062
IGF2BP3	insulin like growth factor 2 mRNA binding protein 3	--	1450687_at	--		-2.829		Cytoplasm	translation regulator	diagnosis		10643	140488	312320
IL17RA	interleukin 17 receptor A	--	1420905_at	--		-2.063		Plasma Membrane	transmembrane receptor			23765	16172	312679
INPP5A	inositol polyphosphate-5-phosphatase A	--	1433605_at	--		-3.455		Plasma Membrane	phosphatase			3632	212111	365382
INPPL1	inositol polyphosphate phosphatase like 1	--	1460394_a_at	--		7.670		Cytoplasm	phosphatase			3636	16332	65038
IQGAP2	IQ motif containing GTPase activating protein 2	--	1433885_at	--		-2.918		Cytoplasm	other			10788	544963	100360623
ISOC1	isochorismatase domain containing 1	--	1425051_at	--		-2.617		Cytoplasm	enzyme	unspecified application		51015	66307	364879
ITGAV	integrin subunit alpha V	--	1421198_at	--		2.253		Plasma Membrane	ion channel	diagnosis	abciximab, CNTO 95, cilengitide	3685	16410	296456
ITPR2	inositol 1,4,5-trisphosphate receptor, type 2	--	1444418_at	--		2.163		Cytoplasm	ion channel			3709	16439	81678
ITPR3	inositol 1,4,5-trisphosphate receptor, type 3	--	1417297_at	--		-3.184		Cytoplasm	ion channel			3710	16440	25679
JAK3	Janus kinase 3	--	1423021_s_at	--		2.028		Cytoplasm	kinase	efficacy	tofacitinib, R-348	3718	16453	25326
JAZF1	JAZF zinc finger 1	--	1433894_at	--		2.320		Nucleus	transcription regulator			221895	231986	685879
KANSL1L	KAT8 regulatory NSL complex subunit 1 like	--	1458128_at	--		2.108		Other	other			151050	68691	367289
KAT2A	K(lysine) acetyltransferase 2A	--	1426783_at	--		-2.015		Cytoplasm	enzyme			2648	14534	303539
KBTBD8	kelch repeat and BTB (POZ) domain containing 8	--	1441275_at	--		-2.146		Other	other			84541	243574	500262
KBTBD11	kelch repeat and BTB (POZ) domain containing 11	--	1430073_at	--		-2.412		Other	other			9920	74901	306617
KDSR	3-ketodihydrosphingosine reductase	--	1440331_at	--		-2.368		Plasma Membrane	enzyme			2531	70750	360833
KIAA1109	KIAA1109	--	1427016_at	--		-2.057		Other	other			84162	229227
KIF13B	kinesin family member 13B	--	1436056_at	--		2.004		Cytoplasm	other			23303	16554	305967
KIFAP3	kinesin-associated protein 3	--	1451783_a_at	--		2.461		Cytoplasm	other			22920	16579	289168
KIRREL3	kin of IRRE like 3 (Drosophila)	--	1452728_at	--		6.896		Extracellular Space	other			84623	67703	315546
KLF2	Kruppel-like factor 2	--	1448890_at	--		-5.730		Nucleus	transcription regulator			10365	16598	306330
KLF6	Kruppel-like factor 6	--	1427742_a_at	--		-2.220		Nucleus	transcription regulator			1316	23849	58954
KLHDC2	kelch domain containing 2	--	1460678_at	--		-2.685		Cytoplasm	other			23588	69554	299113
KLHL6	kelch like family member 6	--	1437886_at	--		-2.295		Other	other			89857	239743	287974
KLHL21	kelch like family member 21	--	1428081_at	--		-2.653		Cytoplasm	other			9903	242785	313743
KLHL42	kelch like family member 42	--	1426988_at	--		-2.829		Nucleus	other			57542	232539	500367
KRT6B	keratin 6B, type II	--	1422588_at	--		5.990		Cytoplasm	other	diagnosis		3854	16687|16688
LAX1	lymphocyte transmembrane adaptor 1	--	1438687_at	--		2.300		Cytoplasm	other			54900	240754	498232
LCP2	lymphocyte cytosolic protein 2	--	1418642_at	--		2.136		Cytoplasm	other			3937	16822	155918
LDLRAD3	low density lipoprotein receptor class A domain containing 3	--	1438666_at	--		3.646		Plasma Membrane	other			143458	241576	366138
LFNG	LFNG O-fucosylpeptide 3-beta-N-acetylglucosaminyltransferase	--	1449943_at	--		-4.495		Cytoplasm	enzyme			3955	16848	170905
LGALS9B	lectin, galactoside-binding, soluble, 9B	--	1421217_a_at	--		-2.527		Cytoplasm	other			284194	16859	25476
Lincpint	long non-protein coding RNA, Trp53 induced transcript	--	1460417_at	--		2.166		Other	other				232685
LIPT2	lipoyl(octanoyl) transferase 2 (putative)	--	1423357_at	--		-2.951		Cytoplasm	other			387787	67164	365314
LRMP	lymphoid-restricted membrane protein	--	1448409_at	--		2.049		Cytoplasm	other			4033	16970	500361
LRRC8A	leucine-rich repeat containing 8 family member A	--	1434694_at	--		-2.496		Extracellular Space	other			56262	241296	311846
LRRC8C	leucine-rich repeat containing 8 family member C	--	1423614_at	--		-2.932		Cytoplasm	other			84230	100604	289443
LRRC8D	leucine-rich repeat containing 8 family member D	--	1433506_at	--		2.061		Plasma Membrane	G-protein coupled receptor			55144	231549	305131
LRRN3	leucine rich repeat neuronal 3	--	1434539_at	--		5.247		Extracellular Space	other			54674	16981	81514
MAFK	v-maf avian musculoaponeurotic fibrosarcoma oncogene homolog K	--	1418616_at	--		-2.314		Nucleus	transcription regulator			7975	17135	246760
MALT1	MALT1 paracaspase	--	1445068_at	--		3.162		Cytoplasm	peptidase	unspecified application		10892	240354	307366
MAP3K9	mitogen-activated protein kinase kinase kinase 9	--	1457960_at	--		-2.146		Cytoplasm	kinase			4293	338372	500690
MCUR1	mitochondrial calcium uniporter regulator 1	--	1453732_at	--		2.629		Cytoplasm	other			63933	76137	291034
MEF2D	myocyte enhancer factor 2D	--	1437300_at	--		-2.382		Nucleus	transcription regulator			4209	17261	81518
MFSD11	major facilitator superfamily domain containing 11	--	1457836_at	--		2.223		Other	other			79157	69900	360667
MGAT4A	mannosyl (alpha-1,3-)-glycoprotein beta-1,4-N-acetylglucosaminyltransferase, isozyme A	--	1435641_at	--		-3.133		Cytoplasm	enzyme			11320	269181	367252
MINK1	misshapen-like kinase 1	--	1449362_a_at	--		2.551		Cytoplasm	kinase			50488	50932	303259
MINPP1	multiple inositol-polyphosphate phosphatase 1	--	1429750_at	--		-2.134		Cytoplasm	phosphatase			9562	17330	29688|499084
MIR17HG	miR-17-92 cluster host gene	--	1428694_at	--		-3.771		Other	other	unspecified application		407975	75957
MITF	microphthalmia-associated transcription factor	--	1455214_at	--		-2.280		Nucleus	transcription regulator	unspecified application		4286	17342	25094
MPP2	membrane protein, palmitoylated 2	--	1449173_at	--		6.850		Plasma Membrane	kinase			4355	50997	85275
MRC1	mannose receptor, C type 1	--	1450430_at	--		5.630		Plasma Membrane	transmembrane receptor		technetium Tc 99m tilmanocept	4360	17533	291327
MRPS6	mitochondrial ribosomal protein S6	--	1447585_s_at	--		2.404		Cytoplasm	other			64968	121022	100360017
MRPS14	mitochondrial ribosomal protein S14	--	1443262_at	--		-3.424		Cytoplasm	other			63931	64659	289143
MSRA	methionine sulfoxide reductase A	--	1448856_a_at	--		2.409		Cytoplasm	enzyme			4482	110265	29447
MYB	v-myb avian myeloblastosis viral oncogene homolog	--	1421317_x_at	--		2.185		Nucleus	transcription regulator			4602	17863
MYBBP1A	MYB binding protein (P160) 1a	--	1423430_at	--		-2.488		Nucleus	transcription regulator	unspecified application		10514	18432	60571
MYC	v-myc avian myelocytomatosis viral oncogene homolog	--	1424942_a_at	--		-4.942		Nucleus	transcription regulator	diagnosis,efficacy,prognosis,response to therapy,unspecified application		4609	17869	24577
MYO6	myosin VI	--	1433942_at	--		-40.698		Cytoplasm	other			4646	17920	315840
MYPOP	Myb-related transcription factor, partner of profilin	--	1451592_at	--		3.274		Nucleus	transcription regulator			339344	232934	499090
NAA25	N(alpha)-acetyltransferase 25, NatB auxiliary subunit	--	1433766_at	--		-2.486		Cytoplasm	other			80018	231713	360811
NABP1	nucleic acid binding protein 1	--	1455679_at	--		-2.758		Nucleus	other			64859	109019	363227
NANOS1	nanos homolog 1 (Drosophila)	--	1436648_at	--		3.051		Cytoplasm	translation regulator			340719	332397	365494
NAT10	N-acetyltransferase 10 (GCN5-related)	--	1433692_at	--		-2.230		Nucleus	enzyme			55226	98956	311257
NCLN	nicalin	--	1424203_at	--		-2.812		Cytoplasm	peptidase			56926	103425	314648
NDRG1	N-myc downstream regulated 1	--	1450976_at	--		-5.911		Nucleus	kinase			10397	17988	299923
NEK7	NIMA related kinase 7	--	1444753_at	--		2.329		Nucleus	kinase			140609	59125	360850
NENF	neudesin neurotrophic factor	--	1417879_at	--		2.505		Extracellular Space	growth factor			29937	66208	289380
NFXL1	nuclear transcription factor, X-box binding-like 1	--	1457208_at	--		2.178		Nucleus	transcription regulator			152518	100978	289595
NIN	ninein	--	1419078_at	--		-2.942		Cytoplasm	other			51199	18080	100911256|299117
NLGN1	neuroligin 1	--	1437160_at	--		2.025		Plasma Membrane	enzyme			22871	192167	116647
NOB1	NIN1/RPN12 binding protein 1 homolog	--	1454957_at	--		-2.379		Nucleus	other			28987	67619	291996
NOL8	nucleolar protein 8	--	1452974_at	--		-2.257		Nucleus	other			55035	70930	361221
NOL10	nucleolar protein 10	--	1433739_at	--		2.083		Nucleus	other			79954	217431	313981
Nolc1	nucleolar and coiled-body phosphoprotein 1	--	1428870_at	--		-2.374		Nucleus	other				70769
NOP56	NOP56 ribonucleoprotein	--	1426533_at	--		-2.363		Nucleus	other			10528	67134	362214
NPY	neuropeptide Y	--	1419127_at	--		42.739		Other	other	efficacy		4852	109648	24604|100912228
NR2F6	nuclear receptor subfamily 2 group F member 6	--	1460647_a_at	--		2.156		Nucleus	ligand-dependent nuclear receptor			2063	13864	245980
NR4A3	nuclear receptor subfamily 4 group A member 3	--	1421079_at	--		2.284		Nucleus	ligand-dependent nuclear receptor			8013	18124	58853
NRAS	neuroblastoma RAS viral (v-ras) oncogene homolog	--	1422687_at	--		-2.103		Plasma Membrane	enzyme	efficacy,response to therapy		4893	18176	24605
NRF1	nuclear respiratory factor 1	--	1420978_at	--		-2.170		Nucleus	transcription regulator			4899	18181	312195
NRM	nurim (nuclear envelope membrane protein)	--	1417971_at	--		-2.581		Nucleus	other			11270	106582	361791
NSMAF	neutral sphingomyelinase activation associated factor	--	1416412_at	--		2.356		Cytoplasm	other			8439	18201	353233
NTF4	neurotrophin 4	--	1440353_at	--		7.297		Extracellular Space	growth factor			4909	78405	25730
NTN1	netrin 1	--	1454974_at	--		2.366		Extracellular Space	other			9423	18208	114523
OBFC1	oligonucleotide/oligosaccharide-binding fold containing 1	--	1434737_at	--		-2.634		Nucleus	other			79991	108689	294025
OLR1	oxidized low density lipoprotein (lectin-like) receptor 1	--	1419534_at	--		17.750		Plasma Membrane	transmembrane receptor	unspecified application		4973	108078	140914
OTUD7B	OTU deubiquitinase 7B	--	1428953_at	--		2.107		Cytoplasm	peptidase			56957	229603	310677
PACS2	phosphofurin acidic cluster sorting protein 2	--	1426963_at	--		-3.432		Cytoplasm	other			23241	217893	691631
PAFAH1B3	platelet activating factor acetylhydrolase 1b catalytic subunit 3	--	1416410_at	--		2.215		Cytoplasm	enzyme			5050	18476	114113
PAM	peptidylglycine alpha-amidating monooxygenase	--	1418908_at	--		-2.680		Plasma Membrane	enzyme			5066	18484	25508
PANK1	pantothenate kinase 1	--	1431028_a_at	--		3.033		Cytoplasm	kinase			53354	75735	294088
PANK3	pantothenate kinase 3	--	1426259_at	--		-2.094		Cytoplasm	kinase			79646	211347	360511
PAQR8	progestin and adipoQ receptor family member VIII	--	1431042_at	--		-4.252		Plasma Membrane	other			85315	74229	316275
PATZ1	POZ (BTB) and AT hook containing zinc finger 1	--	1429739_a_at	--		-2.125		Nucleus	transcription regulator			23598	56218	305471
PCOLCE2	procollagen C-endopeptidase enhancer 2	--	1451527_at	--		12.274		Extracellular Space	other			26577	76477	684050
PCSK4	proprotein convertase subtilisin/kexin type 4	--	1425824_a_at	--		-2.286		Extracellular Space	peptidase			54760	18551	171085
PCYOX1L	prenylcysteine oxidase 1 like	--	1455380_at	--		4.118		Other	other			78991	240334	307396
PDLIM7	PDZ and LIM domain 7	--	1428319_at	--		5.638		Cytoplasm	other	unspecified application		9260	67399	286908
PELI1	pellino E3 ubiquitin protein ligase 1	--	1417372_a_at	--		-2.091		Cytoplasm	enzyme			57162	67245	305549
PGAM2	phosphoglycerate mutase 2	--	1418373_at	--		3.496		Cytoplasm	phosphatase	unspecified application		5224	56012	24959
PGM1	phosphoglucomutase 1	--	1451149_at	--		2.164		Cytoplasm	enzyme			5236	72157	24645
PIK3R1	phosphoinositide-3-kinase regulatory subunit 1	--	1425514_at	--		-3.313		Cytoplasm	kinase			5295	18708	25513
PILRA	paired immunoglobin-like type 2 receptor alpha	--	1427327_at	--		2.369		Plasma Membrane	other			29992	231805	100910669|100910497
PIM3	Pim-3 proto-oncogene, serine/threonine kinase	--	1451069_at	--		-2.273		Other	kinase		AZD-1208, LGH447	415116	223775	64534
Plcxd1	phosphatidylinositol-specific phospholipase C, X domain containing 1	--	1437842_at	--		2.401		Other	other				403178
PLD4	phospholipase D family member 4	--	1433678_at	--		5.488		Extracellular Space	enzyme			122618	104759	362792
PLEC	plectin	--	1437554_at	--		-2.934		Cytoplasm	other			5339	18810	64204
PLEKHM3	pleckstrin homology domain containing M3	--	1455331_at	--		2.338		Other	other			389072	241075	316455
Pln	phospholamban	--	1460332_at	--		3.151		Cytoplasm	other				18821	64672
PLXNA3	plexin A3	--	1420996_at	--		3.113		Plasma Membrane	transmembrane receptor			55558	18846	309280
PMEL	premelanosome protein	--	1422523_at	--		-3.151		Plasma Membrane	enzyme	efficacy,unspecified application		6490	20431	362818
PMVK	phosphomevalonate kinase	--	1427893_a_at	--		2.078		Cytoplasm	kinase			10654	68603	310645
POLE2	polymerase (DNA directed), epsilon 2, accessory subunit	--	1431440_at	--		-4.451		Nucleus	enzyme		bortezomib/cladribine/rituximab, gemcitabine/paclitaxel, cladribine/cytarabine/daunorubicin, gemcitabine/oxaliplatin, gemcitabine/vinorelbine, docetaxel/gemcitabine, docetaxel/gemcitabine/vincristine, cladribine/cytarabine/filgrastim, capecitabine/gemcitabine, gemcitabine/oxaliplatin/paclitaxel, cladribine/cytarabine/filgrastim/mitoxantrone, cladribine/rituximab, capecitabine/docetaxel/gemcitabin…	5427	18974	299112
POLR1A	polymerase (RNA) I polypeptide A	--	1460215_at	--		-3.522		Nucleus	enzyme			25885	20019	83581
POLR3B	polymerase (RNA) III (DNA directed) polypeptide B	--	1452949_at	--		-2.080		Nucleus	enzyme			55703	70428	362858
POLR3D	polymerase (RNA) III (DNA directed) polypeptide D, 44kDa	--	1424566_s_at	--		-2.001		Nucleus	transcription regulator			661	67065	306012
POLR3E	polymerase (RNA) III (DNA directed) polypeptide E (80kD)	--	1453147_at	--		-2.144		Nucleus	transcription regulator			55718	26939	361640
PPIG	peptidylprolyl isomerase G	--	1434475_at	--		-2.029		Nucleus	enzyme			9360	228005	83624
PPM1J	protein phosphatase, Mg2+/Mn2+ dependent 1J	--	1453127_at	--		-7.150		Other	phosphatase			333926	71887	295341
PPP1R16A	protein phosphatase 1 regulatory subunit 16A	--	1459751_s_at	--		2.214		Plasma Membrane	other			84988	73062	362944
PPP1R3E	protein phosphatase 1 regulatory subunit 3E	--	1456807_at	--		-2.511		Other	other			90673	105651	691447
PPP2R5A	protein phosphatase 2 regulatory subunit B', alpha	--	1423911_at	--		-2.081		Cytoplasm	phosphatase			5525	226849	312754
PPP3CA	protein phosphatase 3, catalytic subunit, alpha isozyme	--	1452056_s_at	--		-4.126		Cytoplasm	phosphatase		voclosporin, tacrolimus, pimecrolimus, cyclosporin A	5530	19055	24674
Ppp4r1l-ps	protein phosphatase 4, regulatory subunit 1-like, pseudogene	--	1459895_at	--		2.567		Other	other				100043911
PPRC1	peroxisome proliferator-activated receptor gamma, coactivator-related 1	--	1426381_at	--		-2.069		Nucleus	transcription regulator			23082	226169	294007
PPT1	palmitoyl-protein thioesterase 1	--	1422468_at	--		2.076		Cytoplasm	enzyme			5538	19063	29411
PRKD2	protein kinase D2	--	1434334_at	--		-2.321		Cytoplasm	kinase			25865	101540	292658
PRMT3	protein arginine methyltransferase 3	--	1454008_at	--		-2.031		Nucleus	enzyme			10196	71974	89820
PRPS1	phosphoribosyl pyrophosphate synthetase 1	--	1416052_at	--		-2.446		Cytoplasm	kinase			5631	19139	29562
PRRT2	proline-rich transmembrane protein 2	--	1429113_at	--		3.572		Other	other			112476	69017	361651
PTGES3L	prostaglandin E synthase 3 (cytosolic)-like	--	1432073_at	--		2.158		Other	other			100885848	73635
Ptms	parathymosin	--	1428707_at	--		2.978		Cytoplasm	other				69202	83801
PTP4A3	protein tyrosine phosphatase type IVA, member 3	--	1418181_at	--		-2.379		Plasma Membrane	phosphatase	disease progression		11156	19245	362930
PTPN22	protein tyrosine phosphatase, non-receptor type 22	--	1417995_at	--		2.732		Cytoplasm	phosphatase	unspecified application		26191	19260	295338
Ptprv	protein tyrosine phosphatase, receptor type, V	--	1449957_at	--		2.443		Other	other				13924	64576
PUS3	pseudouridylate synthase 3	--	1418491_a_at	--		-2.252		Nucleus	enzyme			83480	67049	315554
PUS7L	pseudouridylate synthase 7-like	--	1428800_a_at	--		-2.456		Other	other			83448	78895	315264
QPRT	quinolinate phosphoribosyltransferase	--	1418836_at	--		-2.023		Cytoplasm	enzyme		atorvastatin/niacin, nicotinic acid/pioglitazone, nicotinic acid, lovastatin/niacin	23475	67375	293504
RAB43	RAB43, member RAS oncogene family	--	1430163_at	--		2.419		Cytoplasm	enzyme			339122	69834	500249
RAB27A	RAB27A, member RAS oncogene family	--	1425285_a_at	--		2.048		Cytoplasm	enzyme			5873	11891	50645
RALA	v-ral simian leukemia viral oncogene homolog A (ras related)	--	1450870_at	--		-2.460		Cytoplasm	enzyme			5898	56044	81757
RALGPS1	Ral GEF with PH domain and SH3 binding motif 1	--	1431391_at	--		2.058		Cytoplasm	other			9649	241308	100361774
RANBP10	RAN binding protein 10	--	1424584_a_at	--		-2.107		Cytoplasm	other			57610	74334	361396
RARA	retinoic acid receptor, alpha	--	1450180_a_at	--		-21.944		Nucleus	ligand-dependent nuclear receptor	diagnosis	etretinate, daunorubicin/tretinoin, idarubicin/tretinoin, doxorubicin/tretinoin, adapalene, arsenic trioxide, isotretinoin, tazarotene, acitretin, tretinoin, tamibarotene, alitretinoin	5914	19401	24705
RASA3	RAS p21 protein activator 3	--	1415850_at	--		-3.323		Plasma Membrane	ion channel			22821	19414	29372
RASGEF1A	RasGEF domain family member 1A	--	1435218_at	--		5.741		Cytoplasm	other			221002	70727	312664
RASGRF2	Ras protein specific guanine nucleotide releasing factor 2	--	1421621_at	--		-2.574		Cytoplasm	other			5924	19418	114513
RB1	retinoblastoma 1	--	1417850_at	--		2.309		Nucleus	transcription regulator	diagnosis,efficacy,prognosis,unspecified application		5925	19645	24708
RBMS2	RNA binding motif, single stranded interacting protein 2	--	1433979_at	--		2.342		Nucleus	other			5939	56516	288771
RCAN1	regulator of calcineurin 1	--	1416601_a_at	--		5.569		Nucleus	transcription regulator			1827	54720
RCN2	reticulocalbin 2	--	1444248_at	--		-2.433		Cytoplasm	other			5955	26611	29218
RDH12	retinol dehydrogenase 12 (all-trans/9-cis/11-cis)	--	1431010_a_at	--		2.047		Cytoplasm	enzyme			145226	77974	314264
RELB	v-rel avian reticuloendotheliosis viral oncogene homolog B	--	1417856_at	--		2.100		Nucleus	transcription regulator	diagnosis,disease progression,unspecified application		5971	19698	100360982
RGS3	regulator of G-protein signaling 3	--	1449516_a_at	--		2.584		Nucleus	other			5998	50780	54293
RGS19	regulator of G-protein signaling 19	--	1417786_a_at	--		-2.293		Cytoplasm	other			10287	56470	59293
RHEBL1	Ras homolog enriched in brain like 1	--	1447818_x_at	--		-2.982		Cytoplasm	enzyme			121268	69159	359959
RIC1	RIC1 homolog, RAB6A GEF complex partner 1	--	1431023_at	--		2.516		Cytoplasm	other			57589	226089	309306
RNASET2	ribonuclease T2	--	1431785_at	--		2.270		Cytoplasm	enzyme			8635	68195|100037283	292306
RNF149	ring finger protein 149	--	1429321_at	--		2.305		Cytoplasm	enzyme			284996	67702	363222
RNF19A	ring finger protein 19A, RBR E3 ubiquitin protein ligase	--	1417508_at	--		2.677		Nucleus	enzyme			25897	30945	362900
RPL3	ribosomal protein L3	--	1438527_at	--		-2.067		Nucleus	other		omacetaxine mepesuccinate	6122	27367	300079
RPL5	ribosomal protein L5	--	1423666_s_at	--		-2.535		Cytoplasm	other			6125	100503670	81763
RPL14	ribosomal protein L14	--	1422128_at	--		-2.101		Cytoplasm	other			9045	67115	65043
RPS9	ribosomal protein S9	--	1426958_at	--		-2.036		Cytoplasm	translation regulator			6203	76846	81772
RPS13	ribosomal protein S13	--	1415913_at	--		-3.137		Cytoplasm	other			6207	68052
RPS18	ribosomal protein S18	--	1450390_x_at	--		-2.739		Cytoplasm	other			6222	20084	100360679|294282
RPS25	ribosomal protein S25	--	1430978_at	--		-2.141		Cytoplasm	other			6230	75617	122799
RPS6KC1	ribosomal protein S6 kinase, 52kDa, polypeptide 1	--	1434563_at	--		2.313		Cytoplasm	kinase			26750	320119	289342
RRAD	Ras-related associated with diabetes	--	1422562_at	--		-3.574		Cytoplasm	enzyme			6236	56437	83521
RSAD2	radical S-adenosyl methionine domain containing 2	--	1436058_at	--		3.040		Cytoplasm	enzyme			91543	58185	65190
RWDD3	RWD domain containing 3	--	1451809_s_at	--		-2.129		Other	other			25950	66568	65026
RYBP	RING1 and YY1 binding protein	--	1428219_at	--		-2.107		Nucleus	transcription regulator			23429	628746|56353
RYR3	ryanodine receptor 3	--	1427427_at	--		2.587		Plasma Membrane	ion channel	unspecified application		6263	20192	170546
SAC3D1	SAC3 domain containing 1	--	1456608_at	--		-2.179		Cytoplasm	other			29901	66406
SAMD10	sterile alpha motif domain containing 10	--	1435756_at	--		2.034		Other	other			140700	229011	499957
SAP18	Sin3A associated protein 18kDa	--	1449480_at	--		-2.111		Nucleus	transcription regulator	unspecified application		10284	100041953|20220	498002|290284
SCLY	selenocysteine lyase	--	1441192_at	--		2.159		Cytoplasm	enzyme			51540	50880	363285
SCN8A	sodium channel, voltage gated, type VIII alpha subunit	--	1423515_at	--		4.386		Plasma Membrane	ion channel		riluzole	6334	20273	29710
SCO2	SCO2 cytochrome c oxidase assembly protein	--	1432181_s_at	--		-2.308		Cytoplasm	other			9997	100126824
SDCBP	syndecan binding protein	--	1430528_at	--		3.636		Plasma Membrane	enzyme			6386	53378	83841
SEC63	SEC63 homolog, protein translocation regulator	--	1424925_at	--		-2.138		Cytoplasm	transporter			11231	140740	309858
SEC14L1	SEC14-like lipid binding 1	--	1451908_a_at	--		4.563		Cytoplasm	transporter			6397	74136	360668
SEC22C	SEC22 homolog C, vesicle trafficking protein	--	1456091_at	--		-2.187		Cytoplasm	other			9117	215474	687022
SELPLG	selectin P ligand	--	1449127_at	--		-2.619		Plasma Membrane	other			6404	20345	363930
SERINC5	serine incorporator 5	--	1433571_at	--		5.776		Plasma Membrane	transporter			256987	218442	170907
SERPINA12	serpin peptidase inhibitor, clade A (alpha-1 antiproteinase, antitrypsin), member 12	--	1421092_at	--		17.205		Cytoplasm	other			145264	68054	191570
SERPINI1	serpin peptidase inhibitor, clade I (neuroserpin), member 1	--	1416702_at	--		-2.263		Extracellular Space	other			5274	20713	116459
SETX	senataxin	--	1458080_at	--		-2.325		Nucleus	enzyme			23064	269254	362096
SFMBT1	Scm-like with four mbt domains 1	--	1429749_at	--		2.071		Nucleus	transcription regulator			51460	54650	58967
SGF29	SAGA complex associated factor 29	--	1451167_at	--		-2.179		Nucleus	other			112869	75565	293488
SGPP2	sphingosine-1-phosphate phosphatase 2	--	1457867_at	--		2.003		Cytoplasm	phosphatase			130367	433323	301543
SH2D1A	SH2 domain containing 1A	--	1449393_at	--		2.650		Cytoplasm	other			4068	20400	501502
SH3BP1	SH3-domain binding protein 1	--	1460222_at	--		-2.127		Other	other			23616	20401	300067
SIGLEC9	sialic acid binding Ig-like lectin 9	--	1421463_at	--		6.313		Plasma Membrane	other			27180	83382
SIKE1	suppressor of IKBKE 1	--	1438442_at	--		-2.166		Cytoplasm	other			80143	66641	362007
SIMC1	SUMO-interacting motifs containing 1	--	1427326_at	--		-2.415		Other	other			375484	319719	100361684
SKAP2	src kinase associated phosphoprotein 2	--	1418895_at	--		2.423		Cytoplasm	other			8935	54353	155183
SLAMF6	SLAM family member 6	--	1420659_at	--		3.138		Plasma Membrane	transmembrane receptor			114836	30925	498287
SLC10A1	solute carrier family 10 (sodium/bile acid cotransporter), member 1	--	1450261_a_at	--		-3.443		Plasma Membrane	transporter			6554	20493	24777
SLC17A9	solute carrier family 17 (vesicular nucleotide transporter), member 9	--	1425950_at	--		-3.390		Cytoplasm	other			63910	228993	362287
SLC25A42	solute carrier family 25 member 42	--	1443637_at	--		2.138		Cytoplasm	transporter			284439	73095	689414
SLC26A2	solute carrier family 26 (anion exchanger), member 2	--	1421145_at	--		2.048		Plasma Membrane	transporter			1836	13521	117267
SLC26A11	solute carrier family 26 (anion exchanger), member 11	--	1436865_at	--		3.480		Cytoplasm	transporter			284129	268512	360670
SLC2A9	solute carrier family 2 (facilitated glucose transporter), member 9	--	1440873_at	--		-2.062		Plasma Membrane	transporter			56606	117591	501925
SLC39A8	solute carrier family 39 (zinc transporter), member 8	--	1416832_at	--		-2.149		Extracellular Space	transporter			64116	67547	295455
SLC39A14	solute carrier family 39 (zinc transporter), member 14	--	1425649_at	--		-2.416		Plasma Membrane	transporter	unspecified application		23516	213053	306009
SLC40A1	solute carrier family 40 (iron-regulated transporter), member 1	--	1448566_at	--		9.601		Plasma Membrane	transporter			30061	53945	170840
SLC41A1	solute carrier family 41 (magnesium transporter), member 1	--	1444511_at	--		2.843		Plasma Membrane	transporter			254428	98396	363985
SLC43A2	solute carrier family 43 (amino acid system L transporter), member 2	--	1434308_at	--		2.410		Plasma Membrane	transporter			124935	215113	287532
SLC46A1	solute carrier family 46 (folate transporter), member 1	--	1426715_s_at	--		4.463		Plasma Membrane	transporter			113235	52466	303333
SLC4A1	solute carrier family 4 (anion exchanger), member 1 (Diego blood group)	--	1416464_at	--		4.243		Plasma Membrane	transporter			6521	20533	24779
SLC4A8	solute carrier family 4, sodium bicarbonate cotransporter, member 8	--	1423443_at	--		4.487		Plasma Membrane	transporter			9498	59033	315311
SLC5A3	solute carrier family 5 (sodium/myo-inositol cotransporter), member 3	--	1435484_at	--		2.712		Plasma Membrane	transporter			6526	53881	114507
SLC7A5	solute carrier family 7 (amino acid transporter light chain, L system), member 5	--	1418326_at	--		-2.531		Plasma Membrane	transporter	diagnosis		8140	20539	50719
Slfn1	schlafen 1	--	1418612_at	--		-2.444		Nucleus	enzyme				20555	688900
SMAD4	SMAD family member 4	--	1422485_at	--		-2.165		Nucleus	transcription regulator	prognosis		4089	17128	50554
SMAD5	SMAD family member 5	--	1421047_at	--		-2.006		Nucleus	transcription regulator			4090	17129	59328
SMAP1	small ArfGAP 1	--	1423956_at	--		2.094		Cytoplasm	other			60682	98366	684800
SMC6	structural maintenance of chromosomes 6	--	1448829_at	--		-2.547		Nucleus	other			79677	67241	313961
SMOX	spermine oxidase	--	1446509_at	--		7.504		Cytoplasm	enzyme			54498	228608	308652
SMPD5	sphingomyelin phosphodiesterase 5	--	1428995_at	--		-2.955		Cytoplasm	enzyme			392275	100503915	100359829
SNHG3	small nucleolar RNA host gene 3	--	1433789_at	--		-2.302		Nucleus	other			8420	399101
Snord89	small nucleolar RNA, C/D box 89	--	1440344_at	--		2.498		Other	other				100217461
SNX8	sorting nexin 8	--	1454667_at	--		2.732		Cytoplasm	transporter			29886	231834	288504
SNX10	sorting nexin 10	--	1431055_a_at	--		2.601		Cytoplasm	transporter			29887	71982	297096
SNX11	sorting nexin 11	--	1424031_at	--		2.126		Cytoplasm	transporter			29916	74479	303493
SOS1	SOS Ras/Rac guanine nucleotide exchange factor 1	--	1421884_at	--		-2.159		Cytoplasm	other			6654	20662	313845
SPATA5	spermatogenesis associated 5	--	1442456_at	--		-2.807		Cytoplasm	other			166378	57815	361935
SPATA6	spermatogenesis associated 6	--	1418651_at	--		-2.214		Other	other			54558	67946	171413
SPATA5L1	spermatogenesis associated 5 like 1	--	1455863_at	--		-2.331		Other	other			79029	214616	691729
SPNS3	spinster homolog 3 (Drosophila)	--	1429140_at	--		5.014		Other	other			201305	77577	497946
SPRED1	sprouty-related, EVH1 domain containing 1	--	1428777_at	--		2.419		Plasma Membrane	other			161742	114715	296072
SPRYD7	SPRY domain containing 7	--	1429723_at	--		-3.875		Other	other			57213	66674	290303
ST5	suppression of tumorigenicity 5	--	1428372_at	--		-3.316		Cytoplasm	enzyme			6764	76954	308944
ST3GAL3	ST3 beta-galactoside alpha-2,3-sialyltransferase 3	--	1450406_a_at	--		3.158		Cytoplasm	enzyme			6487	20441	64445
STAM	signal transducing adaptor molecule	--	1457828_at	--		-2.715		Cytoplasm	other			8027	20844	498798
STAMBP	STAM binding protein	--	1416317_a_at	--		2.614		Nucleus	enzyme			10617	70527	171565
STAT4	signal transducer and activator of transcription 4	--	1448713_at	--		2.079		Nucleus	transcription regulator			6775	20849	367264
STK38	serine/threonine kinase 38	--	1416252_at	--		-2.854		Nucleus	kinase			11329	106504
STT3B	STT3B, subunit of the oligosaccharyltransferase complex (catalytic)	--	1426343_at	--		-2.053		Cytoplasm	enzyme			201595	68292	363160
SUOX	sulfite oxidase	--	1451339_at	--		-3.217		Cytoplasm	enzyme			6821	211389	81805
SUV39H2	suppressor of variegation 3-9 homolog 2	--	1436561_at	--		2.676		Nucleus	transcription regulator			79723	64707	364785
SVIL	supervillin	--	1460694_s_at	--		-2.142		Plasma Membrane	other			6840	225115	361256
SYK	spleen tyrosine kinase	--	1418261_at	--		3.906		Cytoplasm	kinase	response to therapy	R-348, fostamatinib, cerdulatinib, TAK-659, entospletinib	6850	20963	25155
SYPL1	synaptophysin-like 1	--	1422880_at	--		2.394		Plasma Membrane	transporter			6856	19027	366595
SYTL1	synaptotagmin like 1	--	1450240_a_at	--		-2.213		Cytoplasm	enzyme			84958	269589	297872
TANK	TRAF family member associated NFKB activator	--	1441513_at	--		2.087		Cytoplasm	other			10010	21353	252961
TARSL2	threonyl-tRNA synthetase-like 2	--	1434738_at	--		-2.072		Other	enzyme			123283	272396	308701
TBC1D2B	TBC1 domain family member 2B	--	1428508_at	--		2.548		Other	other			23102	67016	315880
TCF4	transcription factor 4	--	1416724_x_at	--		3.098		Nucleus	transcription regulator			6925	21413	84382
TCN2	transcobalamin 2	--	1447800_x_at	--		2.220		Extracellular Space	transporter			6948	21452	64365
TDRKH	tudor and KH domain containing	--	1453366_at	--		-2.491		Cytoplasm	other			11022	72634	310652
TF	transferrin	--	1425546_a_at	--		17.097		Extracellular Space	transporter	efficacy,prognosis,unspecified application	ferric carboxymaltose	7018	22041	24825
TGFBI	transforming growth factor beta induced	--	1448123_s_at	--		25.097		Extracellular Space	other			7045	21810	116487
Thap6	THAP domain containing 6	--	1456536_at	--		-2.283		Other	other				381650
THUMPD1	THUMP domain containing 1	--	1436007_a_at	--		-2.036		Other	other			55623	233802	309041
TIMM17B	translocase of inner mitochondrial membrane 17 homolog B (yeast)	--	1460685_at	--		2.013		Cytoplasm	transporter			10245	21855
TIMM8A	translocase of inner mitochondrial membrane 8 homolog A (yeast)	--	1416345_at	--		-2.743		Cytoplasm	transporter			1678	30058	84383
TIMP2	TIMP metallopeptidase inhibitor 2	--	1420924_at	--		3.729		Extracellular Space	other	efficacy,unspecified application		7077	21858	29543
TIPARP	TCDD-inducible poly(ADP-ribose) polymerase	--	1426721_s_at	--		-2.175		Nucleus	enzyme			25976	99929	310467
Tmem29	transmembrane protein 29	--	1428930_at	--		3.272		Nucleus	other				382245	683684
TMEM64	transmembrane protein 64	--	1434307_at	--		-3.223		Cytoplasm	other			169200	100201	689176
TMEM65	transmembrane protein 65	--	1452943_at	--		2.323		Cytoplasm	other			157378	74868	500874
TMEM206	transmembrane protein 206	--	1438914_at	--		-2.230		Plasma Membrane	other			55248	66950	305070
TMEM218	transmembrane protein 218	--	1417174_at	--		2.248		Extracellular Space	other			219854	66279	300516
TMEM241	transmembrane protein 241	--	1459396_at	--		-2.367		Other	other			85019	338363	680558
TMEM256	transmembrane protein 256	--	1430985_at	--		2.173		Cytoplasm	other			254863	69186	287442
Tmem191c	transmembrane protein 191C	--	1420192_at	--		2.622		Other	other				224019	680867
TMEM41A	transmembrane protein 41A	--	1424191_a_at	--		-2.669		Other	other			90407	66664	681708
TMEM86A	transmembrane protein 86A	--	1428758_at	--		3.362		Other	other			144110	67893	308602
TMEM86B	transmembrane protein 86B	--	1431659_at	--		-2.541		Cytoplasm	enzyme			255043	68255	690610
TMOD3	tropomodulin 3	--	1423088_at	--		-2.074		Cytoplasm	other			29766	50875	300838
TMPRSS15	transmembrane protease, serine 15	--	1421510_at	--		2.035		Extracellular Space	peptidase			5651	19146	288291
TMX4	thioredoxin-related transmembrane protein 4	--	1453120_at	--		2.161		Cytoplasm	enzyme			56255	52837	296182
TNFAIP8	TNF alpha induced protein 8	--	1442753_at	--		3.081		Cytoplasm	other			25816	106869	307428
TNFRSF10A	tumor necrosis factor receptor superfamily member 10a	--	1421296_at	--		-4.071		Plasma Membrane	transmembrane receptor	diagnosis	trm-1	8797	21933	364420
TNFRSF12A	tumor necrosis factor receptor superfamily member 12A	--	1418572_x_at	--		-2.702		Plasma Membrane	transmembrane receptor			51330	27279	302965
TNKS1BP1	tankyrase 1 binding protein 1	--	1427051_at	--		2.601		Nucleus	other			85456	228140	295707
TNNT1	troponin T type 1 (skeletal, slow)	--	1419606_a_at	--		-2.211		Cytoplasm	other	unspecified application		7138	21955	171409
TOR3A	torsin family 3, member A	--	1428660_s_at	--		3.899		Cytoplasm	enzyme			64222	30935	304884
TP53INP2	tumor protein p53 inducible nuclear protein 2	--	1452646_at	--		2.336		Nucleus	other			58476	68728	362246
TPCN1	two pore segment channel 1	--	1451771_at	--		-2.205		Plasma Membrane	ion channel			53373	252972	246215
TRABD	TraB domain containing	--	1441215_at	--		2.433		Extracellular Space	other			80305	67976	300142
TRAK2	trafficking protein, kinesin binding 2	--	1435016_at	--		-2.341		Plasma Membrane	transporter			66008	70827	171086
TRAT1	T cell receptor associated transmembrane adaptor 1	--	1427532_at	--		-2.016		Plasma Membrane	kinase			50852	77647	498075
Trav6-3	T cell receptor alpha variable 6-3	--	1441286_at	--		-4.972		Other	other				328483
TRIM8	tripartite motif containing 8	--	1438679_at	--		3.732		Nucleus	other			81603	93679	688785
TRIM27	tripartite motif containing 27	--	1457051_at	--		-2.976		Nucleus	transcription regulator			5987	19720	291171
Trim30a/Trim30d	tripartite motif-containing 30A	--	1438716_at	--		2.243		Cytoplasm	other				209387|20128	499223
TRMT10C	tRNA methyltransferase 10C, mitochondrial RNase P subunit	--	1424333_at	--		-2.484		Cytoplasm	enzyme			54931	52575	304012
TRMT61A	tRNA methyltransferase 61A	--	1433962_at	--		-2.600		Nucleus	enzyme			115708	328162	314462
TRPT1	tRNA phosphotransferase 1	--	1452615_s_at	--		2.464		Other	enzyme			83707	107328	293704
TSPAN13	tetraspanin 13	--	1460239_at	--		2.022		Plasma Membrane	other			27075	66109	366602
Tsx	testis specific X-linked gene	--	1420439_at	--		2.772		Cytoplasm	other				22127	29391
TTBK1	tau tubulin kinase 1	--	1443528_at	--		4.455		Other	kinase			84630	106763	316229
TTC13	tetratricopeptide repeat domain 13	--	1451351_at	--		-2.939		Other	other			79573	234875	292095
TTLL5	tubulin tyrosine ligase like 5	--	1452890_at	--		2.354		Cytoplasm	enzyme			23093	320244	299208
TTYH2	tweety family member 2	--	1434500_at	--		2.027		Other	ion channel			94015	117160	287803
TUBA4A	tubulin alpha 4a	--	1417375_at	--		-2.134		Cytoplasm	other		epothilone B, colchicine/probenecid, larotaxel, eribulin, davunetide, vintafolide, milataxel, cevipabulin, cabazitaxel, gemcitabine/paclitaxel, docetaxel/prednisone, capecitabine/docetaxel, paclitaxel/trastuzumab, cabazitaxel/prednisone, cyclophosphamide/prednisone/vincristine, docetaxel/hydrocortisone, cyclophosphamide/docetaxel, gemcitabine/vinorelbine, cyclophosphamide/daunorubicin/imatinib/pr…	7277	22145	316531
TULP3	tubby like protein 3	--	1449008_at	--		-2.519		Extracellular Space	other			7289	22158	688749
TXNIP	thioredoxin interacting protein	--	1415997_at	--		-2.832		Cytoplasm	other			10628	56338	117514
UBAC2	UBA domain containing 2	--	1423929_at	--		2.783		Cytoplasm	enzyme			337867	68889	361094
UBE2E2	ubiquitin conjugating enzyme E2E 2	--	1424358_at	--		3.495		Cytoplasm	enzyme			7325	218793	361013
UBE4A	ubiquitination factor E4A	--	1437747_at	--		-2.276		Cytoplasm	enzyme			9354	140630	315608
UBL4A	ubiquitin like 4A	--	1424539_at	--		-2.088		Cytoplasm	enzyme			8266	27643|100169864	293864
UBLCP1	ubiquitin like domain containing CTD phosphatase 1	--	1429606_at	--		2.972		Nucleus	phosphatase			134510	79560	360514
UBXN11	UBX domain protein 11	--	1426105_a_at	--		-3.162		Cytoplasm	other			91544	67586	192207
UNC5CL	unc-5 family C-terminal like	--	1429950_at	--		-2.708		Cytoplasm	peptidase			222643	76589	301225
UNKL	unkempt family zinc finger-like	--	1428565_at	--		2.857		Other	other			64718	74154	302987
USP18	ubiquitin specific peptidase 18	--	1418191_at	--		-2.840		Cytoplasm	peptidase			11274	24110	312688
USP22	ubiquitin specific peptidase 22	--	1456043_at	--		-2.226		Nucleus	peptidase			23326	216825	303201
USP36	ubiquitin specific peptidase 36	--	1455237_at	--		-2.612		Nucleus	peptidase			57602	72344	303700
USP6NL	USP6 N-terminal like	--	1440883_at	--		3.669		Plasma Membrane	other			9712	98910	291309
VASN	vasorin	--	1427894_at	--		3.274		Plasma Membrane	other			114990	246154	679921
VCL	vinculin	--	1416156_at	--		-3.132		Plasma Membrane	enzyme	unspecified application		7414	22330	305679
VEZF1	vascular endothelial zinc finger 1	--	1429084_at	--		-2.085		Nucleus	transcription regulator			7716	22344	287615
Vma21	VMA21 vacuolar H+-ATPase homolog (S. cerevisiae)	--	1434232_a_at	--		-2.098		Cytoplasm	other				67048	501658|100912478
Vmn2r32 (includes others)	vomeronasal 2, receptor 32	--	1453083_at	--		2.249		Plasma Membrane	G-protein coupled receptor				434110|100042848|625580|100042636|22306|100042781|76229|381838|100042688|625605|624512|22305|100042891|100042653|100042921|625353|22310|100042810|545909|22311|100042894|434117|100042591|434113	289295|691560|286981
VPRBP	Vpr (HIV-1) binding protein	--	1434609_at	--		-2.229		Nucleus	other			9730	321006	315987
WDR43	WD repeat domain 43	--	1428389_s_at	--		-2.179		Nucleus	other			23160	72515	362703
WDR89	WD repeat domain 89	--	1453433_at	--		-2.486		Other	other			112840	72338	314243
WSCD2	WSC domain containing 2	--	1435796_at	--		-4.984		Other	other			9671	320916	360824
YAE1D1	Yae1 domain containing 1	--	1419660_at	--		-2.197		Other	other			57002	67008
ZAP70	zeta chain of T cell receptor associated protein kinase 70kDa	--	1439749_at	--		2.471		Plasma Membrane	kinase	prognosis,response to therapy		7535	22637	301348
ZBTB8A	zinc finger and BTB domain containing 8A	--	1452063_at	--		-4.532		Nucleus	other			653121	73680	313049
ZDHHC15	zinc finger, DHHC-type containing 15	--	1436582_at	--		-2.330		Cytoplasm	enzyme			158866	108672	317235
ZFP41	ZFP41 zinc finger protein	--	1454927_at	--		2.706		Nucleus	other			286128	22701
Zfp101	zinc finger protein 101	--	1450090_at	--		-2.099		Nucleus	other				22643	691422
Zfp568	zinc finger protein 568	--	1435091_at	--		-2.310		Nucleus	other				243905	102547059
Zfp760	zinc finger protein 760	--	1440226_at	--		2.026		Other	other				240034
Zfp108/Zfp93	zinc finger protein 93	--	1418955_at	--		2.352		Nucleus	other				54678|22755
ZFPM1	zinc finger protein, FOG family member 1	--	1451046_at	--		2.969		Nucleus	transcription regulator			161882	22761	691504
ZFYVE28	zinc finger, FYVE domain containing 28	--	1434504_at	--		3.045		Cytoplasm	other			57732	231125	305454
ZNF219	zinc finger protein 219	--	1424301_at	--		2.327		Nucleus	transcription regulator			51222	69890	305848
ZNF397	zinc finger protein 397	--	1425361_at	--		-2.104		Nucleus	transcription regulator			84307	69256	100909408
ZNF438	zinc finger protein 438	--	1457059_at	--		-2.455		Nucleus	transcription regulator			220929	240186	307024
ZNF442	zinc finger protein 442	--	1447977_x_at	--		-2.251		Nucleus	other			79973	626848|665001|665211|667962|102640477|668039|100303732|100043381|100043915|100043387|100039060|329575|626832|628308	100909622
ZNF703	zinc finger protein 703	--	1436026_at	--		2.146		Nucleus	other			80139	353310	680717
ZNF706	zinc finger protein 706	--	1436686_at	--		-2.286		Other	other			51123	68036
ZNF559-ZNF177	ZNF559-ZNF177 readthrough	--	1449910_at	--		-4.390		Other	other			100529215	353208|102639598|100503949

## Sheet: d
Supplementary Table 1
Significantly expressed genes unique to group d
© 2000-2016 QIAGEN. All rights reserved.
Symbol	Entrez Gene Name	Affymetrix(A1)	Affymetrix(A2)	Affymetrix(A3)	Exp Fold Change (nT-> Th2)	Exp Fold Change (HpTR->Th2)	Exp Fold Change (HpTR)	Location	Type(s)	Biomarker Application(s)	Drug(s)	Entrez Gene ID for Human	Entrez Gene ID for Mouse	Entrez Gene ID for Rat
1500009L16Rik	RIKEN cDNA 1500009L16 gene	1452840_at	--	1452840_at	67.667		6.375	Other	other				69784	100910996
2700099C18Rik	NDC80 homolog, kinetochore complex component pseudogene	1427141_at	--	1427141_at	5.036		3.786	Other	other				77022
5830445D09Rik	RIKEN cDNA 5830445D09 gene	1433376_at	--	1433376_at	-2.001		-2.079	Other	other				76052
5830456J23Rik	RIKEN cDNA 5830456J23 gene	1433169_at	--	1433169_at	4.217		14.139	Other	other				76105
6720418B01Rik	RIKEN cDNA 6720418B01 gene	1430448_at	--	1430448_at	-2.812		-2.079	Other	other				77892
ACOXL	acyl-CoA oxidase-like	1460470_at	--	1460470_at	-2.744		-3.249	Other	enzyme			55289	74121	296138
ACSBG1	acyl-CoA synthetase bubblegum family member 1	1422428_at	--	1422428_at	7.130		3.522	Cytoplasm	enzyme			23205	94180	171410
AI131651	expressed sequence AI131651	1440736_at	--	1440736_at	-24.228		-2.917	Other	other				98858
APBB2	amyloid beta (A4) precursor protein-binding, family B, member 2	1452342_at	--	1426720_at	-2.099		-2.772	Cytoplasm	other			323	11787	305338
APP	amyloid beta precursor protein	1427442_a_at	--	1427442_a_at	-3.124		-9.394	Plasma Membrane	other	diagnosis,efficacy,unspecified application	bapineuzumab, florbetapir F18, florbetaben F	351	11820	54226
ARHGAP11A	Rho GTPase activating protein 11A	1438434_at	--	1438434_at	4.864		2.070	Cytoplasm	other			9824	228482	296060
ART3	ADP-ribosyltransferase 3	1452474_a_at	--	1452474_a_at	-2.796		2.955	Plasma Membrane	enzyme			419	109979	305235
AURKA	aurora kinase A	1424511_at	--	1424511_at	4.235		2.137	Nucleus	kinase	efficacy	tozasertib, MLN8054, AT-9283, danusertib, TTP607, AMG 900, ilorasertib, TAS-119	6790	20878	261730
BCAT1	branched chain amino-acid transaminase 1, cytosolic	1450871_a_at	--	1450871_a_at	5.286		9.510	Cytoplasm	enzyme			586	12035	29592
BCL2L1	BCL2 like 1	1420887_a_at	--	1420887_a_at	2.301		2.881	Cytoplasm	other	efficacy,prognosis		598	12048	24888
BIRC5	baculoviral IAP repeat containing 5	1424278_a_at	--	1424278_a_at	15.874		8.071	Cytoplasm	other	diagnosis,disease progression,efficacy,prognosis,response to therapy,unspecified application		332	11799	64041
BMPR2	bone morphogenetic protein receptor type II	1434310_at	--	1434310_at	2.131		2.231	Plasma Membrane	kinase	diagnosis,unspecified application		659	12168	140590
Bmyc	brain expressed myelocytomatosis oncogene	1428669_at	--	1428669_at	-2.040		2.421	Nucleus	other				107771	311807
BRCA1	breast cancer 1	1424629_at	--	1424629_at	4.338		2.894	Nucleus	transcription regulator	diagnosis,efficacy,response to therapy		672	12189	497672
BUB1	BUB1 mitotic checkpoint serine/threonine kinase	1424046_at	--	1424046_at	11.033		6.589	Nucleus	kinase			699	12235	296137
C16orf74	chromosome 16 open reading frame 74	1452609_at	--	1452609_at	2.446		2.453	Other	other			404550	68918	361424
CAMK2N1	calcium/calmodulin-dependent protein kinase II inhibitor 1	1456609_at	--	1456609_at	3.113		5.898	Plasma Membrane	kinase			55450	66259	287005
CAPN3	calpain 3	1433681_x_at	--	1433681_x_at	2.003		5.454	Cytoplasm	peptidase			825	12335	29155
CASC5	cancer susceptibility candidate 5	1430193_at	--	1430193_at	10.046		4.767	Nucleus	other			57082	76464	311327
CCNA2	cyclin A2	1417911_at	--	1417911_at	12.390		5.831	Nucleus	other	efficacy,prognosis		890	12428	114494
CCR5	chemokine (C-C motif) receptor 5 (gene/pseudogene)	1422259_a_at	--	1422259_a_at	10.060		5.656	Plasma Membrane	G-protein coupled receptor	diagnosis,efficacy	maraviroc, vicriviroc, ancriviroc	1234	12774	117029
CCR8	chemokine (C-C motif) receptor 8	1422291_at	--	1422291_at	4.644		20.391	Plasma Membrane	G-protein coupled receptor			1237	12776	301066
CCRL2	chemokine (C-C motif) receptor-like 2	1427736_a_at	--	1427736_a_at	12.550		16.667	Plasma Membrane	G-protein coupled receptor			9034	54199	316019
CD86	CD86 molecule	1449858_at	--	1420404_at	-2.449		4.571	Plasma Membrane	transmembrane receptor	efficacy,prognosis	abatacept, belatacept, abatacept/methotrexate	942	12524	56822
CDC6	cell division cycle 6	1417019_a_at	--	1417019_a_at	7.641		4.750	Nucleus	other			990	23834	360621
CDC20	cell division cycle 20	1439377_x_at	--	1439377_x_at	5.754		3.686	Nucleus	other			991	107995	64515
CDC45	cell division cycle 45	1416575_at	--	1416575_at	3.328		2.245	Nucleus	other			8318	12544	287961
CDCA3	cell division cycle associated 3	1452040_a_at	--	1452040_a_at	8.817		4.744	Cytoplasm	other			83461	14793	297594
CDKN3	cyclin-dependent kinase inhibitor 3	1430574_at	--	1430574_at	9.463		4.238	Cytoplasm	phosphatase			1033	72391
CENPF	centromere protein F	1458447_at	--	1458447_at	20.242		11.329	Nucleus	other			1063	108000	257649
CENPH	centromere protein H	1422016_a_at	--	1422016_a_at	6.250		5.128	Nucleus	other			64946	26886	681185
CHSY1	chondroitin sulfate synthase 1	1434316_at	--	1434316_at	8.421		4.595	Cytoplasm	enzyme			22856	269941	292999
CISH	cytokine inducible SH2-containing protein	1448724_at	--	1448724_at	5.462		7.817	Cytoplasm	other			1154	12700	83681
CKAP2L	cytoskeleton associated protein 2 like	1453769_at	--	1453769_at	9.291		6.070	Cytoplasm	other			150468	70466	680515
CKS1B	CDC28 protein kinase regulatory subunit 1B	1416698_a_at	--	1416698_a_at	4.671		3.171	Other	kinase			1163	54124	499655
CLDND1	claudin domain containing 1	1429555_at	--	1429555_at	4.018		2.862	Plasma Membrane	other			56650	224250	288182
CNGA1	cyclic nucleotide gated channel alpha 1	1451763_at	--	1451763_at	-4.521		-5.605	Plasma Membrane	ion channel			1259	12788	85259
COBLL1	cordon-bleu WH2 repeat protein like 1	1454795_at	--	1454795_at	32.512		19.857	Extracellular Space	other			22837	319876	311088
CORO2A	coronin 2A	1452367_at	--	1452367_at	5.062		13.882	Cytoplasm	other			7464	107684	313235
Ctla2a/Ctla2b	cytotoxic T lymphocyte-associated protein 2 alpha	1448471_a_at	--	1448471_a_at	16.651		7.244	Plasma Membrane	other				13025|13024
CXorf21	chromosome X open reading frame 21	1430373_at	--	1430373_at	15.697		2.779	Other	enzyme			80231	71398	501570
CYSLTR1	cysteinyl leukotriene receptor 1	1449282_at	--	1418944_at	78.951		5.478	Plasma Membrane	G-protein coupled receptor		zeneca ZD 3523, montelukast, zafirlukast, pranlukast	10800	58861	114099
DENND5A	DENN/MADD domain containing 5A	1424015_at	--	1424015_at	3.162		3.048	Cytoplasm	other			23258	19347	308942
DHFR	dihydrofolate reductase	1419172_at	--	1419172_at	2.857		2.200	Nucleus	enzyme	efficacy	pyrimethamine, trimethoprim, iclaprim, proguanil, methotrexate/ofatumumab, methotrexate/sirolimus/tacrolimus, pralatrexate, abatacept/methotrexate, infliximab/methotrexate, methotrexate/rituximab, golimumab/methotrexate, cisplatin/doxorubicin/methotrexate, cytarabine/methotrexate, cisplatin/doxorubicin/ifosfamide/methotrexate, methotrexate/rituximab/temozolomide, ifosfamide/methotrexate, bevacizu…	1719	13361	24312
DIAPH3	diaphanous related formin 3	1422944_a_at	--	1422944_a_at	32.972		14.276	Cytoplasm	enzyme			81624	56419	290396
DKKL1	dickkopf-like 1	1417787_at	--	1417787_at	8.828		4.463	Extracellular Space	other			27120	50722	499150
DLG5	discs, large homolog 5 (Drosophila)	1424198_at	--	1424198_at	14.681		4.018	Plasma Membrane	other			9231	71228	305645
DNAH8	dynein, axonemal, heavy chain 8	1424936_a_at	--	1424936_a_at	-2.793		-2.020	Cytoplasm	enzyme			1769	13417	207117
DOPEY1	dopey family member 1	1435295_at	--	1435295_at	-2.102		-2.023	Cytoplasm	other			23033	320615	315864
E030024N20Rik	peptidylprolyl isomerase A pseudogene 8	1430386_at	--	1430386_at	5.312		3.486	Other	other				595139
E2F8	E2F transcription factor 8	1436186_at	--	1436186_at	29.832		14.781	Nucleus	transcription regulator			79733	108961	308607
ENTPD1	ectonucleoside triphosphate diphosphohydrolase 1	1450939_at	--	1450939_at	150.317		160.190	Plasma Membrane	enzyme			953	12495	64519
EPAS1	endothelial PAS domain protein 1	1449888_at	--	1435436_at	9.718		2.320	Nucleus	transcription regulator	prognosis		2034	13819	29452
ERCC6L	excision repair cross-complementation group 6 like	1444024_at	--	1444024_at	2.663		2.052	Nucleus	other			54821	236930	317252
ESCO2	establishment of sister chromatid cohesion N-acetyltransferase 2	1428304_at	--	1428304_at	19.944		11.334	Nucleus	enzyme			157570	71988	691979
F2R	coagulation factor II thrombin receptor	1437308_s_at	--	1437308_s_at	3.743		2.749	Plasma Membrane	G-protein coupled receptor	disease progression	chrysalin, vorapaxar, argatroban, bivalirudin	2149	14062	25439
F2RL1	coagulation factor II (thrombin) receptor-like 1	1448931_at	--	1448931_at	-4.769		-2.703	Plasma Membrane	G-protein coupled receptor			2150	14063	116677
FABP5	fatty acid binding protein 5 (psoriasis-associated)	1416022_at	--	1416022_at	5.673		5.782	Cytoplasm	transporter	disease progression		2171	16592	140868
FAM101B	family with sequence similarity 101 member B	1456603_at	--	1456603_at	-2.283		-2.533	Other	other			359845	76566	287534
FEN1	flap structure-specific endonuclease 1	1421731_a_at	--	1421731_a_at	2.525		2.413	Nucleus	enzyme			2237	14156	84490
FOXM1	forkhead box M1	1448834_at	--	1448834_at	14.424		8.791	Nucleus	transcription regulator	prognosis		2305	14235	58921
GATA3	GATA binding protein 3	1448886_at	--	1448886_at	4.937		2.053	Nucleus	transcription regulator	diagnosis		2625	14462	85471
GINS1	GINS complex subunit 1 (Psf1 homolog)	1452598_at	--	1452598_at	3.579		2.695	Nucleus	other			9837	69270	499914
Gm2044	predicted gene 2044	1447352_at	--	1447352_at	2.401		2.494	Other	other				100039095
Gm31718	predicted gene, 31718	1442988_at	--	1442988_at	2.785		11.923	Other	other				102634034
GMNN	geminin, DNA replication inhibitor	1417506_at	--	1417506_at	2.930		2.039	Nucleus	transcription regulator	unspecified application		51053	57441	291137
GPR34	G protein-coupled receptor 34	1422542_at	--	1422542_at	2.373		7.257	Plasma Membrane	G-protein coupled receptor			2857	23890	554353
GSG2	germ cell associated 2 (haspin)	1450886_at	--	1450886_at	3.221		4.491	Nucleus	kinase			83903	14841	687827
GSTA3	glutathione S-transferase alpha 3	1423436_at	--	1423436_at	2.038		2.559	Cytoplasm	enzyme			2940	14859	494500
GTF2IRD1	GTF2I repeat domain containing 1	1460364_at	--	1460364_at	-5.075		-2.051	Nucleus	transcription regulator			9569	57080	246770
GUCY1A3	guanylate cyclase 1, soluble, alpha 3	1434141_at	--	1434141_at	-33.261		7.430	Cytoplasm	enzyme		nitroglycerin, isosorbide-5-mononitrate, isosorbide dinitrate, nitroprusside	2982	60596	497757
Gvin1 (includes others)	GTPase, very large interferon inducible 1	1429184_at	--	1429184_at	2.062		3.137	Nucleus	other				434223|74558|100042856	499229|293347
HAVCR2	hepatitis A virus cellular receptor 2	1451584_at	--	1451584_at	4.869		4.788	Plasma Membrane	other	unspecified application		84868	171285	363578
HELLS	helicase, lymphoid-specific	1417541_at	--	1417541_at	4.978		3.024	Nucleus	enzyme			3070	15201
HEMK1	HemK methyltransferase family member 1	1430287_s_at	--	1430287_s_at	2.131		2.728	Nucleus	enzyme			51409	69536	300989
HIPK2	homeodomain interacting protein kinase 2	1428433_at	--	1424863_a_at	2.009		2.694	Nucleus	kinase			28996	15258	362342
HIST1H2AC	histone cluster 1, H2ac	1438009_at	--	1438009_at	4.846		3.284	Nucleus	other			8334	665433	64646
HK2	hexokinase 2	1422612_at	--	1422612_at	3.393		3.266	Cytoplasm	kinase			3099	15277	25059
HLA-DMA	major histocompatibility complex, class II, DM alpha	1422527_at	--	1459872_x_at	2.060		3.282	Plasma Membrane	transmembrane receptor			3108	14998
HOPX	HOP homeobox	1428662_a_at	--	1451776_s_at	3.176		7.003	Nucleus	transcription regulator			84525	74318	171160
HPGDS	hematopoietic prostaglandin D synthase	1421492_at	--	1421492_at	2.045		2.071	Cytoplasm	enzyme			27306	54486	58962
Ighg3	Immunoglobulin heavy constant gamma 3	1427503_at	--	1427503_at	3.582		5.581	Other	other				380795
Iglv1	immunoglobulin lambda variable 1	1424931_s_at	--	1424931_s_at	5.579		7.681	Other	other				16142
IL10RA	interleukin 10 receptor subunit alpha	1456173_at	--	1456173_at	3.219		4.655	Plasma Membrane	transmembrane receptor			3587	16154	117539
IL1RL1	interleukin 1 receptor like 1	1425145_at	--	1425145_at	44.365		15.741	Plasma Membrane	transmembrane receptor			9173	17082	25556
INPP5F	inositol polyphosphate-5-phosphatase F	1447757_x_at	--	1442100_at	-2.431		2.383	Plasma Membrane	phosphatase			22876	101490	309008
KCNMB4	potassium channel subfamily M regulatory beta subunit 4	1449471_at	--	1449471_at	-3.200		-3.463	Plasma Membrane	ion channel		tedisamil	27345	58802	66016
KHDC1L	KH homology domain containing 1-like	1455423_at	--	1455423_at	2.434		13.104	Cytoplasm	other			100129128	368204|433278|98582	689090
KIAA1524	KIAA1524	1449699_s_at	--	1449699_s_at	5.040		3.027	Cytoplasm	other			57650	224171	360711
KIF2C	kinesin family member 2C	1437611_x_at	--	1437611_x_at	7.551		5.747	Nucleus	other			11004	73804	171529
KLRD1	killer cell lectin like receptor D1	1460245_at	--	1460245_at	-7.271		-13.914	Plasma Membrane	transmembrane receptor			3824	16643	25110
KNSTRN	kinetochore-localized astrin/SPAG5 binding protein	1420082_at	--	1420082_at	3.977		2.589	Cytoplasm	other			90417	51944	311325
LMAN2L	lectin, mannose-binding 2-like	1441295_at	--	1441295_at	-2.667		-2.224	Cytoplasm	other			81562	214895
LTB4R	leukotriene B4 receptor	1420407_at	--	1420407_at	37.972		6.491	Plasma Membrane	G-protein coupled receptor		etalocib	1241	16995	59264
LZTFL1	leucine zipper transcription factor like 1	1417170_at	--	1417170_at	3.882		2.411	Cytoplasm	other			54585	93730	316102
MCM3	minichromosome maintenance complex component 3	1426652_at	--	1449705_x_at	2.550		2.208	Nucleus	enzyme			4172	17215	316273
MCM5	minichromosome maintenance complex component 5	1415945_at	--	1415945_at	3.480		2.447	Nucleus	enzyme	disease progression		4174	17218	291885
MCTP1	multiple C2 domains, transmembrane 1	1430439_at	--	1430439_at	2.791		8.032	Other	other			79772	78771	309928
MCTP2	multiple C2 domains, transmembrane 2	1457707_at	--	1457707_at	-2.086		-5.840	Other	other			55784	244049	308742
MYBL2	v-myb avian myeloblastosis viral oncogene homolog-like 2	1417656_at	--	1417656_at	4.740		3.567	Nucleus	transcription regulator			4605	17865	296344
NCAPD2	non-SMC condensin I complex subunit D2	1423847_at	--	1423847_at	2.873		2.347	Nucleus	other			9918	68298	362438
NOL4L	nucleolar protein 4-like	1428285_at	--	1428285_at	3.445		4.336	Other	other			140688	329540
NRP1	neuropilin 1	1418084_at	--	1448944_at	15.537		19.731	Plasma Membrane	transmembrane receptor	diagnosis,efficacy		8829	18186	246331
NUSAP1	nucleolar and spindle associated protein 1	1416309_at	--	1416309_at	7.611		4.599	Nucleus	other			51203	108907	311336
PBK	PDZ binding kinase	1448627_s_at	--	1448627_s_at	6.687		4.427	Cytoplasm	kinase			55872	52033	290326
PCYT1B	phosphate cytidylyltransferase 1, choline, beta	1437648_at	--	1437648_at	59.654		36.264	Cytoplasm	enzyme			9468	236899	286936
PDLIM5	PDZ and LIM domain 5	1422862_at	--	1422862_at	-2.198		-2.271	Cytoplasm	other	unspecified application		10611	56376	64353
PLCB3	phospholipase C beta 3	1448661_at	--	1448661_at	3.439		2.221	Cytoplasm	enzyme			5331	18797	29322
PLK1	polo-like kinase 1	1448191_at	--	1448191_at	6.570		4.173	Nucleus	kinase	unspecified application	BI 2536, volasertib, rigosertib, MK1496, NMS-1286937, TAK-960	5347	18817	25515
POLA1	polymerase (DNA directed), alpha 1, catalytic subunit	1419397_at	--	1419397_at	2.545		2.002	Nucleus	enzyme		nelarabine, MB07133, cytarabine/fludarabine phosphate, cytarabine/daunorubicin, bortezomib/cladribine/rituximab, cyclophosphamide/fludarabine phosphate/rituximab, cladribine/cytarabine/daunorubicin, cytarabine/etoposide, cytarabine/etoposide/mitoxantrone, cytarabine/dexamethasone, cytarabine/mitoxantrone, cyclophosphamide/cytarabine/6-mercaptopurine, cladribine/cytarabine/filgrastim, clofarabine/…	5422	18968	85241
POLE	polymerase (DNA directed), epsilon, catalytic subunit	1448650_a_at	--	1448650_a_at	4.857		3.746	Nucleus	enzyme		nelarabine, bortezomib/cladribine/rituximab, gemcitabine/paclitaxel, cladribine/cytarabine/daunorubicin, gemcitabine/oxaliplatin, gemcitabine/vinorelbine, docetaxel/gemcitabine, docetaxel/gemcitabine/vincristine, cladribine/cytarabine/filgrastim, clofarabine/cyclophosphamide/etoposide, capecitabine/gemcitabine, gemcitabine/oxaliplatin/paclitaxel, cladribine/cytarabine/filgrastim/mitoxantrone, clo…	5426	18973	304573
PRC1	protein regulator of cytokinesis 1	1423774_a_at	--	1423774_a_at	5.759		2.836	Nucleus	other			9055	233406	308761
PRDX4	peroxiredoxin 4	1435731_x_at	--	1416167_at	2.411		2.037	Cytoplasm	enzyme			10549	53381	85274
PROS1	protein S (alpha)	1426246_at	--	1426246_at	4.534		22.500	Extracellular Space	other	diagnosis		5627	19128	81750
PRR11	proline rich 11	1444257_at	--	1444257_at	8.201		4.111	Other	other			55771	270906	360591
PRRG1	proline rich Gla (G-carboxyglutamic acid) 1	1431484_at	--	1431484_at	-2.912		-2.445	Plasma Membrane	other			5638	546336	363472
RAD51B	RAD51 paralog B	1421430_at	--	1421430_at	13.556		28.232	Nucleus	enzyme			5890	19363	500679
RAMP1	receptor (G protein-coupled) activity modifying protein 1	1447474_at	--	1447474_at	-4.388		-2.172	Plasma Membrane	transporter		pramlintide	10267	51801	58965
RAMP3	receptor (G protein-coupled) activity modifying protein 3	1420401_a_at	--	1420401_a_at	2.707		-2.711	Plasma Membrane	transporter		pramlintide	10268	56089	56820
RFC3	replication factor C subunit 3	1432538_a_at	--	1432538_a_at	2.990		2.451	Nucleus	enzyme			5983	69263	288414
RNF32	ring finger protein 32	1432156_a_at	--	1432156_a_at	-2.329		-4.186	Cytoplasm	other			140545	56874
RNF144A	ring finger protein 144A	1421243_at	--	1438404_at	2.893		-2.224	Nucleus	other			9781	108089	500636
ROM1	retinal outer segment membrane protein 1	1448996_at	--	1448996_at	7.196		2.071	Plasma Membrane	other			6094	19881	309201
RRAGD	Ras-related GTP binding D	1434909_at	--	1431164_at	-3.000		4.532	Cytoplasm	enzyme			58528	52187	297960
RRM1	ribonucleotide reductase catalytic subunit M1	1415878_at	--	1448127_at	3.356		2.460	Nucleus	enzyme	efficacy,response to therapy	cytarabine/fludarabine phosphate, gemcitabine/vismodegib, bortezomib/cladribine/rituximab, gemcitabine/paclitaxel, erlotinib/gemcitabine, cyclophosphamide/fludarabine phosphate/rituximab, cladribine/cytarabine/daunorubicin, gemcitabine/oxaliplatin, gemcitabine/vinorelbine, docetaxel/gemcitabine, docetaxel/gemcitabine/vincristine, cladribine/cytarabine/filgrastim, clofarabine/cyclophosphamide/etop…	6240	20133	685579
SCAMP1	secretory carrier membrane protein 1	1426775_s_at	--	1426775_s_at	-2.505		2.805	Cytoplasm	transporter			9522	107767	29521
SELP	selectin P	1420558_at	--	1420558_at	-4.138		3.914	Plasma Membrane	transmembrane receptor	efficacy,safety,unspecified application		6403	20344	25651
SERINC3	serine incorporator 3	1417816_s_at	--	1448847_at	2.935		2.165	Cytoplasm	transporter			10955	26943	296350
SGOL2	shugoshin-like 2 (S. pombe)	1437370_at	--	1437370_at	4.689		3.105	Nucleus	other			151246	68549|244495	316425
SHCBP1	SHC SH2-domain binding protein 1	1416299_at	--	1416299_at	15.084		9.072	Other	other			79801	20419	364648
SIVA1	SIVA1, apoptosis-inducing factor	1418377_a_at	--	1418377_a_at	2.278		2.335	Cytoplasm	other			10572	30954	362791
SLC16A10	solute carrier family 16 (aromatic amino acid transporter), member 10	1436368_at	--	1436368_at	-2.262		-6.163	Plasma Membrane	transporter			117247	72472	170566
SLC2A3	solute carrier family 2 (facilitated glucose transporter), member 3	1421924_at	--	1421924_at	2.140		3.199	Plasma Membrane	transporter	efficacy		6515	20527	100909595|25551
SLC30A4	solute carrier family 30 (zinc transporter), member 4	1418843_at	--	1418843_at	-4.041		-2.977	Cytoplasm	transporter			7782	22785	64469
SLC35F2	solute carrier family 35 member F2	1429154_at	--	1429154_at	2.051		2.071	Other	other			54733	72022
SLC52A3	solute carrier family 52 (riboflavin transporter), member 3	1429292_a_at	--	1429292_a_at	3.640		2.211	Plasma Membrane	other			113278	69698	311536
SLPI	secretory leukocyte peptidase inhibitor	1448377_at	--	1448377_at	6.276		4.795	Cytoplasm	other	diagnosis,prognosis		6590	20568
SNN	stannin	1452789_at	--	1452789_at	-2.023		-2.598	Plasma Membrane	other			8303	20621	29140
SNX9	sorting nexin 9	1423077_at	--	1423077_at	-6.810		3.740	Cytoplasm	transporter			51429	66616	683687
SOCS2	suppressor of cytokine signaling 2	1418507_s_at	--	1418507_s_at	18.240		30.581	Cytoplasm	other			8835	216233	84607
SPAG5	sperm associated antigen 5	1433893_s_at	--	1433893_s_at	11.876		5.827	Nucleus	peptidase			10615	54141	252918
SPC25	SPC25, NDC80 kinetochore complex component	1424118_a_at	--	1424118_a_at	5.831		3.097	Cytoplasm	other			57405	66442	295661
SRC	SRC proto-oncogene, non-receptor tyrosine kinase	1450918_s_at	--	1423240_at	3.374		90.935	Cytoplasm	kinase	diagnosis,disease progression,efficacy,prognosis,response to therapy	dasatinib, AZM-475271, saracatinib, nintedanib, KX-01, pexmetinib, AZD0424, bosutinib	6714	20779	83805
SWAP70	SWAP switching B-cell complex 70kDa subunit	1434225_at	--	1434225_at	4.487		7.445	Cytoplasm	other			23075	20947	293410
SYNE3	spectrin repeat containing, nuclear envelope family member 3	1440402_at	--	1440402_at	3.813		3.314	Nucleus	other			161176	212073	299356
Tcrg-V4	T cell receptor gamma, variable 4	1422189_x_at	--	1422189_x_at	4.904		2.739	Other	other				21638
TLE4	transducin like enhancer of split 4	1425650_at	--	1425650_at	-2.639		-2.118	Nucleus	transcription regulator			7091	21888	25565
TMCC3	transmembrane and coiled-coil domain family 3	1454889_x_at	--	1434253_s_at	-2.578		-3.416	Other	other			57458	319880	314751
TNFRSF18	tumor necrosis factor receptor superfamily member 18	1422303_a_at	--	1422303_a_at	2.383		3.282	Plasma Membrane	transmembrane receptor	diagnosis		8784	21936	500598
TNFRSF1B	tumor necrosis factor receptor superfamily member 1B	1448951_at	--	1448951_at	2.051		4.690	Plasma Membrane	transmembrane receptor	efficacy,safety		7133	21938	156767
TNFSF10	tumor necrosis factor superfamily member 10	1420412_at	--	1420412_at	3.264		2.840	Extracellular Space	cytokine	efficacy		8743	22035	246775
TNS1	tensin 1	1419283_s_at	--	1449405_at	-3.837		9.935	Plasma Membrane	other			7145	21961	301509
TOP2A	topoisomerase (DNA) II alpha	1454694_a_at	--	1454694_a_at	11.502		5.953	Nucleus	enzyme	diagnosis,efficacy,prognosis,response to therapy	novobiocin, etoposide, teniposide, CPI-0004Na, becatecarin, elsamitrucin, AQ4N, elomotecan, tafluposide, fleroxacin, cyclophosphamide/epirubicin/5-fluorouracil, cytarabine/daunorubicin, finafloxacin, hydrocortisone/mitoxantrone, mitoxantrone/prednisone, cladribine/cytarabine/daunorubicin, cytarabine/daunorubicin/tretinoin, cytarabine/idarubicin, idarubicin/mitoxantrone/tretinoin, arsenic trioxide…	7153	21973	360243
TTYH3	tweety family member 3	1454978_at	--	1454978_at	-2.459		-2.129	Plasma Membrane	ion channel			80727	78339	304315
TUBB2B	tubulin beta 2B class IIb	1452679_at	--	1452679_at	-4.744		-2.302	Cytoplasm	other			347733	73710	291081
UBE2C	ubiquitin conjugating enzyme E2C	1452954_at	--	1452954_at	12.342		7.893	Cytoplasm	enzyme			11065	68612	296368
XCL1	chemokine (C motif) ligand 1	1419412_at	--	1419412_at	2.409		4.461	Extracellular Space	cytokine	unspecified application		6375	16963	171371
XDH	xanthine dehydrogenase	1451006_at	--	1451006_at	4.765		2.459	Cytoplasm	enzyme	unspecified application	allopurinol, febuxostat, xanthine oxidase inhibitor	7498	22436	497811
ZBTB10	zinc finger and BTB domain containing 10	1436067_at	--	1436068_at	-3.193		2.409	Nucleus	other			65986	229055	80338

## Sheet: e
Supplementary Table 1
Significantly expressed genes unique to group e
© 2000-2016 QIAGEN. All rights reserved.
Symbol	Entrez Gene Name	Affymetrix(A1)	Affymetrix(A2)	Affymetrix(A3)	Exp Fold Change (nT-> Th2)	Exp Fold Change (HpTR->Th2)	Exp Fold Change (HpTR)	Location	Type(s)	Biomarker Application(s)	Drug(s)	Entrez Gene ID for Human	Entrez Gene ID for Mouse	Entrez Gene ID for Rat
1110028F11Rik	RIKEN cDNA 1110028F11 gene	1447051_at	1447051_at	1447051_at	4.773	7.604	2.645	Other	other				68690
2010109K09Rik	RIKEN cDNA 2010109K09 gene	1442945_at	1442945_at	1442945_at	-8.983	-4.683	-3.646	Other	other				70267
2310001H17Rik	RIKEN cDNA 2310001H17 gene	1446342_at	1446342_at	1446342_at	3.487	6.722	5.890	Other	other				76432
4930431P03Rik	RIKEN cDNA 4930431P03 gene	1446238_at	1446238_at	1446238_at	4.527	4.474	7.602	Other	other				73895
4933407O12Rik	RIKEN cDNA 4933407O12 gene	1430363_at	1430363_at	1430363_at	4.263	3.796	2.972	Other	other				71065
5830474E16Rik	RIKEN cDNA 5830474E16 gene	1433110_at	1454482_at	1433110_at	6.809	4.210	3.880	Other	other				76094
6030439D06Rik	RIKEN cDNA 6030439D06 gene	1443078_at	1443078_at	1443078_at	8.404	14.273	3.201	Other	other				320646
6330509M05Rik	RIKEN cDNA 6330509M05 gene	1454897_at	1454897_at	1454897_at	6.465	8.464	8.611	Other	other				102913
9430087J23Rik	RIKEN cDNA 9430087J23 gene	1432775_at	1432775_at	1432775_at	4.800	7.556	6.340	Other	other				77401
9630013D21Rik	RIKEN cDNA 9630013D21 gene	1441241_at	1441241_at	1441241_at	10.390	14.438	13.932	Other	other				319743
A130038J17Rik	RIKEN cDNA A130038J17 gene	1457319_at	1457319_at	1457319_at	-7.789	-6.595	-6.561	Other	other				320628
A530021J07Rik	Riken cDNA A530021J07 gene	1458977_at	1458977_at	1445450_x_at	-64.748	-94.878	-41.868	Other	other				330578
A630033H20Rik	RIKEN cDNA A630033H20 gene	1435584_at	1435584_at	1435584_at	-5.983	-5.619	-2.436	Plasma Membrane	G-protein coupled receptor				213438	302377
A930005H10Rik	RIKEN cDNA A930005H10 gene	1460135_at	1460135_at	1460135_at	-6.301	-7.159	-2.725	Other	other				68161
AA408213	expressed sequence AA408213	1446938_at	1446938_at	1446938_at	3.028	5.357	2.253	Other	other				100498
ABCB1	ATP binding cassette subfamily B member 1	1419758_at	1419758_at	1419758_at	9.946	10.972	15.962	Plasma Membrane	transporter	efficacy,prognosis,response to therapy	dofequidar, tariquidar, OC 144-093, valspodar	5243	18671	170913
ABHD4	abhydrolase domain containing 4	1416315_at	1416315_at	1416315_at	10.226	22.042	7.095	Cytoplasm	peptidase			63874	105501	364380
ABI2	abl-interactor 2	1433985_at	1458053_at	1433985_at	4.208	5.668	2.294	Cytoplasm	other			10152	329165	286928
ABLIM1	actin binding LIM protein 1	1442376_at	1460120_at	1460120_at	-21.467	-3.475	-2.410	Cytoplasm	other			3983	226251	307989
ACOT7	acyl-CoA thioesterase 7	1417094_at	1417094_at	1417094_at	6.765	6.866	2.983	Cytoplasm	enzyme			11332	70025	26759
ACTG2	actin, gamma 2, smooth muscle, enteric	1422340_a_at	1422340_a_at	1422340_a_at	41.247	104.957	69.469	Cytoplasm	other			72	11468	25365
ACTN1	actinin, alpha 1	1427385_s_at	1427385_s_at	1427385_s_at	-25.280	-8.802	-3.203	Cytoplasm	transcription regulator			87	109711	81634
ACTR6	ARP6 actin-related protein 6 homolog (yeast)	1428502_at	1428502_at	1428502_at	-2.497	-2.388	-2.091	Nucleus	transporter			64431	67019	314718
ACVRL1	activin A receptor type IL	1451604_a_at	1451604_a_at	1451604_a_at	-69.822	-41.979	-6.452	Plasma Membrane	kinase	diagnosis,unspecified application	PF-3446962, P7170	94	11482	25237
ADAM8	ADAM metallopeptidase domain 8	1416871_at	1416871_at	1416871_at	26.157	4.497	4.629	Plasma Membrane	peptidase	diagnosis		101	11501	499285
ADAM9	ADAM metallopeptidase domain 9	1416094_at	1416094_at	1416094_at	3.850	4.293	2.094	Plasma Membrane	peptidase	efficacy,prognosis		8754	11502	290834
ADAM19	ADAM metallopeptidase domain 19	1418402_at	1418402_at	1418402_at	5.701	4.059	4.389	Plasma Membrane	peptidase			8728	11492	303068
ADCY6	adenylate cyclase 6	1418128_at	1418128_at	1418128_at	-8.242	-38.081	-4.190	Plasma Membrane	enzyme	efficacy		112	11512	25289
ADH1C	alcohol dehydrogenase 1C (class I), gamma polypeptide	1416225_at	1416225_at	1416225_at	-13.304	-13.861	-5.852	Cytoplasm	enzyme		fomepizole	126	11522	24172
ADORA2A	adenosine A2a receptor	1460710_at	1460710_at	1460710_at	2.497	2.876	2.121	Plasma Membrane	G-protein coupled receptor	unspecified application	adenosine, istradefylline, dyphylline, aspirin/butalbital/caffeine, acetaminophen/caffeine/dihydrocodeine, acetaminophen/aspirin/caffeine, caffeine/ergotamine, aspirin/caffeine/propoxyphene, aspirin/butalbital/caffeine/codeine, aspirin/caffeine/dihydrocodeine, binodenoson, regadenoson, preladenant, caffeine/ethanol, SCH-412348, acetaminophen/butalbital/caffeine, aminophylline, aspirin/caffeine/or…	135	11540	25369
AFP	alpha fetoprotein	1416645_a_at	1416646_at	1416646_at	-5.590	-3.462	-5.298	Extracellular Space	transporter	diagnosis,efficacy,safety,unspecified application		174	11576	24177
AHI1	Abelson helper integration site 1	1455177_at	1439083_at	1455177_at	3.014	4.256	2.121	Cytoplasm	other	unspecified application		54806	52906	308923
AHNAK	AHNAK nucleoprotein	1452217_at	1452217_at	1452217_at	8.440	4.123	4.507	Nucleus	other			79026	66395	191572
AHR	aryl hydrocarbon receptor	1422631_at	1422631_at	1422631_at	16.299	3.744	8.737	Nucleus	ligand-dependent nuclear receptor			196	11622	25690
AKAP7	A-kinase anchoring protein 7	1433905_at	1433905_at	1433905_at	2.195	2.185	2.781	Plasma Membrane	other			9465	432442	361458
AKR1E2	aldo-keto reductase family 1, member E2	1417826_at	1417826_at	1417826_at	3.023	3.459	2.145	Cytoplasm	enzyme			83592	56043	307091
ALCAM	activated leukocyte cell adhesion molecule	1426300_at	1437466_at	1437466_at	6.838	7.302	10.903	Plasma Membrane	other	prognosis		214	11658	79559
ALDH7A1	aldehyde dehydrogenase 7 family member A1	1460167_at	1460167_at	1460167_at	2.698	4.751	2.508	Cytoplasm	enzyme			501	110695	291450
ALS2CL	ALS2 C-terminal like	1433769_at	1433769_at	1433769_at	-8.064	-9.460	-3.049	Cytoplasm	other			259173	235633	316017
AMIGO2	adhesion molecule with Ig-like domain 2	1434601_at	1434601_at	1434601_at	-26.197	-17.810	-5.252	Plasma Membrane	other			347902	105827	300186
AMPD1	adenosine monophosphate deaminase 1	1434722_at	1434722_at	1434722_at	-41.295	-164.662	-9.436	Cytoplasm	enzyme			270	229665	25028
ANGPTL2	angiopoietin like 2	1455090_at	1455090_at	1455090_at	46.903	158.243	23.374	Extracellular Space	other			23452	26360	171100
ANKLE1	ankyrin repeat and LEM domain containing 1	1443978_at	1443978_at	1443978_at	3.794	3.001	2.435	Other	other			126549	234396	361122
ANXA1	annexin A1	1448213_at	1448213_at	1448213_at	62.993	8.387	6.545	Plasma Membrane	enzyme	diagnosis,prognosis,unspecified application	hydrocortisone, hydrocortisone/prednisone, hydrocortisone/mitoxantrone	301	16952	25380
ANXA2	annexin A2	1419091_a_at	1419091_a_at	1419091_a_at	26.237	16.364	4.111	Plasma Membrane	other	diagnosis,unspecified application		302	12306	56611
ANXA4	annexin A4	1424176_a_at	1421223_a_at	1424176_a_at	7.459	2.512	6.254	Plasma Membrane	other			307	11746	79124
AP3M1	adaptor related protein complex 3 mu 1 subunit	1416375_at	1416375_at	1416375_at	-2.021	-2.799	-2.045	Cytoplasm	transporter			26985	55946	171126
APITD1/APITD1-CORT	apoptosis-inducing, TAF9-like domain 1	1453067_at	1453067_at	1453067_at	4.540	3.156	4.299	Nucleus	other			100526739|378708	69928	100534597
APLP1	amyloid beta (A4) precursor-like protein 1	1435857_s_at	1435857_s_at	1435857_s_at	8.593	18.066	4.902	Extracellular Space	other			333	11803	502317
APOBEC1	apolipoprotein B mRNA editing enzyme, catalytic polypeptide 1	1451755_a_at	1451755_a_at	1451755_a_at	3.243	4.492	2.412	Cytoplasm	enzyme			339	11810	25383
AREG	amphiregulin	1421134_at	1421134_at	1421134_at	56.882	58.835	56.050	Extracellular Space	growth factor	diagnosis,efficacy,prognosis,response to therapy		374	11839	29183
ARHGAP12	Rho GTPase activating protein 12	1451526_at	1451526_at	1451526_at	-4.040	-4.006	-2.286	Cytoplasm	other			94134	75415	307016
ARHGAP19	Rho GTPase activating protein 19	1434911_s_at	1434911_s_at	1434911_s_at	4.445	2.560	2.375	Cytoplasm	other	disease progression		84986	71085	679082
ARHGAP20	Rho GTPase activating protein 20	1429918_at	1427522_at	1429918_at	-3.343	-4.328	3.679	Cytoplasm	other			57569	244867	367085
ARHGAP26	Rho GTPase activating protein 26	1444128_at	1444128_at	1444128_at	7.804	5.326	2.815	Cytoplasm	other			23092	71302	307459
ARHGAP29	Rho GTPase activating protein 29	1454745_at	1454745_at	1454745_at	-45.073	-31.305	-11.539	Cytoplasm	other			9411	214137	310833
ARHGEF12	Rho guanine nucleotide exchange factor 12	1453853_a_at	1423902_s_at	1423902_s_at	3.124	4.567	4.168	Cytoplasm	other			23365	69632	367072
ARNT2	aryl hydrocarbon receptor nuclear translocator 2	1434028_at	1434028_at	1420670_at	87.248	163.147	4.740	Nucleus	transcription regulator			9915	11864	25243
ARRDC4	arrestin domain containing 4	1424759_at	1424759_at	1424759_at	2.799	5.036	8.002	Other	other			91947	66412
Art2a-ps	ADP-ribosyltransferase 2a, pseudogene	1423008_at	1423008_at	1423008_at	6.453	10.781	6.870	Other	other				11871
ASB2	ankyrin repeat and SOCS box containing 2	1428444_at	1428444_at	1428444_at	23.373	31.066	4.976	Nucleus	transcription regulator			51676	65256	299266
ASF1B	anti-silencing function 1B histone chaperone	1423714_at	1423714_at	1423714_at	3.588	2.029	2.274	Nucleus	other			55723	66929	304648
ASNS	asparagine synthetase (glutamine-hydrolyzing)	1433966_x_at	1451095_at	1451095_at	21.604	7.346	8.101	Cytoplasm	enzyme			440	27053	25612
ASPM	abnormal spindle microtubule assembly	1452459_at	1422814_at	1452459_at	26.525	5.836	16.797	Nucleus	other			259266	12316	289054
ATAT1	alpha tubulin acetyltransferase 1	1429006_s_at	1429006_s_at	1429006_s_at	2.718	2.730	2.014	Cytoplasm	enzyme			79969	73242	361789
ATCAY	ataxia, cerebellar, Cayman type	1434467_at	1434467_at	1434467_at	13.126	19.164	5.253	Plasma Membrane	other			85300	16467	362826
ATF6	activating transcription factor 6	1456021_at	1456021_at	1456021_at	5.852	5.549	2.474	Cytoplasm	transcription regulator			22926	226641	304962
ATP1B1	ATPase, Na+/K+ transporting, beta 1 polypeptide	1439036_a_at	1439036_a_at	1439036_a_at	-16.212	-3.194	-6.342	Plasma Membrane	transporter			481	11931	25650
ATP6V1G2	ATPase, H+ transporting, lysosomal 13kDa, V1 subunit G2	1417799_at	1417799_at	1417799_at	2.143	3.053	2.531	Cytoplasm	transporter			534	66237	368044
ATP8B4	ATPase, class I, type 8B, member 4	1439814_at	1439814_at	1445522_at	-2.842	-11.627	-18.450	Other	transporter			79895	241633	311396
ATP9A	ATPase, class II, type 9A	1415932_x_at	1427604_a_at	1427604_a_at	2.439	4.602	2.786	Cytoplasm	transporter			10079	11981	84011
ATPIF1	ATPase inhibitory factor 1	1448770_a_at	1448770_a_at	1448770_a_at	2.611	3.013	2.264	Cytoplasm	other			93974	11983	25392
ATXN1	ataxin 1	1438294_at	1450499_at	1434451_at	7.680	6.480	4.274	Nucleus	transcription regulator			6310	20238	25049
ATXN7L1	ataxin 7-like 1	1428279_a_at	1428279_a_at	1428279_a_at	3.258	3.496	3.701	Other	other			222255	380753	362726
AU020206	expressed sequence AU020206	1433935_at	1433935_at	1433935_at	3.362	3.584	2.508	Other	other				100504230
AURKB	aurora kinase B	1451246_s_at	1451246_s_at	1451246_s_at	23.674	8.637	15.769	Nucleus	kinase		barasertib, tozasertib, AT-9283, danusertib, GSK1070916, TTP607, AMG 900, ilorasertib, chiauranib	9212	20877	114592
AXL	AXL receptor tyrosine kinase	1423586_at	1423586_at	1423586_at	13.247	9.432	15.771	Plasma Membrane	kinase		cabozantinib, cabozantinib/erlotinib, MGCD516, gilteritinib, bosutinib	558	26362	308444
B230359F08Rik	RIKEN cDNA B230359F08 gene	1445369_at	1445369_at	1445369_at	-3.346	-3.410	-2.191	Other	other				219060
B4GALNT4	beta-1,4-N-acetyl-galactosaminyl transferase 4	1435913_at	1435913_at	1435913_at	20.592	23.315	7.260	Extracellular Space	enzyme			338707	330671	309105
BAG3	BCL2 associated athanogene 3	1422452_at	1422452_at	1422452_at	2.101	2.700	2.179	Cytoplasm	other			9531	29810	293524
BAIAP3	BAI1-associated protein 3	1427509_at	1427509_at	1427509_at	18.110	48.605	8.674	Extracellular Space	other			8938	545192
BATF	basic leucine zipper transcription factor, ATF-like	1419410_at	1419410_at	1419410_at	2.398	2.958	2.105	Nucleus	transcription regulator			10538	53314	299206
BC005685	cDNA sequence BC005685	1426188_s_at	1426188_s_at	1426188_s_at	19.293	4.169	18.718	Other	other				352945
BCL2A1	BCL2 related protein A1	1419004_s_at	1419004_s_at	1419004_s_at	6.285	8.494	4.670	Cytoplasm	other			597	12044|12045|12047	170929
BHLHE40	basic helix-loop-helix family member e40	1418025_at	1418025_at	1418025_at	194.237	130.699	81.387	Nucleus	transcription regulator			8553	20893	79431
BMP7	bone morphogenetic protein 7	1435479_at	1435479_at	1435479_at	27.591	41.140	27.253	Extracellular Space	growth factor	diagnosis		655	12162	85272
BMPR1A	bone morphogenetic protein receptor type IA	1425491_at	1425494_s_at	1425491_at	4.150	2.231	3.141	Plasma Membrane	kinase	diagnosis,unspecified application		657	12166	81507
BPNT1	3'(2'), 5'-bisphosphate nucleotidase 1	1449211_at	1449211_at	1449211_at	-2.358	-2.622	-2.020	Nucleus	phosphatase			10380	23827	64473
BRDT	bromodomain, testis-specific	1444667_at	1450178_at	1450178_at	-2.538	-3.880	-4.882	Nucleus	kinase			676	114642	305123
BUB1B	BUB1 mitotic checkpoint serine/threonine kinase B	1447363_s_at	1447363_s_at	1447363_s_at	14.250	5.316	7.944	Nucleus	kinase			701	12236	171576
BZRAP1	benzodiazepine receptor (peripheral) associated protein 1	1455771_at	1455771_at	1455771_at	4.334	6.318	6.106	Cytoplasm	other			9256	207777	287609
C81608	expressed sequence C81608	1442934_at	1442934_at	1442934_at	5.312	16.209	4.706	Other	other				97314
C1orf21	chromosome 1 open reading frame 21	1455732_at	1447532_at	1455732_at	-7.053	-7.446	-2.087	Other	other			81563	69399	289084
C1QC	complement component 1, q subcomponent, C chain	1449401_at	1449401_at	1449401_at	15.987	149.990	15.180	Extracellular Space	other			714	12262	362634
C230085N15Rik	RIKEN cDNA C230085N15 gene	1440842_at	1440842_at	1440842_at	-2.851	-7.964	-3.598	Other	other				320556
C3orf80	chromosome 3 open reading frame 80	1456509_at	1456509_at	1456509_at	-7.695	-3.782	2.434	Other	other			401097	68725	100362176
C430002N11Rik	RIKEN cDNA C430002N11 gene	1440510_at	1440510_at	1440510_at	3.979	4.535	5.255	Other	other				319707
C8orf44-SGK3/SGK3	serum/glucocorticoid regulated kinase family member 3	1420918_at	1420918_at	1420918_at	-22.733	-9.948	-3.818	Cytoplasm	kinase			23678|100533105	170755	171498
C9orf152	chromosome 9 open reading frame 152	1437085_at	1437085_at	1437085_at	6.891	7.524	25.046	Other	other			401546	242484	685849
CA5B	carbonic anhydrase VB, mitochondrial	1419705_at	1419705_at	1419705_at	39.886	10.259	21.159	Cytoplasm	enzyme		methazolamide, hydrochlorothiazide, acetazolamide, trichloromethiazide, chlorothiazide, chlorthalidone, benzthiazide, sulfacetamide, topiramate	11238	56078	302669
CAPSL	calcyphosine like	1429891_at	1429891_at	1429891_at	2.805	2.995	3.808	Other	other			133690	75568	294795
CASP1	caspase 1	1449265_at	1449265_at	1449265_at	43.655	36.453	14.368	Cytoplasm	peptidase		caspase 1 inhibitor	834	12362	25166
CASP3	caspase 3	1426165_a_at	1426165_a_at	1426165_a_at	6.536	4.773	5.400	Cytoplasm	peptidase	diagnosis,disease progression,efficacy,unspecified application	caspase 3 inhibitor, emricasan	836	12367	25402
CASP4	caspase 4	1449591_at	1449591_at	1449591_at	25.132	30.410	12.019	Cytoplasm	peptidase			837	12363	114555
CASP7	caspase 7	1448659_at	1448659_at	1448659_at	2.829	2.255	2.350	Cytoplasm	peptidase			840	12369	64026
CASS4	Cas scaffolding protein family member 4	1444426_at	1444426_at	1444426_at	11.018	9.024	3.908	Other	other			57091	320664	296409
CCDC22	coiled-coil domain containing 22	1455805_x_at	1455805_x_at	1455805_x_at	-3.067	-3.497	3.092	Cytoplasm	other			28952	54638	317381
Ccdc50	coiled-coil domain containing 50	1420523_at	1420522_at	1420523_at	10.154	7.306	6.576	Cytoplasm	other				67501	288022
CCDC28B	coiled-coil domain containing 28B	1452937_s_at	1452937_s_at	1452937_s_at	5.161	9.021	2.179	Cytoplasm	other			79140	66264	682445
CCHCR1	coiled-coil alpha-helical rod protein 1	1435406_at	1435406_at	1435406_at	3.333	3.126	2.190	Cytoplasm	other			54535	240084	406196
CCL1	chemokine (C-C motif) ligand 1	1421688_a_at	1421688_a_at	1421688_a_at	700.666	47.908	62.571	Extracellular Space	cytokine			6346	20290	688605
CCL5	chemokine (C-C motif) ligand 5	1418126_at	1418126_at	1418126_at	22.144	28.080	8.650	Extracellular Space	cytokine	diagnosis,efficacy,unspecified application		6352	20304	81780
CCNB1	cyclin B1	1419944_at	1448205_at	1448205_at	17.532	7.571	7.330	Cytoplasm	kinase			891	268697|434175	25203
CCNB2	cyclin B2	1450920_at	1450920_at	1450920_at	12.242	3.769	4.780	Cytoplasm	other			9133	12442	363088
CCR2	chemokine (C-C motif) receptor 2	1421186_at	1421186_at	1421186_at	162.400	13.117	19.820	Plasma Membrane	G-protein coupled receptor		PF-4136309	729230	12772
CCR4	chemokine (C-C motif) receptor 4	1421655_a_at	1421655_a_at	1421655_a_at	38.617	16.006	20.609	Plasma Membrane	G-protein coupled receptor		mogamulizumab	1233	12773	171054
CCR6	chemokine (C-C motif) receptor 6	1450357_a_at	1450357_a_at	1450357_a_at	5.810	10.585	21.408	Plasma Membrane	G-protein coupled receptor	disease progression,prognosis		1235	12458	308163
CD22	CD22 molecule	1419769_at	1419769_at	1419769_at	24.849	72.647	7.287	Plasma Membrane	transmembrane receptor	unspecified application	epratuzumab, BL22 immunotoxin, inotuzumab ozogamicin, combotox, RFB4-dgRTA, immunotoxin HA22	933	12483	308501
CD38	CD38 molecule	1433741_at	1433741_at	1433741_at	6.070	14.744	14.040	Plasma Membrane	enzyme	efficacy,prognosis,unspecified application	daratumumab	952	12494	25668
CD44	CD44 molecule (Indian blood group)	1452483_a_at	1434376_at	1434376_at	11.950	12.881	6.593	Plasma Membrane	enzyme	diagnosis,disease progression,prognosis,unspecified application		960	12505	25406
CD74	CD74 molecule	1425519_a_at	1425519_a_at	1425519_a_at	4.213	8.834	3.902	Plasma Membrane	transmembrane receptor		milatuzumab	972	16149	25599
CD82	CD82 molecule	1416401_at	1416401_at	1416401_at	3.383	3.757	2.026	Plasma Membrane	other			3732	12521	83628
CD83	CD83 molecule	1416111_at	1416111_at	1416111_at	7.141	8.858	38.225	Plasma Membrane	transmembrane receptor			9308	12522	361226
CD160	CD160 molecule	1420396_at	1420396_at	1420396_at	8.075	16.863	3.413	Plasma Membrane	transmembrane receptor	unspecified application		11126	54215	502585
CD200	CD200 molecule	1448788_at	1448788_at	1448788_at	2.160	3.394	2.821	Plasma Membrane	other			4345	17470	24560
CDCA2	cell division cycle associated 2	1437251_at	1437251_at	1437251_at	8.223	3.615	3.640	Nucleus	other			157313	108912	305984
CDCA5	cell division cycle associated 5	1416802_a_at	1416802_a_at	1416802_a_at	9.036	3.878	6.439	Cytoplasm	other			113130	67849	684771|686151|100910252
CDCA8	cell division cycle associated 8	1428480_at	1428480_at	1428480_at	14.297	5.998	8.189	Nucleus	other			55143	52276	500545
CDK1	cyclin-dependent kinase 1	1448314_at	1448314_at	1448314_at	10.751	4.879	5.868	Nucleus	kinase		dinaciclib, milciclib, SB-1317, roniciclib, alvocidib	983	12534	54237
CDK6	cyclin-dependent kinase 6	1460291_at	1460291_at	1435338_at	5.443	3.466	3.163	Nucleus	kinase		palbociclib, ribociclib, abemaciclib, letrozole/palbociclib, FLX925, fulvestrant/palbociclib, alvocidib	1021	12571	114483
CDKN2C	cyclin-dependent kinase inhibitor 2C (p18, inhibits CDK4)	1416868_at	1416868_at	1416868_at	5.343	6.512	4.065	Nucleus	transcription regulator			1031	12580	54238
CEBPA	CCAAT/enhancer binding protein alpha	1418982_at	1418982_at	1418982_at	69.891	203.779	14.010	Nucleus	transcription regulator	diagnosis,disease progression,prognosis		1050	12606	24252
CENPE	centromere protein E	1439040_at	1439040_at	1439040_at	16.357	6.292	7.723	Nucleus	other			1062	229841	362044
CENPK	centromere protein K	1418264_at	1418264_at	1418264_at	9.667	3.595	5.283	Nucleus	other			64105	60411	294712
CENPP	centromere protein P	1432361_a_at	1432361_a_at	1432361_a_at	4.879	3.057	3.109	Nucleus	other			401541	66336	679342
CEP55	centrosomal protein 55kDa	1453683_a_at	1452242_at	1452242_at	24.477	5.086	7.161	Cytoplasm	other			55165	74107	294074
CERS6	ceramide synthase 6	1434418_at	1440246_at	1434418_at	-11.422	-4.193	-3.555	Nucleus	transcription regulator			253782	241447	366065
Ces2c	carboxylesterase 2C	1424245_at	1424245_at	1424245_at	56.795	132.100	36.588	Other	enzyme				234671
Cetn4/LOC101056100	centrin 4	1436617_at	1436617_at	1436617_at	5.232	4.872	3.027	Cytoplasm	other				101056100|207175
CHD7	chromodomain helicase DNA binding protein 7	1437745_at	1437745_at	1437745_at	-2.215	-3.580	-2.969	Nucleus	enzyme			55636	320790	312974
CHEK1	checkpoint kinase 1	1449708_s_at	1450677_at	1449708_s_at	7.134	2.117	5.569	Nucleus	kinase	efficacy	cdc25C phosphatase (211-221), LY2606368, GDC-0575, UCN-01	1111	12649	140583
CHIC1	cysteine rich hydrophobic domain 1	1427573_at	1427573_at	1427573_at	3.817	3.500	3.353	Plasma Membrane	other			53344	12212	363484
CHST2	carbohydrate (N-acetylglucosamine-6-O) sulfotransferase 2	1422758_at	1422758_at	1422758_at	41.530	35.220	19.849	Cytoplasm	enzyme			9435	54371	367145
CHST11	carbohydrate (chondroitin 4) sulfotransferase 11	1450509_at	1450509_at	1428902_at	11.931	18.389	5.718	Cytoplasm	enzyme			50515	58250	314694
CHTF18	chromosome transmission fidelity factor 18	1452098_at	1452098_at	1452098_at	4.653	2.173	3.296	Nucleus	other			63922	214901	287146
CKAP2	cytoskeleton associated protein 2	1434748_at	1434748_at	1434748_at	21.957	11.430	9.513	Cytoplasm	other			26586	80986	306575|691173
CKS2	CDC28 protein kinase regulatory subunit 2	1417457_at	1417457_at	1417457_at	4.933	3.397	3.463	Other	kinase			1164	66197	498709
CLDN12	claudin 12	1433781_a_at	1433781_a_at	1433781_a_at	7.221	7.828	3.579	Plasma Membrane	other			9069	64945	500000
CLIP3	CAP-Gly domain containing linker protein 3	1430543_at	1430543_at	1430543_at	20.645	46.348	15.811	Plasma Membrane	other			25999	76686
CLSPN	claspin	1456280_at	1456280_at	1456280_at	14.639	5.125	6.019	Nucleus	other			63967	269582	298534
Cmah	cytidine monophospho-N-acetylneuraminic acid hydroxylase	1428043_a_at	1421214_at	1440458_at	-5.823	-9.766	-2.725	Cytoplasm	enzyme				12763	361245
CNN3	calponin 3, acidic	1455570_x_at	1456380_x_at	1436759_x_at	-303.569	-27.493	-4.634	Cytoplasm	other			1266	71994	54321
CPD	carboxypeptidase D	1418020_s_at	1455009_at	1455009_at	43.604	22.962	19.030	Extracellular Space	peptidase			1362	12874	25306
CRMP1	collapsin response mediator protein 1	1448289_at	1448289_at	1448289_at	6.957	4.081	2.770	Cytoplasm	enzyme	disease progression		1400	12933	25415
CSF1	colony stimulating factor 1	1460220_a_at	1460220_a_at	1460220_a_at	58.494	17.917	23.467	Extracellular Space	cytokine	diagnosis,disease progression,efficacy,prognosis,unspecified application		1435	12977	78965
Csprs (includes others)	component of Sp100-rs	1460416_s_at	1435792_at	1460416_s_at	4.322	6.845	4.031	Plasma Membrane	G-protein coupled receptor				114564|100040213|100041903|100503923|665378|100503433	316579
CST7	cystatin F	1419202_at	1419202_at	1419202_at	14.619	9.309	16.293	Extracellular Space	other			8530	13011	296257
CTLA4	cytotoxic T-lymphocyte associated protein 4	1419334_at	1419334_at	1419334_at	5.467	7.557	16.143	Plasma Membrane	transmembrane receptor	diagnosis,efficacy	ipilimumab, ticilimumab, ipilimumab/nivolumab	1493	12477	63835
CTSZ	cathepsin Z	1417870_x_at	1417870_x_at	1417870_x_at	2.498	2.668	2.351	Cytoplasm	peptidase			1522	64138	252929
CTTN	cortactin	1423917_a_at	1433908_a_at	1423917_a_at	3.174	8.631	2.717	Plasma Membrane	other	efficacy		2017	13043	60465
CXCL10	chemokine (C-X-C motif) ligand 10	1418930_at	1418930_at	1418930_at	3.312	7.735	6.103	Extracellular Space	cytokine	diagnosis,efficacy,unspecified application	MDX-1100	3627	15945	245920
CXCR3	chemokine (C-X-C motif) receptor 3	1449925_at	1449925_at	1449925_at	57.352	54.984	36.977	Plasma Membrane	G-protein coupled receptor	diagnosis		2833	12766	84475
CXCR5	chemokine (C-X-C motif) receptor 5	1422003_at	1422003_at	1422003_at	44.881	105.863	22.901	Plasma Membrane	G-protein coupled receptor			643	12145	29363
CXCR6	chemokine (C-X-C motif) receptor 6	1425832_a_at	1425832_a_at	1425832_a_at	35.711	8.977	3.304	Plasma Membrane	G-protein coupled receptor			10663	80901	100124593
CYBB	cytochrome b-245, beta polypeptide	1436778_at	1436778_at	1436778_at	8.608	22.356	31.463	Cytoplasm	enzyme			1536	13058	66021
CYFIP1	cytoplasmic FMR1 interacting protein 1	1459866_x_at	1459866_x_at	1459866_x_at	6.346	13.289	6.930	Cytoplasm	other			23191	20430	308666
CYP4V2	cytochrome P450 family 4 subfamily V member 2	1417071_s_at	1417071_s_at	1417071_s_at	3.335	3.518	3.077	Cytoplasm	enzyme			285440	102294	266761
CYSLTR2	cysteinyl leukotriene receptor 2	1421642_a_at	1421642_a_at	1421642_a_at	13.763	9.896	6.526	Plasma Membrane	G-protein coupled receptor		montelukast, nedocromil sodium, zafirlukast	57105	70086	170926
D17H6S56E-5	DNA segment, Chr 17, human D6S56E 5	1417821_at	1417821_at	1417821_at	9.759	7.024	5.433	Other	other				110956
D430019H16Rik	RIKEN cDNA D430019H16 gene	1455447_at	1455447_at	1455447_at	26.351	76.825	38.631	Other	other				268595	100909954
D730005E14Rik	RIKEN cDNA D730005E14 gene	1458362_at	1458362_at	1458362_at	2.888	4.142	2.418	Other	other				109361
D930028M14Rik	RIKEN cDNA D930028M14 gene	1457086_at	1457086_at	1457086_at	-2.008	-3.369	-3.192	Other	other				434147
DAPL1	death associated protein like 1	1453568_at	1453568_at	1453568_at	-60.026	-37.256	-8.037	Other	other			92196	76747	362136
DAPP1	dual adaptor of phosphotyrosine and 3-phosphoinositides	1421936_at	1421937_at	1421937_at	2.710	2.228	2.514	Cytoplasm	other			27071	26377	362046
DCXR	dicarbonyl/L-xylulose reductase	1419456_at	1419456_at	1419456_at	9.032	8.778	10.254	Cytoplasm	enzyme			51181	67880	171408
DECR1	2,4-dienoyl-CoA reductase 1, mitochondrial	1419367_at	1419367_at	1419367_at	2.127	3.573	2.217	Cytoplasm	enzyme	unspecified application		1666	67460	117543
DENND2C	DENN/MADD domain containing 2C	1456891_at	1456891_at	1456891_at	-26.547	-4.770	-4.329	Other	other			163259	329727	295333
DHRS3	dehydrogenase/reductase (SDR family) member 3	1448390_a_at	1448390_a_at	1448390_a_at	8.746	20.694	10.873	Cytoplasm	enzyme			9249	20148	313689
DIRC2	disrupted in renal carcinoma 2	1454654_at	1454654_at	1454654_at	-4.796	-3.088	-2.278	Other	other			84925	224132	303902
DMWD	dystrophia myotonica, WD repeat containing	1435505_at	1435505_at	1435505_at	15.141	62.125	5.220	Nucleus	other			1762	13401	680252
DNASE1L3	deoxyribonuclease I-like 3	1421056_at	1421056_at	1421056_at	17.592	28.246	5.088	Nucleus	enzyme			1776	13421	116687
DNTT	DNA nucleotidylexotransferase	1449757_x_at	1449757_x_at	1449757_x_at	-58.492	-21.426	-13.741	Nucleus	enzyme	unspecified application		1791	21673	294051
DOCK6	dedicator of cytokinesis 6	1427240_at	1427240_at	1427240_at	15.933	44.297	12.207	Cytoplasm	other			57572	319899	367039
Dst	dystonin	1421276_a_at	1450119_at	1450119_at	8.120	26.656	42.447	Plasma Membrane	other				13518	316313
DTL	denticleless E3 ubiquitin protein ligase homolog (Drosophila)	1453753_at	1434695_at	1434695_at	15.333	3.266	4.895	Nucleus	other			51514	76843	305073
DTX4	deltex 4, E3 ubiquitin ligase	1455711_at	1455711_at	1455711_at	2.046	3.398	3.254	Cytoplasm	other			23220	207521	293774
DUSP14	dual specificity phosphatase 14	1431422_a_at	1431422_a_at	1431422_a_at	4.108	6.024	3.636	Other	phosphatase			11072	56405	365977|360580
DYNLT3	dynein, light chain, Tctex-type 3	1420614_at	1420614_at	1420614_at	3.077	4.328	2.752	Cytoplasm	other			6990	67117	363448
E030042O20Rik	RIKEN cDNA E030042O20 gene	1446270_at	1446270_at	1446270_at	-2.481	-2.470	-2.902	Other	other				320474
E2F3	E2F transcription factor 3	1434564_at	1427462_at	1434564_at	2.586	2.621	2.462	Nucleus	transcription regulator	unspecified application		1871	13557	291105
E430014B02Rik	RIKEN cDNA E430014B02 gene	1437699_at	1437699_at	1437699_at	-2.615	-9.680	-3.303	Other	other				320908
EBI3	Epstein-Barr virus induced 3	1449222_at	1449222_at	1449222_at	97.247	42.732	88.829	Extracellular Space	cytokine			10148	50498	680609
ECEL1	endothelin converting enzyme-like 1	1422586_at	1422586_at	1422586_at	4.899	13.522	5.092	Plasma Membrane	peptidase			9427	13599	60417
ECT2	epithelial cell transforming 2	1419513_a_at	1419513_a_at	1419513_a_at	5.288	3.370	2.960	Cytoplasm	other			1894	13605	361921
EEA1	early endosome antigen 1	1438045_at	1438045_at	1438045_at	17.746	29.390	11.359	Cytoplasm	other			8411	216238	314764
EGLN3	egl-9 family hypoxia-inducible factor 3	1418649_at	1418649_at	1418649_at	21.090	29.017	4.349	Cytoplasm	enzyme			112399	112407	54702
EHD1	EH domain containing 1	1416010_a_at	1416010_a_at	1416010_a_at	3.731	4.483	2.691	Cytoplasm	other			10938	13660	293692
ELL2	elongation factor, RNA polymerase II, 2	1450744_at	1450744_at	1450744_at	13.664	7.083	5.602	Nucleus	transcription regulator			22936	192657	309918
ELOVL7	ELOVL fatty acid elongase 7	1424097_at	1440312_at	1424098_at	-2.139	-7.228	-13.302	Cytoplasm	enzyme			79993	74559	361895
EMID1	EMI domain containing 1	1449581_at	1449581_at	1449581_at	-4.969	-4.127	-2.381	Extracellular Space	other			129080	140703	685462
EMP1	epithelial membrane protein 1	1416529_at	1416529_at	1416529_at	11.498	3.597	2.620	Plasma Membrane	other			2012	13730	25314
ENC1	ectodermal-neural cortex 1 (with BTB domain)	1450061_at	1420964_at	1450061_at	-4.119	-4.351	-6.218	Nucleus	peptidase			8507	13803	294674
ENDOD1	endonuclease domain containing 1	1426543_x_at	1426543_x_at	1426543_x_at	8.663	18.104	8.383	Extracellular Space	enzyme			23052	71946	363015
ETS2	v-ets avian erythroblastosis virus E26 oncogene homolog 2	1416268_at	1416268_at	1416268_at	-2.539	-3.113	-2.057	Nucleus	transcription regulator	efficacy		2114	23872	304063
ETV6	ets variant 6	1434880_at	1434880_at	1423401_at	3.233	3.129	2.014	Nucleus	transcription regulator			2120	14011	312777
EVI5	ecotropic viral integration site 5	1417512_at	1417513_at	1417512_at	3.607	4.457	3.070	Cytoplasm	other			7813	14020	100360066
FAM110A	family with sequence similarity 110 member A	1453768_a_at	1453768_a_at	1453768_a_at	3.484	4.253	2.688	Other	other			83541	73847	311535
FAM124B	family with sequence similarity 124 member B	1440676_at	1440676_at	1440676_at	6.230	4.811	4.121	Other	other			79843	241128	690912
FAM129A	family with sequence similarity 129 member A	1454942_at	1454942_at	1454942_at	36.721	20.278	49.856	Cytoplasm	other			116496	63913	63912
FAM20A	family with sequence similarity 20 member A	1433653_at	1433653_at	1433653_at	6.255	12.314	2.277	Extracellular Space	other			54757	208659	303635
FAM43A	family with sequence similarity 43 member A	1426734_at	1426734_at	1426734_at	23.704	95.411	7.543	Other	other			131583	224093	100909474|288031
FAM71B	family with sequence similarity 71 member B	1437602_at	1437602_at	1437602_at	2.865	5.546	-2.793	Nucleus	other			153745	432552	497888
FAM92A1	family with sequence similarity 92 member A1	1451570_a_at	1451570_a_at	1451570_a_at	3.480	3.116	2.737	Other	other			137392	68099	297903
FARSB	phenylalanyl-tRNA synthetase beta subunit	1430986_at	1430986_at	1430986_at	2.873	6.005	2.169	Cytoplasm	enzyme			10056	23874	301544
FBXW8	F-box and WD repeat domain containing 8	1436732_s_at	1436732_s_at	1436732_s_at	5.072	5.908	2.791	Cytoplasm	other			26259	231672	304522
FGL2	fibrinogen-like 2	1421855_at	1421855_at	1421855_at	176.898	33.546	215.248	Extracellular Space	peptidase			10875	14190	84586
FIGNL1	fidgetin-like 1	1422430_at	1422430_at	1422430_at	11.247	3.742	5.949	Nucleus	enzyme			63979	60530	289777
FOXK1	forkhead box K1	1451752_at	1451752_at	1451752_at	-2.002	-3.242	-2.013	Nucleus	transcription regulator			221937	17425	304298
FOXP3	forkhead box P3	1420765_a_at	1420765_a_at	1420765_a_at	-7.706	-7.765	9.741	Nucleus	transcription regulator	efficacy		50943	20371	317382
FRMD4B	FERM domain containing 4B	1452123_s_at	1438169_a_at	1438169_a_at	10.505	9.475	6.514	Cytoplasm	other			23150	232288	252858
G0S2	G0/G1 switch 2	1448700_at	1448700_at	1448700_at	-7.204	-5.333	-2.420	Cytoplasm	other			50486	14373	289388
GABARAPL1	GABA(A) receptor-associated protein like 1	1416418_at	1416419_s_at	1416418_at	6.326	13.655	6.546	Cytoplasm	other			23710	57436	689161
GABRR2	gamma-aminobutyric acid (GABA) A receptor, rho 2	1420735_at	1420735_at	1420735_at	-17.296	-6.109	-2.186	Plasma Membrane	ion channel		nitrazepam, adinazolam, estazolam, quazepam, diazepam, temazepam, triazolam, flurazepam, midazolam, oxazepam	2570	14409	29695
GADD45B	growth arrest and DNA damage inducible beta	1450971_at	1420197_at	1450971_at	2.137	4.909	2.658	Cytoplasm	other			4616	17873	299626
GALM	galactose mutarotase (aldose 1-epimerase)	1420118_s_at	1420118_s_at	1420118_s_at	2.371	3.022	3.695	Cytoplasm	enzyme			130589	319625	313843
GALNT6	polypeptide N-acetylgalactosaminyltransferase 6	1427424_at	1427424_at	1446657_at	-2.211	-2.048	-2.152	Cytoplasm	enzyme			11226	207839	100361647
GALNT10	polypeptide N-acetylgalactosaminyltransferase 10	1418195_at	1418195_at	1418195_at	-2.733	-6.723	-2.254	Cytoplasm	enzyme			55568	171212	170501
GCNT1	glucosaminyl (N-acetyl) transferase 1, core 2	1460431_at	1460431_at	1460431_at	30.196	23.230	7.199	Cytoplasm	enzyme			2650	14537	64043
GEM	GTP binding protein overexpressed in skeletal muscle	1426063_a_at	1426063_a_at	1426063_a_at	19.103	33.005	16.264	Plasma Membrane	enzyme			2669	14579	297902
GEMIN8	gem nuclear organelle associated protein 8	1451400_at	1451400_at	1451400_at	3.984	5.884	4.099	Cytoplasm	other			54960	237221	363462
GFI1	growth factor independent 1 transcription repressor	1417679_at	1417679_at	1417679_at	3.548	3.363	3.515	Nucleus	transcription regulator			2672	14581	24388
GGT1	gamma-glutamyltransferase 1	1448485_at	1448485_at	1448485_at	2.383	-3.038	-5.033	Plasma Membrane	enzyme	efficacy,safety,unspecified application		2678	14598	116568
GGT5	gamma-glutamyltransferase 5	1418216_at	1418216_at	1418216_at	-7.633	-6.853	-20.322	Plasma Membrane	enzyme			2687	23887	29566
Ggta1	glycoprotein galactosyltransferase alpha 1, 3	1451843_a_at	1451843_a_at	1451843_a_at	3.286	2.527	2.979	Cytoplasm	other				14594	246766
GINS2	GINS complex subunit 2 (Psf2 homolog)	1452881_at	1452881_at	1452881_at	5.525	2.813	4.685	Nucleus	other			51659	272551	292058
GJB2	gap junction protein beta 2	1423271_at	1423271_at	1423271_at	12.899	67.049	34.146	Plasma Membrane	transporter	disease progression		2706	14619	394266
GLRX	glutaredoxin	1416593_at	1416593_at	1416593_at	5.830	2.471	4.413	Cytoplasm	enzyme			2745	93692	64045
Gm3924	predicted gene 3924	1459561_at	1459561_at	1459561_at	4.872	6.998	3.003	Other	other				100042603
Gm5124	nucleolar and coiled-body phosphoprotein 1 pseudogene	1445504_at	1445504_at	1445504_at	3.381	7.126	5.360	Other	other				331392
Gm7420	predicted gene 7420	1444993_at	1444993_at	1444993_at	-3.586	-2.297	-5.842	Other	other				664949
Gm11346	X-linked lymphocyte-regulated 5 pseudogene	1436491_at	1436491_at	1436491_at	-2.462	-11.277	-2.905	Other	other				76024
Gm12596	predicted gene 12596	1445601_at	1445601_at	1445601_at	-2.583	-2.040	-2.060	Other	other				101055769
Gm14005	predicted gene 14005	1444524_at	1444524_at	1444524_at	20.709	7.212	8.127	Other	other				100043424
Gm16489	predicted gene 16489	1427553_at	1427553_at	1427553_at	-3.446	-5.728	-3.027	Other	other				628926
Gm19937	predicted gene, 19937	1445444_at	1445444_at	1445444_at	10.386	23.206	7.942	Other	other				100503873
Gm34006	predicted gene, 34006	1440157_at	1440157_at	1440157_at	-6.253	-16.324	-2.771	Other	other				102637112
Gm10408 (includes others)	predicted gene 3115	1428301_at	1428301_at	1428301_at	3.033	4.187	5.320	Other	other				100504200|100042100|100042149|434459|101055806|101055754|666706|102632113|100041678|100041119|100041012|100041515|100041306|100041283|673685|102634532|320333|100040697|100039452|100040897|100040923|622640|100041774|100041177|100041019|100038847|100504488|100040671|278676|100169868|74954|100042304|666800|100041874|100041702|545013|100041651|100041139|100041054|666233|666744|100041735|100041151|100…
GNAQ	guanine nucleotide binding protein (G protein), q polypeptide	1428939_s_at	1428940_at	1428940_at	8.771	9.274	6.208	Plasma Membrane	enzyme			2776	14682	81666
GNG2	guanine nucleotide binding protein (G protein), gamma 2	1428156_at	1428157_at	1428156_at	5.677	7.330	2.289	Plasma Membrane	enzyme			54331	14702	80850
GPM6B	glycoprotein M6B	1425942_a_at	1425942_a_at	1425942_a_at	15.593	35.941	9.907	Plasma Membrane	other			2824	14758
GPR15	G protein-coupled receptor 15	1431296_at	1431296_at	1431296_at	11.541	10.366	24.858	Plasma Membrane	G-protein coupled receptor			2838	71223	288181
GPR68	G protein-coupled receptor 68	1455000_at	1455000_at	1455000_at	10.926	7.011	7.302	Plasma Membrane	G-protein coupled receptor			8111	238377	314386|102553138
GPR83	G protein-coupled receptor 83	1439569_at	1423415_at	1439569_at	-12.064	-4.022	5.456	Plasma Membrane	G-protein coupled receptor			10888	14608	140595
GPR146	G protein-coupled receptor 146	1423632_at	1423632_at	1423632_at	-3.545	-4.677	-2.448	Plasma Membrane	G-protein coupled receptor			115330	80290	498153
GPRIN3	GPRIN family member 3	1439566_at	1430834_at	1430834_at	10.592	9.163	9.379	Other	other			285513	243385	502784
GRAMD3	GRAM domain containing 3	1428737_s_at	1428737_s_at	1428737_s_at	-3.448	-3.393	-3.412	Extracellular Space	other			65983	107022	307288
GRAMD1B	GRAM domain containing 1B	1435402_at	1435402_at	1435402_at	4.026	5.211	2.817	Other	other			57476	235283	300644
GRHL1	grainyhead like transcription factor 1	1424030_at	1424030_at	1424030_at	5.438	7.603	4.287	Nucleus	transcription regulator			29841	195733	313993
GRN	granulin	1448148_at	1456567_x_at	1456567_x_at	4.192	6.206	3.499	Extracellular Space	growth factor			2896	14824	29143
GRTP1	growth hormone regulated TBC protein 1	1439150_x_at	1439150_x_at	1439150_x_at	4.858	19.220	3.928	Other	other			79774	66790	361180
GSAP	gamma-secretase activating protein	1427515_at	1427515_at	1427515_at	2.959	4.863	2.435	Cytoplasm	peptidase			54103	212167	311984
Gstt3	glutathione S-transferase, theta 3	1423891_at	1423891_at	1423891_at	15.234	28.999	13.533	Other	enzyme				103140
GUCD1	guanylyl cyclase domain containing 1	1428071_at	1428071_at	1428071_at	-2.247	-3.691	-3.427	Other	other			83606	68778	687713
GZMA	granzyme A	1417898_a_at	1417898_a_at	1417898_a_at	67.194	35.909	70.276	Cytoplasm	peptidase			3001	14938	266708
Gzmb	granzyme B	1419060_at	1419060_at	1419060_at	55.486	16.279	102.806	Cytoplasm	peptidase				14939
H1F0	H1 histone family member 0	1450522_a_at	1450522_a_at	1450522_a_at	6.109	7.184	2.565	Nucleus	other			3005	14958
HIC1	hypermethylated in cancer 1	1449226_at	1449226_at	1449226_at	9.719	6.413	6.402	Nucleus	transcription regulator	diagnosis		3090	15248	100912068
HIF1A	hypoxia inducible factor 1, alpha subunit (basic helix-loop-helix transcription factor)	1431981_at	1431981_at	1431981_at	3.681	9.126	2.179	Nucleus	transcription regulator	diagnosis,efficacy,prognosis,response to therapy		3091	15251	29560
HIP1	huntingtin interacting protein 1	1434557_at	1434557_at	1434557_at	19.662	7.165	7.868	Cytoplasm	other			3092	215114	192154
HIP1R	huntingtin interacting protein 1 related	1425551_at	1425551_at	1425553_s_at	5.273	4.867	2.620	Cytoplasm	other			9026	29816	81917
HIST1H3C	histone cluster 1, H3c	1460314_s_at	1442051_at	1460314_s_at	4.493	-4.151	3.318	Nucleus	other			8352	15077
HLA-A	major histocompatibility complex, class I, A	1418734_at	1418734_at	1431008_at	12.828	49.713	2.398	Plasma Membrane	other	efficacy,response to therapy		3105	15013|15006|667977|110557|69717|14972|15015|15018|14964|14963|15007	24973|368153|414779|414783|414819|414793|309607|309603|414792|24974|100364500|414790
HLA-DMB	major histocompatibility complex, class II, DM beta	1443686_at	1418638_at	1443686_at	3.496	9.554	5.418	Plasma Membrane	transmembrane receptor			3109	15000|14999
Hmgn3	high mobility group nucleosomal binding domain 3	1431777_a_at	1431777_a_at	1431777_a_at	8.126	14.633	22.282	Nucleus	other				94353
HMMR	hyaluronan-mediated motility receptor	1425815_a_at	1425815_a_at	1425815_a_at	12.937	4.369	6.267	Plasma Membrane	transmembrane receptor			3161	15366	25460
HNRNPLL	heterogeneous nuclear ribonucleoprotein L like	1427144_at	1427144_at	1427144_at	2.913	3.119	2.486	Other	other			92906	72692	313842
HPSE	heparanase	1433930_at	1433930_at	1433930_at	4.480	3.148	2.834	Plasma Membrane	enzyme	efficacy	2-O,3-O-desulfated heparin, PG 545, SST 0001, heparanase inhibitor PI-88	10855	15442	64537
ICA1	islet cell autoantigen 1	1417901_a_at	1417901_a_at	1417901_a_at	3.668	5.426	7.097	Cytoplasm	other	unspecified application		3382	15893	81024
ICOS	inducible T-cell co-stimulator	1421930_at	1421930_at	1421930_at	3.544	4.289	2.882	Plasma Membrane	transmembrane receptor			29851	54167	64545
ICOSLG/LOC102723996	inducible T-cell co-stimulator ligand	1419212_at	1419212_at	1419212_at	10.258	6.157	3.888	Plasma Membrane	other			23308|102723996	50723	499415
IFI16	interferon, gamma-inducible protein 16	1419603_at	1419603_at	1419603_at	122.158	57.712	5.502	Nucleus	transcription regulator	unspecified application		3428	100504287|545384|15951|226691|236312|15950|100033459|102639543|381308|226695|100040462|623121	304988
IFITM2	interferon induced transmembrane protein 2	1417460_at	1417460_at	1417460_at	43.129	13.163	4.991	Other	other	prognosis		10581	80876	114709
IFITM3	interferon induced transmembrane protein 3	1423754_at	1423754_at	1423754_at	11.510	5.771	2.236	Plasma Membrane	other			10410	66141	361673
IFNG	interferon, gamma	1425947_at	1425947_at	1425947_at	54.952	107.268	27.429	Extracellular Space	cytokine	diagnosis,efficacy,response to therapy,unspecified application		3458	15978	25712
IFT43	intraflagellar transport 43	1432494_a_at	1432494_a_at	1432494_a_at	18.463	35.495	20.411	Cytoplasm	other			112752	76411	299209
IFT80	intraflagellar transport 80	1428329_a_at	1428329_a_at	1428329_a_at	-4.897	-2.342	2.605	Extracellular Space	other			57560	68259	295106
IGF2BP2	insulin like growth factor 2 mRNA binding protein 2	1437103_at	1437103_at	1439764_s_at	3.099	2.318	-3.105	Cytoplasm	translation regulator			10644	319765	303824
IGFBP4	insulin like growth factor binding protein 4	1437406_x_at	1423756_s_at	1421991_a_at	-64.412	-1698.763	-5.657	Extracellular Space	other			3487	16010	360622
IGHM	immunoglobulin heavy constant mu	1427870_x_at	1425385_a_at	1427870_x_at	82.209	246.477	67.300	Plasma Membrane	transmembrane receptor	unspecified application		3507	16019
Igk	immunoglobulin kappa chain complex	1425738_at	1452557_a_at	1425738_at	39.104	20.748	43.681	Plasma Membrane	other				243469
Igkj1	immunoglobulin kappa joining 1	1427660_x_at	1427660_x_at	1427660_x_at	20.655	19.621	23.888	Other	other				110759
Igkv19-93	immunoglobulin kappa chain variable 19-93	1427855_at	1427855_at	1427855_at	2.879	3.866	5.308	Other	other				692161
Igkv8-30	immunoglobulin kappa chain variable 8-30	1452463_x_at	1452463_x_at	1452463_x_at	46.389	33.161	39.623	Other	other				384419
IKBIP	IKBKB interacting protein	1429065_at	1429219_at	1429065_at	5.549	6.063	4.438	Cytoplasm	other			121457	67454	314730
IKZF2	IKAROS family zinc finger 2	1421643_at	1421643_at	1456956_at	8.953	20.824	25.202	Nucleus	transcription regulator			22807	22779	301476
IL12RB1	interleukin 12 receptor subunit beta 1	1418166_at	1418166_at	1418166_at	11.746	5.201	5.844	Plasma Membrane	transmembrane receptor			3594	16161	171333
IL18RAP	interleukin 18 receptor accessory protein	1421291_at	1421291_at	1421291_at	35.061	8.899	7.686	Plasma Membrane	transmembrane receptor			8807	16174	373540
IL1R2	interleukin 1 receptor, type II	1419532_at	1419532_at	1419532_at	42.039	55.247	22.696	Plasma Membrane	transmembrane receptor			7850	16178	117022
IL2RA	interleukin 2 receptor subunit alpha	1420692_at	1420691_at	1420692_at	5.241	-2.310	27.480	Plasma Membrane	transmembrane receptor	efficacy,unspecified application	LMB-2, daclizumab, basiliximab, aldesleukin, denileukin diftitox	3559	16184	25704
IL2RB	interleukin 2 receptor subunit beta	1448759_at	1448759_at	1448759_at	8.661	8.241	14.704	Plasma Membrane	transmembrane receptor	efficacy	monoclonal antibody Mik-Beta-1, daclizumab, aldesleukin, denileukin diftitox	3560	16185	25746
INCENP	inner centromere protein	1423093_at	1423092_at	1423092_at	3.887	2.942	2.260	Nucleus	other			3619	16319	293733
IRF4	interferon regulatory factor 4	1421173_at	1421173_at	1421173_at	3.937	3.752	4.832	Nucleus	transcription regulator	efficacy,unspecified application		3662	16364	291100
ISG20	interferon stimulated exonuclease gene 20kDa	1419569_a_at	1419569_a_at	1419569_a_at	2.214	2.231	2.290	Nucleus	enzyme			3669	57444	293052
ITGAE	integrin subunit alpha E	1447541_s_at	1447541_s_at	1447541_s_at	29.250	5.770	62.827	Plasma Membrane	other	unspecified application		3682	16407	83577
ITGB1	integrin subunit beta 1	1427771_x_at	1426919_at	1427771_x_at	14.368	2.450	3.940	Plasma Membrane	transmembrane receptor	disease progression,prognosis		3688	16412	24511
ITGB8	integrin subunit beta 8	1436223_at	1436223_at	1436223_at	43.306	202.447	123.323	Plasma Membrane	other			3696	320910	362800
ITIH5	inter-alpha-trypsin inhibitor heavy chain family member 5	1441946_at	1436755_at	1429159_at	-2.475	-2.177	3.999	Other	other	prognosis		80760	209378
ITM2A	integral membrane protein 2A	1423608_at	1423608_at	1423608_at	-7.607	-9.313	-2.682	Plasma Membrane	other			9452	16431	317218
ITPRIPL2	inositol 1,4,5-trisphosphate receptor interacting protein-like 2	1435777_at	1435777_at	1435777_at	16.550	15.693	4.785	Other	other			162073	319622	499253
JDP2	Jun dimerization protein 2	1450350_a_at	1450350_a_at	1450350_a_at	7.829	20.351	5.303	Nucleus	transcription regulator			122953	81703	116674
KCNK5	potassium channel, two pore domain subfamily K, member 5	1421852_at	1450398_at	1450398_at	14.495	5.383	5.853	Plasma Membrane	ion channel			8645	16529	364241
KCNK6	potassium channel, two pore domain subfamily K, member 6	1435342_at	1435342_at	1435342_at	5.685	6.653	8.054	Plasma Membrane	ion channel			9424	52150	116491|100909725
KCNQ5	potassium channel, voltage gated KQT-like subfamily Q, member 5	1441071_at	1441071_at	1441071_at	11.065	7.849	6.920	Plasma Membrane	ion channel		ezogabine	56479	226922	259273
KCTD17	potassium channel tetramerization domain containing 17	1435525_at	1435525_at	1435525_at	5.759	5.900	3.965	Other	other			79734	72844	300317
KDELC1	KDEL motif containing 1	1436443_a_at	1436443_a_at	1436443_a_at	3.313	4.691	2.837	Cytoplasm	other			79070	72050	316370
KDELC2	KDEL motif containing 2	1453071_s_at	1453071_s_at	1453071_s_at	12.761	12.256	5.025	Other	other			143888	68304	315664
KIAA0101	KIAA0101	1419152_at	1419152_at	1419152_at	17.145	6.051	7.928	Nucleus	other			9768	68026	300795
KIF11	kinesin family member 11	1435306_a_at	1435306_a_at	1435306_a_at	14.430	4.886	7.309	Nucleus	other			3832	16551	171304
KIF22	kinesin family member 22	1451128_s_at	1437716_x_at	1451128_s_at	5.335	2.036	2.855	Nucleus	other	diagnosis,prognosis		3835	110033	293502
KIF13A	kinesin family member 13A	1442252_at	1442252_at	1447853_x_at	3.702	8.218	7.156	Cytoplasm	transporter			63971	16553	308173
KIF18B	kinesin family member 18B	1453226_at	1453226_at	1453226_at	10.626	5.890	5.962	Cytoplasm	other			146909	70218	303575
KIF20A	kinesin family member 20A	1449207_a_at	1449207_a_at	1449207_a_at	3.043	2.215	2.419	Cytoplasm	transporter			10112	19348	361308
KIF4A	kinesin family member 4A	1450692_at	1450692_at	1450692_at	10.996	3.170	5.400	Nucleus	other			24137	16571	84393
KIF5C	kinesin family member 5C	1455266_at	1455266_at	1455266_at	6.253	12.155	3.954	Cytoplasm	other			3800	16574	311024
KLF12	Kruppel-like factor 12	1441040_at	1455521_at	1441040_at	128.754	12.673	21.243	Nucleus	transcription regulator			11278	16597	306110
KLHDC1	kelch domain containing 1	1443932_at	1443932_at	1443932_at	-3.728	-5.601	-2.717	Cytoplasm	other			122773	271005	314190
KLK3	kallikrein related peptidase 3	1421587_at	1421587_at	1421587_at	39.365	157.581	33.578	Extracellular Space	peptidase	diagnosis,disease progression,efficacy,prognosis,safety,unspecified application		354	18048|16622|16612|16616|16619|13646|18050|16624|16623|16613|16615|16617|16618|13648
KLRG1	killer cell lectin like receptor G1	1420788_at	1420788_at	1420788_at	29.067	5.167	35.879	Plasma Membrane	other			10219	50928	58975
KNTC1	kinetochore associated 1	1435575_at	1435575_at	1435575_at	10.458	6.079	4.359	Nucleus	other			9735	208628	304477
KREMEN1	kringle containing transmembrane protein 1	1445252_at	1445252_at	1445252_at	-4.306	-3.893	-3.339	Plasma Membrane	other			83999	84035	114107
KSR1	kinase suppressor of ras 1	1450114_at	1450114_at	1419823_s_at	5.351	9.372	2.349	Cytoplasm	kinase			8844	16706	360573
LAG3	lymphocyte-activation gene 3	1449911_at	1449911_at	1449911_at	5.478	8.770	5.836	Plasma Membrane	transmembrane receptor			3902	16768	297596
LAMC1	laminin subunit gamma 1	1423886_at	1423886_at	1423886_at	52.466	22.443	75.650	Extracellular Space	other			3915	226519	117036
LAPTM4B	lysosomal protein transmembrane 4 beta	1416148_at	1416148_at	1438365_x_at	-4.502	-5.146	2.932	Cytoplasm	other			55353	114128	315047
LDLRAD4	low density lipoprotein receptor class A domain containing 4	1452343_at	1452343_at	1452343_at	2.107	2.608	3.544	Cytoplasm	other			753	52662	679578
LDLRAP1	low density lipoprotein receptor adaptor protein 1	1424378_at	1424378_at	1424378_at	-2.545	-2.564	-2.470	Cytoplasm	transporter			26119	100017	500564
LEF1	lymphoid enhancer binding factor 1	1421299_a_at	1421299_a_at	1421299_a_at	-5.265	-4.088	-3.140	Nucleus	transcription regulator			51176	16842	161452
LGALS3	lectin, galactoside-binding, soluble, 3	1426808_at	1426808_at	1426808_at	24.928	8.467	3.804	Extracellular Space	other	diagnosis,unspecified application	GR-MD-02	3958	16854	83781
LGALSL	lectin, galactoside-binding-like	1451313_a_at	1451313_a_at	1451313_a_at	14.876	25.786	5.263	Other	other			29094	216551	360983
LIF	leukemia inhibitory factor	1450160_at	1450160_at	1450160_at	14.909	8.941	7.231	Extracellular Space	cytokine	unspecified application		3976	16878	60584
LIG1	ligase I, DNA, ATP-dependent	1416641_at	1416641_at	1416641_at	3.967	3.469	2.573	Nucleus	enzyme			3978	16881	81513|100911727
LILRB4	leukocyte immunoglobulin like receptor B4	1420394_s_at	1420394_s_at	1420394_s_at	152.146	38.866	84.935	Plasma Membrane	other			11006	14728|14727	292594
LIMA1	LIM domain and actin binding 1	1422499_at	1422499_at	1422499_at	10.488	19.714	11.565	Cytoplasm	other			51474	65970	300228
LITAF	lipopolysaccharide-induced TNF factor	1416304_at	1416304_at	1416304_at	5.049	6.070	3.301	Nucleus	transcription regulator			9516	56722	65161
LIX1L	limb and CNS expressed 1 like	1433812_at	1433812_at	1433812_at	3.320	4.029	3.767	Other	other			128077	280411	499677
LMO4	LIM domain only 4	1420981_a_at	1420981_a_at	1420981_a_at	2.651	6.834	-2.330	Nucleus	transcription regulator			8543	16911	362051
LOC728392	uncharacterized LOC728392	1426766_at	1426766_at	1426766_at	5.474	15.493	8.323	Other	other			728392	103712	691995
LOC102633357	uncharacterized LOC102633357	1443553_at	1443553_at	1443553_at	-4.679	-3.756	-2.892	Other	other				102633357
LPIN2	lipin 2	1460290_at	1460290_at	1460290_at	2.411	3.144	2.014	Nucleus	phosphatase			9663	64898	316737
LPXN	leupaxin	1424965_at	1424965_at	1424965_at	3.615	4.084	3.098	Cytoplasm	transcription regulator			9404	107321	293783
LXN	latexin	1416503_at	1416503_at	1416503_at	4.267	2.926	3.055	Cytoplasm	other			56925	17035	59073
LY96	lymphocyte antigen 96	1449874_at	1449874_at	1449874_at	5.457	8.693	3.241	Plasma Membrane	transmembrane receptor			23643	17087	448830
LYPD6B	LY6/PLAUR domain containing 6B	1429274_at	1429274_at	1429274_at	-46.321	-48.707	-21.737	Other	other			130576	71897	362133
LYZ	lysozyme	1436996_x_at	1436996_x_at	1436996_x_at	8.449	10.393	6.579	Extracellular Space	enzyme	unspecified application		4069	17110|17105	25211
MAF	v-maf avian musculoaponeurotic fibrosarcoma oncogene homolog	1447849_s_at	1447849_s_at	1447849_s_at	44.147	64.233	18.901	Nucleus	transcription regulator			4094	17132	54267
MAP2	microtubule associated protein 2	1434194_at	1434194_at	1434194_at	4.179	10.038	4.706	Plasma Membrane	other		estramustine	4133	17756	25595
MAP6	microtubule associated protein 6	1422550_a_at	1422550_a_at	1422550_a_at	8.463	7.706	5.962	Cytoplasm	other			4135	17760	29457
MAP3K8	mitogen-activated protein kinase kinase kinase 8	1419208_at	1419208_at	1419208_at	2.916	2.756	2.569	Cytoplasm	kinase			1326	26410	116596
Mapre2	microtubule-associated protein, RP/EB family, member 2	1426244_at	1442553_at	1442553_at	4.323	6.318	3.159	Cytoplasm	other				212307	679221
MAPRE3	microtubule associated protein RP/EB family member 3	1427079_at	1427079_at	1427079_at	2.553	4.776	2.175	Cytoplasm	enzyme			22924	100732	298848
Marcks	myristoylated alanine rich protein kinase C substrate	1415971_at	1415971_at	1415971_at	3.816	5.184	3.236	Plasma Membrane	other				17118
MARCKSL1	MARCKS-like 1	1437226_x_at	1435627_x_at	1437226_x_at	6.544	21.417	2.450	Cytoplasm	other			65108	17357	81520
MCM10	minichromosome maintenance 10 replication initiation factor	1433407_at	1433407_at	1433407_at	13.066	5.122	8.372	Nucleus	other			55388	70024	307126
MDFIC	MyoD family inhibitor domain containing	1427040_at	1427040_at	1427040_at	17.618	14.911	20.763	Nucleus	other			29969	16543	362325
MELK	maternal embryonic leucine zipper kinase	1416558_at	1416558_at	1416558_at	29.022	14.454	26.006	Cytoplasm	kinase		OTS167	9833	17279	362510
MFSD13A	major facilitator superfamily domain containing 13A	1438561_x_at	1438561_x_at	1438561_x_at	5.690	5.368	4.784	Other	other			79847	75146
Mir155hg	uncharacterized LOC100653389	1428027_at	1428027_at	1428027_at	4.443	4.452	5.284	Other	other				100653389
MIS18BP1	MIS18 binding protein 1	1458374_at	1458374_at	1458374_at	7.608	4.273	5.076	Nucleus	other			55320	217653	689296
MKI67	marker of proliferation Ki-67	1426817_at	1426817_at	1426817_at	14.240	7.780	8.443	Nucleus	other	diagnosis,disease progression,efficacy,prognosis,response to therapy,unspecified application		4288	17345	291234
MOB3B	MOB kinase activator 3B	1429284_at	1429284_at	1429284_at	-2.992	-5.133	-2.150	Other	other			79817	214944	366352
MRGPRE	MAS related GPR family member E	1438568_at	1438568_at	1438568_at	4.012	5.988	3.505	Plasma Membrane	G-protein coupled receptor			116534	244238	404660
Mt1	metallothionein 1	1422557_s_at	1422557_s_at	1422557_s_at	15.152	15.677	18.961	Cytoplasm	other				17748	24567
Mt2	metallothionein 2	1428942_at	1428942_at	1428942_at	2.038	2.504	3.627	Other	other				17750
MTSS1	metastasis suppressor 1	1451496_at	1434036_at	1451496_at	-4.634	-3.607	-2.359	Cytoplasm	other			9788	211401	362918
Mx1/Mx2	MX dynamin-like GTPase 1	1451905_a_at	1451905_a_at	1451905_a_at	5.956	5.731	2.547	Nucleus	enzyme				17858|17857	24575
MXD3	MAX dimerization protein 3	1448878_at	1438847_at	1448878_at	8.950	2.064	6.261	Nucleus	transcription regulator			83463	17121	252915
MYADM	myeloid-associated differentiation marker	1423321_at	1439389_s_at	1423321_at	32.796	7.643	4.430	Nucleus	other			91663	50918	369016
MYO10	myosin X	1422544_at	1450650_at	1422544_at	-13.642	-6.481	-7.770	Cytoplasm	other			4651	17909	310178
MYO1C	myosin IC	1449551_at	1449551_at	1449551_at	4.021	4.923	4.709	Cytoplasm	other			4641	17913	65261
MYO1E	myosin IE	1428509_at	1428509_at	1428509_at	8.395	9.422	12.715	Cytoplasm	enzyme			4643	71602	25484
MYO1F	myosin IF	1421618_at	1421618_at	1421618_at	59.493	45.622	21.981	Cytoplasm	other			4542	17916	314654
NACC2	NACC family member 2, BEN and BTB (POZ) domain containing	1417153_at	1417153_at	1417153_at	-10.586	-50.046	-13.069	Nucleus	transcription regulator			138151	67991	296583
NAIP	NLR family, apoptosis inhibitory protein	1460273_a_at	1460273_a_at	1460273_a_at	6.418	3.928	4.713	Cytoplasm	other			4671	17948
Naip1 (includes others)	NLR family, apoptosis inhibitory protein 1	1421525_a_at	1421525_a_at	1421525_a_at	21.439	22.966	106.972	Cytoplasm	other				17952|17951|17940	191568|294691
NAV2	neuron navigator 2	1444080_at	1444080_at	1435981_at	48.580	89.135	4.609	Nucleus	other			89797	78286	171563
NCAPG	non-SMC condensin I complex subunit G	1429172_a_at	1429172_a_at	1429172_a_at	19.384	7.493	11.053	Nucleus	other			64151	54392	305392
NCAPG2	non-SMC condensin II complex subunit G2	1417926_at	1417926_at	1417926_at	14.018	5.510	7.402	Nucleus	other			54892	76044	362798
NCAPH	non-SMC condensin I complex subunit H	1423920_at	1436707_x_at	1423920_at	6.118	2.252	3.690	Nucleus	other			23397	215387
NEDD4L	neural precursor cell expressed, developmentally down-regulated 4-like, E3 ubiquitin protein ligase	1423269_a_at	1423269_a_at	1423270_at	-22.952	-7.812	-2.071	Cytoplasm	enzyme			23327	83814	291553
NEIL3	nei-like DNA glycosylase 3	1424060_at	1424060_at	1424060_at	4.461	2.785	2.370	Nucleus	enzyme			55247	234258	290729
NEU3	neuraminidase 3 (membrane sialidase)	1419339_at	1419339_at	1419339_at	3.614	3.540	3.311	Plasma Membrane	enzyme			10825	50877	117185
NFATC1	nuclear factor of activated T-cells, cytoplasmic, calcineurin-dependent 1	1425761_a_at	1425761_a_at	1425761_a_at	3.684	6.344	2.389	Nucleus	transcription regulator			4772	18018	100361818
NFE2L2	nuclear factor, erythroid 2 like 2	1416543_at	1416543_at	1416543_at	-2.081	-2.274	-2.581	Nucleus	transcription regulator	efficacy	RTA 408	4780	18024	83619
NFIA	nuclear factor I/A	1446990_at	1446990_at	1421163_a_at	12.292	22.788	2.149	Nucleus	transcription regulator			4774	18027	25492
NFIL3	nuclear factor, interleukin 3 regulated	1418932_at	1418932_at	1418932_at	14.201	9.497	13.548	Nucleus	transcription regulator			4783	18030	114519
NKD2	naked cuticle homolog 2 (Drosophila)	1419466_at	1419466_at	1419466_at	-3.019	-2.649	-2.036	Nucleus	other			85409	72293	308068
NKG7	natural killer cell granule protein 7	1450753_at	1450753_at	1450753_at	82.459	33.401	28.947	Plasma Membrane	other			4818	72310	171062
NME4	NME/NM23 nucleoside diphosphate kinase 4	1416798_a_at	1416798_a_at	1416798_a_at	-5.255	-7.124	-7.257	Cytoplasm	kinase			4833	56520	685679
NPC2	Niemann-Pick disease, type C2	1455768_at	1443266_at	1443266_at	-2.703	-5.134	-2.192	Extracellular Space	other			10577	67963	286898
NSMF	NMDA receptor synaptonuclear signaling and neuronal migration factor	1436959_x_at	1436959_x_at	1436959_x_at	3.408	5.386	2.794	Extracellular Space	other			26012	56876	117536
NT5E	5'-nucleotidase ecto	1422974_at	1422974_at	1422974_at	2.433	5.039	5.857	Plasma Membrane	phosphatase			4907	23959	58813
NTRK3	neurotrophic tyrosine kinase, receptor, type 3	1443970_at	1443970_at	1425070_at	8.780	45.312	-7.327	Plasma Membrane	kinase		TSR-011, entrectinib, PLX7486, DS-6051b	4916	18213	29613
OASL	2'-5'-oligoadenylate synthetase-like	1424339_at	1424339_at	1424339_at	-5.259	-4.335	-2.335	Cytoplasm	enzyme			8638	231655	304545
ODC1	ornithine decarboxylase 1	1438761_a_at	1427364_a_at	1427364_a_at	2.522	4.036	2.759	Cytoplasm	enzyme	efficacy	tazarotene, eflornithine	4953	18263	24609
OSBPL3	oxysterol binding protein like 3	1428484_at	1428484_at	1428484_at	43.249	58.115	24.169	Cytoplasm	other			26031	71720	362360
OTUD1	OTU deubiquitinase 1	1453119_at	1453119_at	1453119_at	-5.557	-3.447	-2.274	Other	peptidase			220213	71198	498803
OVGP1	oviductal glycoprotein 1	1426526_s_at	1426526_s_at	1426526_s_at	-6.394	-5.169	-2.805	Extracellular Space	enzyme	diagnosis		5016	12659
P2RX7	purinergic receptor P2X, ligand gated ion channel, 7	1419853_a_at	1419853_a_at	1419853_a_at	7.951	8.752	5.306	Plasma Membrane	ion channel	diagnosis		5027	18439
PAWR	PRKC, apoptosis, WT1, regulator	1426910_at	1426910_at	1426910_at	164.351	216.825	6.764	Nucleus	transcription regulator	prognosis		5074	114774	64513
PCED1B	PC-esterase domain containing 1B	1436608_at	1436608_at	1436608_at	-2.913	-2.663	-2.293	Other	other			91523	239647	315283
PCGF2	polycomb group ring finger 2	1420645_at	1420645_at	1420645_at	4.902	6.805	3.267	Nucleus	transcription regulator	prognosis		7703	22658	287662
PDCD1	programmed cell death 1	1449835_at	1449835_at	1449835_at	30.369	67.297	12.925	Plasma Membrane	phosphatase	efficacy	pidilizumab, nivolumab, pembrolizumab, ipilimumab/nivolumab	5133	18566	301626
PDCD1LG2	programmed cell death 1 ligand 2	1450290_at	1450290_at	1450290_at	14.327	15.574	14.695	Plasma Membrane	enzyme			80380	58205	309304
Pde4d	phosphodiesterase 4D, cAMP specific	1435280_at	1435280_at	1435280_at	-2.603	-2.638	-2.212	Cytoplasm	enzyme				238871
PDK1	pyruvate dehydrogenase kinase 1	1435836_at	1435836_at	1435836_at	-5.072	-5.627	-2.094	Cytoplasm	kinase		dichloroacetic acid	5163	228026	116551
PDLIM4	PDZ and LIM domain 4	1417928_at	1417928_at	1417928_at	-2.556	-41.993	-17.443	Plasma Membrane	other	diagnosis		8572	30794	24915
PEAK1	pseudopodium enriched atypical kinase 1	1452413_at	1442072_at	1452413_at	2.062	2.549	2.388	Plasma Membrane	kinase			79834	244895	315686
PEAR1	platelet endothelial aggregation receptor 1	1425268_a_at	1425268_a_at	1425268_a_at	6.035	11.876	6.798	Plasma Membrane	other			375033	73182	295293
PEBP1	phosphatidylethanolamine binding protein 1	1453107_s_at	1453107_s_at	1453107_s_at	9.598	4.870	5.263	Cytoplasm	other	unspecified application		5037	23980	29542
PENK	proenkephalin	1427038_at	1427038_at	1427038_at	62.921	57.629	77.123	Extracellular Space	other			5179	18619	29237
PEX11A	peroxisomal biogenesis factor 11 alpha	1419365_at	1419365_at	1419365_at	3.557	6.499	3.052	Cytoplasm	other			8800	18631	85249
PGLYRP1	peptidoglycan recognition protein 1	1449184_at	1449184_at	1449184_at	4.133	3.611	3.871	Plasma Membrane	transmembrane receptor			8993	21946	84387
PHACTR2	phosphatase and actin regulator 2	1452404_at	1452404_at	1455101_at	4.228	11.790	4.676	Other	other			9749	215789	308291
PIK3R5	phosphoinositide-3-kinase regulatory subunit 5	1434980_at	1434980_at	1434980_at	-2.553	-6.255	-2.120	Cytoplasm	kinase			23533	320207	497931
PKDCC	protein kinase domain containing, cytoplasmic	1454838_s_at	1454838_s_at	1454838_s_at	61.590	117.948	35.352	Cytoplasm	kinase			91461	106522	313860
PLAC8	placenta specific 8	1451335_at	1451335_at	1451335_at	30.307	14.110	11.241	Nucleus	other			51316	231507	360914
PLAGL1	PLAG1 like zinc finger 1	1450533_a_at	1450533_a_at	1450533_a_at	4.416	19.449	11.697	Nucleus	transcription regulator			5325	22634	25157
PLCB4	phospholipase C beta 4	1425339_at	1425339_at	1425339_at	148.923	138.904	60.583	Cytoplasm	enzyme			5332	18798	25031
PLCL1	phospholipase C like 1	1443974_at	1443974_at	1445723_at	5.319	8.057	6.078	Cytoplasm	enzyme		quinacrine	5334	227120	84587
PLEK	pleckstrin	1417523_at	1448748_at	1417523_at	3.078	8.553	3.363	Cytoplasm	other			5341	56193	364206
PLEKHA8	pleckstrin homology domain containing A8	1454819_at	1454819_at	1454819_at	4.461	5.512	4.014	Extracellular Space	transporter			84725	231999	500132
PLEKHB2	pleckstrin homology domain containing B2	1460341_at	1460341_at	1460341_at	3.359	2.952	2.106	Other	other			55041	226971	301337
PLOD2	procollagen-lysine, 2-oxoglutarate 5-dioxygenase 2	1416687_at	1416687_at	1416687_at	3.880	3.773	2.595	Cytoplasm	enzyme			5352	26432	300901
PLPP2	phospholipid phosphatase 2	1420910_at	1420910_at	1420910_at	4.759	6.430	2.725	Plasma Membrane	phosphatase			8612	50784	246115
PLSCR1	phospholipid scramblase 1	1453181_x_at	1453181_x_at	1453181_x_at	26.216	18.102	16.135	Plasma Membrane	enzyme			5359	22038	117540
PLXNC1	plexin C1	1450906_at	1450906_at	1450906_at	9.209	7.892	4.392	Plasma Membrane	transmembrane receptor			10154	54712	362873
Pmaip1	phorbol-12-myristate-13-acetate-induced protein 1	1418203_at	1418203_at	1418203_at	8.159	12.042	4.810	Cytoplasm	other				58801	492821
PON3	paraoxonase 3	1419298_at	1419298_at	1419298_at	8.983	10.433	17.547	Extracellular Space	enzyme			5446	269823	312086
POU2AF1	POU class 2 associating factor 1	1416957_at	1416957_at	1416957_at	3.183	6.495	-2.015	Nucleus	transcription regulator			5450	18985	690528
POU2F2	POU class 2 homeobox 2	1443885_at	1443885_at	1427713_x_at	2.341	2.911	4.547	Nucleus	transcription regulator			5452	18987	117058
PPFIBP1	PTPRF interacting protein, binding protein 1 (liprin beta 1)	1452759_s_at	1452759_s_at	1452759_s_at	6.717	7.626	3.594	Plasma Membrane	other			8496	67533	312855
PPM1L	protein phosphatase, Mg2+/Mn2+ dependent 1L	1435787_at	1435787_at	1435699_at	-3.800	-2.948	2.760	Cytoplasm	phosphatase			151742	242083	310506
PPP1R3F	protein phosphatase 1 regulatory subunit 3F	1418347_at	1418347_at	1418347_at	-3.294	-3.517	5.718	Other	other			89801	54646
Ppp1r3fos	protein phosphatase 1, regulatory subunit 3F, opposite strand	1430639_at	1430639_at	1430639_at	-3.244	-3.265	6.343	Other	other				78185
PRDM5	PR domain containing 5	1432057_a_at	1432057_a_at	1432057_a_at	5.338	10.972	5.652	Nucleus	transcription regulator			11107	70779	689788
PRELID2	PRELI domain containing 2	1436194_at	1436194_at	1436194_at	9.311	10.527	6.240	Cytoplasm	other			153768	77619	681037
PRF1	perforin 1 (pore forming protein)	1451862_a_at	1451862_a_at	1451862_a_at	-5.510	-5.848	-2.897	Cytoplasm	other			5551	18646	50669
Prg4	proteoglycan 4 (megakaryocyte stimulating factor, articular superficial zone protein)	1449824_at	1449824_at	1449824_at	-3.421	-3.120	2.285	Extracellular Space	other				96875
PRKCA	protein kinase C, alpha	1450945_at	1450945_at	1450945_at	2.043	3.224	2.773	Cytoplasm	kinase		L-threo-safingol, ingenol mebutate	5578	18750	24680
PRNP	prion protein	1448233_at	1448233_at	1448233_at	7.370	12.385	15.054	Plasma Membrane	other			5621	19122	24686
Prr13	proline rich 13	1423686_a_at	1423686_a_at	1423686_a_at	2.837	3.119	2.229	Other	other				66151	363004
PSRC1	proline/serine-rich coiled-coil 1	1417323_at	1417323_at	1417323_at	11.919	7.009	5.192	Cytoplasm	other			84722	56742	691380
PTGER2	prostaglandin E receptor 2	1449310_at	1449310_at	1449310_at	7.871	15.209	14.860	Plasma Membrane	G-protein coupled receptor		misoprostol, prostaglandin E2, prostaglandin E1, CP 533536, diclofenac/misoprostol	5732	19217	81752
PTPN5	protein tyrosine phosphatase, non-receptor type 5	1423544_at	1423544_at	1423544_at	17.771	99.740	39.112	Plasma Membrane	phosphatase			84867	19259	29644
PTPN13	protein tyrosine phosphatase, non-receptor type 13	1431791_a_at	1431791_a_at	1431791_a_at	63.448	42.446	24.787	Cytoplasm	phosphatase			5783	19249	498331
PTPRJ	protein tyrosine phosphatase, receptor type J	1425588_at	1425588_at	1425588_at	3.434	8.821	24.786	Plasma Membrane	phosphatase			5795	19271	29645
PTPRS	protein tyrosine phosphatase, receptor type S	1426794_at	1426794_at	1426794_at	2.561	3.014	7.202	Plasma Membrane	phosphatase			5802	19280	25529
PXMP2	peroxisomal membrane protein 2	1417841_at	1417841_at	1417841_at	7.182	11.673	3.309	Cytoplasm	other			5827	19301	29533
PXYLP1	2-phosphoxylose phosphatase 1	1456735_x_at	1456735_x_at	1456735_x_at	-4.937	-8.809	-6.510	Cytoplasm	phosphatase			92370	235534	315939
RAB39B	RAB39B, member RAS oncogene family	1435014_at	1435014_at	1453246_at	60.378	79.467	5.783	Plasma Membrane	enzyme			116442	67790
RABGAP1L	RAB GTPase activating protein 1-like	1421488_at	1421488_at	1421488_at	5.002	6.723	5.311	Cytoplasm	other			9910	29809	304914
RACGAP1	Rac GTPase activating protein 1	1421546_a_at	1421546_a_at	1421546_a_at	5.316	3.078	2.656	Cytoplasm	transporter	unspecified application		29127	26934	315298
RAD51	RAD51 recombinase	1418281_at	1418281_at	1418281_at	4.588	2.888	3.648	Nucleus	enzyme	efficacy,response to therapy		5888	19361	499870
RAD51AP1	RAD51 associated protein 1	1448899_s_at	1417939_at	1448899_s_at	6.912	3.438	4.834	Nucleus	other			10635	19362	689055
RAI14	retinoic acid induced 14	1417401_at	1417400_at	1417401_at	45.887	2.510	9.782	Nucleus	transcription regulator			26064	75646	294804
RAPGEF4	Rap guanine nucleotide exchange factor 4	1425518_at	1425518_at	1425518_at	-6.405	-6.229	-5.132	Cytoplasm	other			11069	56508	252857
RAPH1	Ras association (RalGDS/AF-6) and pleckstrin homology domains 1	1434302_at	1434302_at	1434302_at	3.252	4.037	2.327	Plasma Membrane	other			65059	77300	363239
RASGRP2	RAS guanyl releasing protein 2 (calcium and DAG-regulated)	1438932_at	1442264_at	1438933_x_at	-2.491	-9.674	-3.270	Cytoplasm	other			10235	19395	361714
REEP3	receptor accessory protein 3	1424780_a_at	1424780_a_at	1424780_a_at	2.031	2.577	2.258	Other	other			221035	28193	294375
REPIN1	replication initiator 1	1434044_at	1434044_at	1434043_a_at	3.840	4.022	2.342	Nucleus	other			29803	58887	445541
RGMB	repulsive guidance molecule family member b	1428429_at	1433587_at	1433587_at	-12.257	-7.047	-7.182	Plasma Membrane	other			285704	68799	681433
RGS1	regulator of G-protein signaling 1	1417601_at	1417601_at	1417601_at	8.048	4.712	14.280	Plasma Membrane	other			5996	50778	54289
RGS11	regulator of G-protein signaling 11	1425245_a_at	1425245_a_at	1425245_a_at	-4.522	-2.866	-3.417	Plasma Membrane	enzyme			8786	50782	54291
RGS16	regulator of G-protein signaling 16	1455265_a_at	1455265_a_at	1455265_a_at	11.635	55.677	22.848	Cytoplasm	other			6004	19734	360857
RILPL2	Rab interacting lysosomal protein-like 2	1423134_at	1423134_at	1423134_at	4.382	5.646	4.020	Cytoplasm	other			196383	80291	288652
RNASE4	ribonuclease, RNase A family, 4	1422603_at	1422603_at	1422603_at	6.006	12.633	10.512	Extracellular Space	enzyme			6038	58809	56759
RNF43	ring finger protein 43	1427008_at	1427008_at	1427008_at	5.922	6.180	4.005	Plasma Membrane	enzyme			54894	207742	303412
RNF128	ring finger protein 128, E3 ubiquitin protein ligase	1449036_at	1449036_at	1449036_at	72.096	111.481	11.193	Cytoplasm	enzyme			79589	66889	315911
RNF157	ring finger protein 157	1454953_at	1454953_at	1434427_a_at	8.374	21.418	2.425	Other	other			114804	217340	688272
RNF19B	ring finger protein 19B	1435226_at	1432478_a_at	1435226_at	5.187	2.684	3.280	Cytoplasm	other			127544	75234
RNPEP	arginyl aminopeptidase (aminopeptidase B)	1451243_at	1451243_at	1451243_at	4.267	4.625	3.513	Cytoplasm	peptidase			6051	215615	81761
RORA	RAR-related orphan receptor A	1436326_at	1436326_at	1436326_at	14.607	9.797	5.129	Nucleus	ligand-dependent nuclear receptor			6095	19883	300807
RORC	RAR-related orphan receptor C	1425793_a_at	1425793_a_at	1425793_a_at	13.933	13.798	19.371	Nucleus	ligand-dependent nuclear receptor			6097	19885
RRM2	ribonucleotide reductase regulatory subunit M2	1448226_at	1448226_at	1448226_at	15.444	5.878	8.030	Nucleus	enzyme		cytarabine/fludarabine phosphate, bortezomib/cladribine/rituximab, gemcitabine/paclitaxel, cyclophosphamide/fludarabine phosphate/rituximab, cladribine/cytarabine/daunorubicin, gemcitabine/oxaliplatin, gemcitabine/vinorelbine, docetaxel/gemcitabine, docetaxel/gemcitabine/vincristine, cladribine/cytarabine/filgrastim, capecitabine/gemcitabine, gemcitabine/oxaliplatin/paclitaxel, cytarabine/filgras…	6241	20135	362720|100359539
RSPH3	radial spoke 3 homolog (Chlamydomonas)	1423119_at	1423119_at	1423119_at	3.434	2.499	2.507	Other	other			83861	66832|100037282	361476
RUNX2	runt-related transcription factor 2	1424704_at	1424704_at	1424704_at	48.913	25.096	21.888	Nucleus	transcription regulator	disease progression,prognosis,unspecified application		860	12393	367218
RYK	receptor-like tyrosine kinase	1426388_s_at	1426388_s_at	1426388_s_at	79.771	106.096	31.065	Plasma Membrane	kinase			6259	20187	140585
S100A4	S100 calcium binding protein A4	1424542_at	1424542_at	1424542_at	41.832	36.594	16.280	Cytoplasm	other	disease progression		6275	20198	24615
S100A6	S100 calcium binding protein A6	1421375_a_at	1421375_a_at	1421375_a_at	55.683	48.989	22.633	Cytoplasm	transporter	diagnosis,unspecified application		6277	20200	85247
S1PR1	sphingosine-1-phosphate receptor 1	1423571_at	1423571_at	1423571_at	-2.501	-7.790	-2.304	Plasma Membrane	G-protein coupled receptor		fingolimod phosphate	1901	13609	29733
SAMSN1	SAM domain, SH3 domain and nuclear localization signals 1	1421457_a_at	1421457_a_at	1421457_a_at	3.795	3.454	2.758	Nucleus	other			64092	67742	170637
SATB1	SATB homeobox 1	1439315_at	1439315_at	1439315_at	-3.131	-7.654	-3.116	Nucleus	transcription regulator			6304	20230	316164
SCCPDH	saccharopine dehydrogenase (putative)	1426510_at	1426510_at	1426510_at	29.646	73.440	14.196	Cytoplasm	other			51097	109232	305021
Scd2	stearoyl-Coenzyme A desaturase 2	1415823_at	1415823_at	1415823_at	3.002	3.898	2.070	Cytoplasm	enzyme				20250	83792
SCML4	sex comb on midleg-like 4 (Drosophila)	1427417_at	1427417_at	1427545_at	-3.260	-7.849	-2.683	Other	other			256380	268297	309859
SDCBP2	syndecan binding protein 2	1424090_at	1424090_at	1424090_at	2.404	2.734	3.741	Cytoplasm	other			27111	228765	311532
SDR39U1	short chain dehydrogenase/reductase family 39U, member 1	1459269_at	1459269_at	1459269_at	14.049	23.234	22.262	Nucleus	other			56948	654795	361044
SEMA7A	semaphorin 7A (John Milton Hagen blood group)	1459903_at	1459903_at	1422040_at	2.917	6.521	2.065	Plasma Membrane	transmembrane receptor			8482	20361	315711
SERHL2	serine hydrolase-like 2	1421938_at	1421938_at	1421938_at	2.663	2.242	2.218	Cytoplasm	enzyme			253190	68607	500911
Serpina3g (includes others)	serine (or cysteine) peptidase inhibitor, clade A, member 3G	1424923_at	1424923_at	1424923_at	26.017	15.795	34.341	Other	other				238393|20715|628900	100909605
Serpinb6b	serine (or cysteine) peptidase inhibitor, clade B, member 6b	1422804_at	1422804_at	1422804_at	2.104	2.242	2.435	Other	other				20708	364705
SERPINF1	serpin peptidase inhibitor, clade F (alpha-2 antiplasmin, pigment epithelium derived factor), member 1	1416168_at	1416168_at	1416168_at	4.540	4.064	2.611	Extracellular Space	other			5176	20317	287526
SH3BGRL	SH3 domain binding glutamate-rich protein like	1428107_at	1428107_at	1428107_at	4.199	3.383	3.862	Cytoplasm	other			6451	56726	302363
SH3RF1	SH3 domain containing ring finger 1	1455149_at	1445178_at	1455149_at	2.773	5.549	2.962	Cytoplasm	other			57630	59009	306417
SHTN1	shootin 1	1429055_at	1429055_at	1429055_at	27.420	38.289	12.225	Plasma Membrane	other			57698	71653	292139
SIX5	SIX homeobox 5	1427560_at	1427560_at	1427560_at	5.598	14.849	5.593	Nucleus	transcription regulator			147912	20475	308406
SKA1	spindle and kinetochore associated complex subunit 1	1432179_x_at	1432179_x_at	1432179_x_at	3.873	3.146	3.175	Nucleus	other			220134	66468	291441
SLC12A2	solute carrier family 12 (sodium/potassium/chloride transporter), member 2	1448780_at	1448780_at	1448780_at	2.014	2.228	2.352	Plasma Membrane	transporter		bumetanide, quinethazone	6558	20496	83629
SLC15A3	solute carrier family 15 (oligopeptide transporter), member 3	1420697_at	1420697_at	1420697_at	19.794	17.389	10.602	Cytoplasm	transporter			51296	65221	246239
SLC16A5	solute carrier family 16 (monocarboxylate transporter), member 5	1434473_at	1434473_at	1434473_at	-7.966	-6.883	-7.025	Plasma Membrane	transporter			9121	217316	690212
SLC22A15	solute carrier family 22 member 15	1458933_at	1458933_at	1458933_at	8.985	16.518	6.866	Other	transporter			55356	242126	310732
SLC25A23	solute carrier family 25 (mitochondrial carrier; phosphate carrier), member 23	1419045_at	1419045_at	1419045_at	-4.781	-6.224	-2.080	Cytoplasm	transporter			79085	66972	301113
SLC25A24	solute carrier family 25 (mitochondrial carrier; phosphate carrier), member 24	1452717_at	1452717_at	1452717_at	4.556	4.127	2.056	Cytoplasm	transporter			29957	229731	310791
SLC25A53	solute carrier family 25 member 53	1459914_at	1459914_at	1459914_at	10.673	6.472	9.269	Other	other			401612	67062	679135
SLC29A1	solute carrier family 29 (equilibrative nucleoside transporter), member 1	1451782_a_at	1451782_a_at	1451782_a_at	2.049	3.341	2.067	Plasma Membrane	transporter	efficacy,response to therapy		2030	63959	63997
SLC39A4	solute carrier family 39 (zinc transporter), member 4	1451139_at	1451139_at	1451139_at	11.136	11.412	5.030	Plasma Membrane	transporter			55630	72027	300051
SLC43A1	solute carrier family 43 (amino acid system L transporter), member 1	1453255_at	1453255_at	1453255_at	6.146	16.018	4.212	Plasma Membrane	transporter			8501	72401	311168
SLC43A3	solute carrier family 43 member 3	1422788_at	1422788_at	1422788_at	4.442	3.118	3.891	Extracellular Space	other			29015	58207	311170
SLC45A4	solute carrier family 45 member 4	1433559_at	1433559_at	1433559_at	3.091	5.118	3.386	Other	transporter			57210	106068	315054
SLC4A7	solute carrier family 4, sodium bicarbonate cotransporter, member 7	1438673_at	1438673_at	1438673_at	3.632	2.249	2.352	Plasma Membrane	transporter			9497	218756	117955
SLC7A10	solute carrier family 7 (neutral amino acid transporter light chain, asc system), member 10	1421093_at	1421093_at	1421093_at	8.252	24.726	6.134	Plasma Membrane	transporter			56301	53896	114518
SLC9A7	solute carrier family 9, subfamily A (NHE7, cation proton antiporter 7), member 7	1437421_at	1437421_at	1437421_at	6.996	7.308	8.061	Cytoplasm	transporter			84679	236727
SLFN13	schlafen family member 13	1458803_at	1451655_at	1458803_at	2.089	-2.082	2.558	Nucleus	enzyme			146857	237886|276950	303378
SMPDL3B	sphingomyelin phosphodiesterase acid-like 3B	1417300_at	1417300_at	1417300_at	6.945	9.470	3.046	Extracellular Space	enzyme			27293	100340	362619
SOSTDC1	sclerostin domain containing 1	1460250_at	1460250_at	1460250_at	245.796	572.640	5.329	Extracellular Space	other			25928	66042	266803
SOX4	SRY-box 4	1433575_at	1419155_a_at	1419155_a_at	-45.053	-29.027	-6.135	Nucleus	transcription regulator	unspecified application		6659	20677	364712
SPC24	SPC24, NDC80 kinetochore complex component	1431087_at	1431087_at	1431087_at	8.752	3.517	5.417	Cytoplasm	other			147841	67629	363028
SPICE1	spindle and centriole associated protein 1	1427030_at	1427030_at	1427030_at	-3.400	-5.147	-2.399	Cytoplasm	other			152185	212514	288111
SPOCK2	sparc/osteonectin, cwcv and kazal-like domains proteoglycan (testican) 2	1450451_at	1435026_at	1435026_at	8.038	23.477	5.337	Extracellular Space	other	diagnosis		9806	94214	361840
ST14	suppression of tumorigenicity 14	1418076_at	1418076_at	1418076_at	5.109	3.865	4.752	Plasma Membrane	peptidase			6768	19143	114093
ST3GAL2	ST3 beta-galactoside alpha-2,3-sialyltransferase 2	1421891_at	1421891_at	1421891_at	3.030	3.537	2.552	Cytoplasm	enzyme			6483	20444	64442
ST6GALNAC3	ST6 (alpha-N-acetyl-neuraminyl-2,3-beta-galactosyl-1,3)-N-acetylgalactosaminide alpha-2,6-sialyltransferase 3	1420903_at	1420903_at	1420903_at	3.406	3.245	4.667	Cytoplasm	enzyme			256435	20447	29758
ST8SIA1	ST8 alpha-N-acetyl-neuraminide alpha-2,8-sialyltransferase 1	1455695_at	1419694_at	1419694_at	-2.598	-4.106	-2.391	Cytoplasm	enzyme			6489	20449	25280
STAU2	staufen double-stranded RNA binding protein 2	1450916_at	1450916_at	1450916_at	28.894	9.661	4.130	Cytoplasm	other			27067	29819	171500
STX11	syntaxin 11	1453228_at	1453228_at	1453228_at	18.577	34.083	11.075	Plasma Membrane	transporter			8676	74732	292483
STXBP1	syntaxin binding protein 1	1420506_a_at	1420505_a_at	1420506_a_at	6.413	34.263	4.191	Cytoplasm	transporter			6812	20910	25558
SUSD2	sushi domain containing 2	1426511_at	1426511_at	1426511_at	7.931	11.998	2.429	Extracellular Space	other			56241	71733	294335
SUSD4	sushi domain containing 4	1460593_at	1424221_at	1424221_at	2.042	7.001	2.462	Other	other			55061	96935	289335
SYCE2	synaptonemal complex central element protein 2	1429270_a_at	1429270_a_at	1429270_a_at	3.019	2.776	2.289	Nucleus	other			256126	71846	364976
SYNGR2	synaptogyrin 2	1417081_a_at	1417081_a_at	1417081_a_at	2.101	2.377	2.336	Cytoplasm	other			9144	20973	89815
SYNPO	synaptopodin	1434089_at	1434089_at	1434089_at	19.821	34.336	12.459	Cytoplasm	other			11346	104027	60324
SYT11	synaptotagmin 11	1449264_at	1429314_at	1429314_at	5.346	6.581	2.949	Cytoplasm	transporter			23208	229521	60568
TACC3	transforming, acidic coiled-coil containing protein 3	1417450_a_at	1417450_a_at	1417450_a_at	7.697	3.069	4.445	Nucleus	other			10460	21335	360962
TANC1	tetratricopeptide repeat, ankyrin repeat and coiled-coil containing 1	1452714_at	1452714_at	1452714_at	-3.860	-2.310	-2.148	Plasma Membrane	other			85461	66860	311055
TBC1D4	TBC1 domain family member 4	1435292_at	1435292_at	1435292_at	5.932	10.545	4.025	Cytoplasm	other			9882	210789	306117
TBC1D16	TBC1 domain family member 16	1435763_at	1435763_at	1435763_at	-12.252	-4.399	-2.608	Extracellular Space	other			125058	207592	303734
TDRP	testis development related protein	1428357_at	1428357_at	1428357_at	-2.548	-6.091	-5.706	Other	other			157695	72148	498662
TEC	tec protein tyrosine kinase	1460204_at	1460204_at	1460204_at	-4.241	-4.474	-2.225	Cytoplasm	kinase			7006	21682	84492
TET1	tet methylcytosine dioxygenase 1	1419897_at	1455425_at	1419897_at	-8.875	-16.005	-3.914	Nucleus	other			80312	52463	309902
TG	thyroglobulin	1450790_at	1450790_at	1450790_at	4.278	2.432	3.949	Extracellular Space	other	diagnosis,unspecified application		7038	21819	24826
TGFBR3	transforming growth factor beta receptor III	1425620_at	1425620_at	1433795_at	-4.444	-5.280	-8.202	Plasma Membrane	kinase			7049	21814	29610
TGM2	transglutaminase 2	1433428_x_at	1433428_x_at	1433428_x_at	2.538	11.390	11.424	Cytoplasm	enzyme			7052	21817	56083
TIAM1	T-cell lymphoma invasion and metastasis 1	1418057_at	1418057_at	1418057_at	24.775	33.109	23.780	Cytoplasm	other			7074	21844	304109
TJP2	tight junction protein 2	1434599_a_at	1434599_a_at	1434599_a_at	67.342	110.311	38.499	Plasma Membrane	kinase			9414	21873	115769
TK1	thymidine kinase 1, soluble	1416258_at	1416258_at	1416258_at	9.319	3.834	6.846	Cytoplasm	kinase	diagnosis,prognosis		7083	21877	24834
TMBIM1	transmembrane BAX inhibitor motif containing 1	1417162_at	1417162_at	1417162_at	6.301	5.060	6.205	Cytoplasm	other			64114	69660	316516
TMEM2	transmembrane protein 2	1451458_at	1445918_at	1424711_at	4.910	11.768	3.148	Cytoplasm	other			23670	83921	309400
TMEM108	transmembrane protein 108	1454729_at	1454729_at	1454729_at	-51.383	-15.455	-2.188	Other	other			66000	81907	300967
TMEM140	transmembrane protein 140	1424354_at	1424354_at	1424354_at	4.060	3.335	2.182	Other	other			55281	68487	362334
TMEM159	transmembrane protein 159	1426436_at	1426436_at	1426436_at	8.129	6.502	4.351	Other	other			57146	233806	378467
TMEM176A	transmembrane protein 176A	1423909_at	1423909_at	1423909_at	13.336	11.101	2.902	Other	other			55365	66058	297077
TMPRSS3	transmembrane protease, serine 3	1421714_at	1421714_at	1421714_at	3.871	2.829	4.069	Plasma Membrane	peptidase			64699	140765	309665
TNFRSF4	tumor necrosis factor receptor superfamily member 4	1420351_at	1420351_at	1420351_at	5.831	4.941	9.081	Plasma Membrane	transmembrane receptor	diagnosis		7293	22163	25572
TNFRSF8	tumor necrosis factor receptor superfamily member 8	1421649_at	1421649_at	1421649_at	3.327	5.530	6.265	Plasma Membrane	transmembrane receptor	diagnosis,unspecified application	HeFi-1 monoclonal antibody, brentuximab vedotin	943	21941	25069
TNFSF11	tumor necrosis factor superfamily member 11	1451944_a_at	1451944_a_at	1451944_a_at	36.537	37.685	14.290	Extracellular Space	cytokine	efficacy	lenalidomide, denosumab, lenalidomide/temsirolimus, dexamethasone/lenalidomide/sorafenib, dexamethasone/lenalidomide, bortezomib/dexamethasone/lenalidomide, carfilzomib/dexamethasone/lenalidomide, lenalidomide/rituximab, denosumab/levothyroxine, erythropoietin/lenalidomide	8600	21943	117516
TNFSF14	tumor necrosis factor superfamily member 14	1421588_at	1421588_at	1450298_at	81.979	100.672	12.989	Extracellular Space	cytokine			8740	50930	301133
TOX	thymocyte selection associated high mobility group box	1442039_at	1442039_at	1442039_at	2.289	6.263	2.011	Nucleus	other			9760	252838	362481
TOX2	TOX high mobility group box family member 2	1457757_at	1457757_at	1457757_at	117.909	306.937	24.474	Nucleus	transcription regulator			84969	269389	311615
TPI1	triosephosphate isomerase 1	1435659_a_at	1435659_a_at	1435659_a_at	2.629	3.102	2.156	Cytoplasm	enzyme	diagnosis,unspecified application		7167	21991	100911515
TPX2	TPX2, microtubule-associated	1428104_at	1428105_at	1428104_at	20.588	6.775	9.908	Nucleus	other			22974	72119	311546
TRIB1	tribbles pseudokinase 1	1424880_at	1424880_at	1424880_at	7.806	14.139	6.804	Cytoplasm	kinase			10221	211770	78969
TRIM2	tripartite motif containing 2	1448551_a_at	1448551_a_at	1448551_a_at	3.151	6.840	4.270	Cytoplasm	enzyme			23321	80890	361970
TRIP13	thyroid hormone receptor interactor 13	1429294_at	1429294_at	1429294_at	8.183	3.097	6.377	Cytoplasm	transcription regulator			9319	69716	292206
TSPAN3	tetraspanin 3	1416009_at	1416009_at	1416009_at	2.899	4.873	2.945	Plasma Membrane	other			10099	56434	300733
TSPAN31	tetraspanin 31	1416556_at	1416556_at	1416556_at	3.541	3.427	3.107	Plasma Membrane	other			6302	67125	362890
TTC39C	tetratricopeptide repeat domain 39C	1426223_at	1426223_at	1426223_at	39.990	50.334	20.641	Other	other			125488	72747	686179
TTN	titin	1427445_a_at	1427445_a_at	1427445_a_at	4.057	4.523	3.556	Cytoplasm	kinase			7273	22138	84015
TXK	TXK tyrosine kinase	1425785_a_at	1425785_a_at	1425785_a_at	-8.226	-7.476	-2.797	Cytoplasm	kinase			7294	22165	305311
TYMS	thymidylate synthetase	1424991_s_at	1424991_s_at	1424991_s_at	7.423	3.771	4.628	Nucleus	enzyme	diagnosis,disease progression,efficacy,prognosis,response to therapy	flucytosine, 5-fluorouracil, tegafur, trimethoprim, cyclophosphamide/epirubicin/5-fluorouracil, pralatrexate, 5-fluorouracil/oxaliplatin, capecitabine/irinotecan, 5-fluorouracil/irinotecan, capecitabine/docetaxel, capecitabine/lapatinib, capecitabine/ixabepilone, bevacizumab/5-fluorouracil, bevacizumab/capecitabine/oxaliplatin, cyclophosphamide/docetaxel/epirubicin/5-fluorouracil/trastuzumab, cap…	7298	22171	29261
UBE2L6	ubiquitin conjugating enzyme E2L 6	1417172_at	1417172_at	1417172_at	5.554	6.244	11.303	Cytoplasm	enzyme			9246	56791	295704
UGCG	UDP-glucose ceramide glucosyltransferase	1421269_at	1421268_at	1421269_at	-3.888	-6.855	-2.218	Cytoplasm	enzyme		eliglustat, N-butyldeoxygalactonojirimycin, N-butyldeoxynojirimycin	7357	22234	83626
UHRF1	ubiquitin-like with PHD and ring finger domains 1	1415810_at	1415810_at	1415810_at	9.255	3.673	5.766	Nucleus	transcription regulator			29128	18140	316129
UNC119	unc-119 lipid binding chaperone	1418123_at	1418123_at	1418123_at	5.335	3.751	3.106	Cytoplasm	other			9094	22248	29402
UNC93B1	unc-93 homolog B1 (C. elegans)	1423768_at	1423768_at	1423768_at	5.070	7.054	3.497	Cytoplasm	transporter			81622	54445	361689
USP53	ubiquitin specific peptidase 53	1421598_at	1421598_at	1452385_at	-15.533	-9.530	-2.017	Extracellular Space	enzyme			54532	99526
UST	uronyl-2-sulfotransferase	1437293_x_at	1437293_x_at	1437293_x_at	-4.596	-7.939	-2.478	Cytoplasm	enzyme			10090	338362	361450
VAMP5	vesicle associated membrane protein 5	1430522_a_at	1430522_a_at	1430522_a_at	2.138	4.427	2.212	Plasma Membrane	transporter			10791	53620	89818
VIPR1	vasoactive intestinal peptide receptor 1	1455555_at	1423004_at	1455555_at	-6.555	-13.284	-7.889	Plasma Membrane	G-protein coupled receptor			7433	22354	24875
VMP1	vacuole membrane protein 1	1423722_at	1423722_at	1423722_at	3.986	4.947	3.201	Plasma Membrane	other			81671	75909	192129
VSIG10	V-set and immunoglobulin domain containing 10	1436591_at	1436591_at	1436591_at	8.354	32.735	13.143	Other	other			54621	231668	304529
VWA5A	von Willebrand factor A domain containing 5A	1426221_at	1426221_at	1426221_at	2.164	2.133	2.084	Nucleus	other			4013	67776	301097
WBSCR27	Williams Beuren syndrome chromosome region 27	1418359_at	1418359_at	1418359_at	-4.086	-4.332	-2.542	Other	enzyme			155368	79565	688407
WEE1	WEE1 G2 checkpoint kinase	1416773_at	1416773_at	1416773_at	8.625	4.863	6.208	Nucleus	kinase		MK 1775	7465	22390	308937
WHSC1	Wolf-Hirschhorn syndrome candidate 1	1428827_at	1435136_at	1428827_at	4.585	3.977	2.228	Nucleus	enzyme			7468	107823	680537
WLS	wntless Wnt ligand secretion mediator	1423824_at	1423824_at	1423824_at	3.835	5.561	9.632	Cytoplasm	other			79971	68151	362065
XKRX	X-linked Kx blood group related, X-linked	1454762_at	1454762_at	1454762_at	-37.500	-7.612	-9.182	Other	other			402415	331524	497101
YBX3	Y-box binding protein 3	1451012_a_at	1435800_a_at	1451012_a_at	9.854	6.380	6.640	Nucleus	transcription regulator			8531	56449	83807
ZC2HC1A	zinc finger, C2HC-type containing 1A	1428418_s_at	1428418_s_at	1428418_s_at	10.050	25.208	5.726	Other	other			51101	67306	310244
ZCCHC18	zinc finger, CCHC domain containing 18	1425293_a_at	1425293_a_at	1425293_a_at	10.198	5.286	10.580	Other	other			644353	66995	679126
ZDHHC2	zinc finger, DHHC-type containing 2	1452655_at	1452655_at	1452655_at	37.367	44.003	21.221	Nucleus	enzyme			51201	70546	246326
ZDHHC14	zinc finger, DHHC-type containing 14	1438975_x_at	1438975_x_at	1438975_x_at	-95.189	-38.672	-3.283	Cytoplasm	enzyme			79683	224454	499014
ZNF316	zinc finger protein 316	1450151_at	1450151_at	1450151_at	2.433	3.611	2.688	Other	other			100131017	54201	304293
ZNF652	zinc finger protein 652	1434720_at	1442770_at	1434720_at	-2.538	-3.384	-2.099	Other	other			22834	268469	497984
ZNF821	zinc finger protein 821	1426889_at	1426889_at	1426889_at	4.554	6.726	3.015	Other	other			55565	75871
ZNF354C	zinc finger protein 354C	1439044_at	1450321_at	1450321_at	-7.276	-9.984	-3.472	Nucleus	other			30832	30944	78972
ZNF518B	zinc finger protein 518B	1452340_at	1452340_at	1452340_at	5.781	6.113	3.120	Other	other			85460	100515	498390

## Sheet: f
Supplementary Table 1
Significantly expressed genes unique to group f
© 2000-2016 QIAGEN. All rights reserved.
Symbol	Entrez Gene Name	Affymetrix(A1)	Affymetrix(A2)	Affymetrix(A3)	Exp Fold Change (nT-> Th2)	Exp Fold Change (HpTR->Th2)	Exp Fold Change (HpTR)	Location	Type(s)	Biomarker Application(s)	Drug(s)	Entrez Gene ID for Human	Entrez Gene ID for Mouse	Entrez Gene ID for Rat
2210406H18Rik	RIKEN cDNA 2210406H18 gene	--	1430878_at	1430878_at		-2.303	-3.197	Other	other				70133
2810001G20Rik	RIKEN cDNA 2810001G20 gene	--	1455170_at	1455170_at		-2.910	-4.264	Other	other				66456
ACSS2	acyl-CoA synthetase short-chain family member 2	--	1422479_at	1422479_at		-3.828	-2.495	Cytoplasm	enzyme			55902	60525	311569
ADD3	adducin 3	--	1423297_at	1426574_a_at		-3.597	-2.071	Cytoplasm	other			120	27360	25230
ADGRG3	adhesion G protein-coupled receptor G3	--	1417894_at	1417894_at		-23.304	-19.827	Plasma Membrane	G-protein coupled receptor			222487	54672	291854
ARL4C	ADP ribosylation factor like GTPase 4C	--	1454788_at	1454788_at		-6.567	-2.103	Nucleus	enzyme			10123	320982
AW112010	expressed sequence AW112010	--	1434372_at	1434372_at		2.124	2.342	Other	other				107350
BBS9	Bardet-Biedl syndrome 9	--	1427341_at	1427341_at		-2.327	-2.599	Extracellular Space	other			27241	319845	315484
BC064078	cDNA sequence BC064078	--	1444632_at	1435069_at		3.951	2.972	Other	other				408064
C1QTNF6	C1q and tumor necrosis factor related protein 6	--	1431856_a_at	1431856_a_at		13.550	36.241	Extracellular Space	other			114904	72709	315114
C230073G13Rik	RIKEN cDNA C230073G13 gene	--	1444752_at	1444752_at		2.098	2.255	Other	other				320430
CALCRL	calcitonin receptor like receptor	--	1425814_a_at	1459536_at		-2.272	-2.225	Plasma Membrane	G-protein coupled receptor			10203	54598	25029
CAMK2D	calcium/calmodulin-dependent protein kinase II delta	--	1439168_at	1439168_at		3.116	2.553	Cytoplasm	kinase			817	108058	24246
CAMKMT	calmodulin-lysine N-methyltransferase	--	1456045_at	1456045_at		2.688	2.123	Nucleus	other			79823	73582	299521
CCDC109B	coiled-coil domain containing 109B	--	1418778_at	1418778_at		2.408	3.322	Cytoplasm	other			55013	66815	295462
CDC14B	cell division cycle 14B	--	1429418_at	1429418_at		-2.550	-2.033	Nucleus	phosphatase			8555	218294	361195
CDR2	cerebellar degeneration related protein 2	--	1417430_at	1417430_at		-2.649	-2.872	Cytoplasm	other			1039	12585	308958
CPQ	carboxypeptidase Q	--	1416441_at	1416441_at		4.949	5.725	Extracellular Space	peptidase			10404	54381	58952
CRTAM	cytotoxic and regulatory T-cell molecule	--	1449903_at	1449903_at		-2.404	-2.714	Plasma Membrane	other			56253	54698	300649
CYP2S1	cytochrome P450 family 2 subfamily S member 1	--	1428283_at	1428283_at		-2.409	-5.060	Cytoplasm	enzyme			29785	74134	308445
DAAM1	dishevelled associated activator of morphogenesis 1	--	1455244_at	1455244_at		-2.053	-2.582	Cytoplasm	other			23002	208846	314212
DHDH	dihydrodiol dehydrogenase (dimeric)	--	1453487_at	1453487_at		3.216	2.376	Other	enzyme			27294	71755	691002
DHRS13	dehydrogenase/reductase (SDR family) member 13	--	1452902_at	1452902_at		-2.515	-2.086	Other	enzyme			147015	70451	303275
DSE	dermatan sulfate epimerase	--	1455795_at	1455795_at		-3.697	-4.300	Cytoplasm	enzyme			29940	212898	365583
DUSP4	dual specificity phosphatase 4	--	1428834_at	1428834_at		4.092	8.665	Nucleus	phosphatase	diagnosis		1846	319520	60587
E130308A19Rik	RIKEN cDNA E130308A19 gene	--	1436852_at	1438277_at		2.473	3.056	Other	other				230259	100361585
EPHX1	epoxide hydrolase 1, microsomal (xenobiotic)	--	1422438_at	1422438_at		2.338	2.045	Cytoplasm	peptidase	diagnosis		2052	13849	25315
ERGIC1	endoplasmic reticulum-golgi intermediate compartment 1	--	1437908_a_at	1437908_a_at		2.700	3.412	Cytoplasm	other			57222	67458	287177
ETFBKMT	electron transfer flavoprotein beta subunit lysine methyltransferase	--	1427202_at	1427202_at		-2.241	2.495	Cytoplasm	enzyme			254013	320204	316976
ETV5	ets variant 5	--	1428142_at	1428142_at		3.365	3.780	Nucleus	transcription regulator			2119	104156	303828
FABP2	fatty acid binding protein 2, intestinal	--	1418438_at	1418438_at		6.078	-2.155	Cytoplasm	transporter	diagnosis,prognosis		2169	14079	25598
FAM78A	family with sequence similarity 78 member A	--	1433657_at	1433657_at		-2.584	-2.417	Other	other			286336	241303	499776
GATA1	GATA binding protein 1 (globin transcription factor 1)	--	1449232_at	1449232_at		-6.490	2.817	Nucleus	transcription regulator			2623	14460	25172
GDPD5	glycerophosphodiester phosphodiesterase domain containing 5	--	1424150_at	1424150_at		2.362	2.124	Plasma Membrane	enzyme			81544	233552	499211
Gm3715	predicted gene 3715	--	1460500_at	1460500_at		3.279	3.307	Other	other				100042192
GTF2I	general transcription factor IIi	--	1431676_x_at	1460279_a_at		2.285	-2.151	Nucleus	transcription regulator			2969	14886	353256
HID1	HID1 domain containing	--	1423914_at	1423914_at		-5.908	-3.941	Plasma Membrane	other			283987	217310	287822
HIVEP3	human immunodeficiency virus type I enhancer binding protein 3	--	1458802_at	1450132_at		2.648	3.691	Nucleus	transcription regulator			59269	16656	313557
HS3ST3B1	heparan sulfate-glucosamine 3-sulfotransferase 3B1	--	1433977_at	1433977_at		-2.136	-8.023	Cytoplasm	enzyme			9953	54710	303218
IFNGR1	interferon gamma receptor 1	--	1448167_at	1448167_at		-2.743	2.040	Plasma Membrane	transmembrane receptor		interferon gamma-1b	3459	15979	116465
IGF1R	insulin like growth factor 1 receptor	--	1452982_at	1452982_at		3.706	3.480	Plasma Membrane	transmembrane receptor	diagnosis,efficacy,prognosis	picropodophyllin, linsitinib, cixutumumab, ganitumab, AVE1642, BIIB022, IGF1, dalotuzumab, ceritinib, MM-141, IGF-methotrexate conjugate, PL225B, KW-2450	3480	16001	25718
Ighv14-2	immunoglobulin heavy variable 14-2	--	1455530_at	1455530_at		5.466	7.100	Other	other				668421
IL1RN	interleukin 1 receptor antagonist	--	1423017_a_at	1423017_a_at		6.963	7.742	Extracellular Space	cytokine	efficacy		3557	16181	60582
IL7R	interleukin 7 receptor	--	1448576_at	1448576_at		-4.118	-2.369	Plasma Membrane	transmembrane receptor		recombinant human interleukin-7	3575	16197	294797
IPO11	importin 11	--	1428096_at	1429717_at		-2.218	-2.077	Nucleus	transporter			51194	76582	310056
ITGB3	integrin subunit beta 3	--	1455257_at	1421511_at		-10.718	-2.511	Plasma Membrane	transmembrane receptor		abciximab, TP 9201, cilengitide, tirofiban	3690	16416	29302
ITM2C	integral membrane protein 2C	--	1415961_at	1415961_at		2.260	2.025	Cytoplasm	other			81618	64294	301575
IZUMO1R	IZUMO1 receptor, JUNO	--	1420700_s_at	1420700_s_at		2.656	2.361	Other	other			390243	64931	690037
KIF7	kinesin family member 7	--	1439637_at	1439637_at		2.541	2.438	Extracellular Space	other			374654	16576	293047
KIF21A	kinesin family member 21A	--	1455029_at	1455029_at		-2.151	-2.519	Cytoplasm	other			55605	16564	300158
KLF9	Kruppel-like factor 9	--	1428289_at	1428288_at		3.061	5.785	Nucleus	transcription regulator			687	16601	117560
LMNTD2	lamin tail domain containing 2	--	1430017_at	1430017_at		2.097	2.049	Other	other			256329	72000	309108
LRRC75B	leucine rich repeat containing 75B	--	1456878_at	1456878_at		-2.863	-7.775	Other	other			388886	192734	100365744
MARCH3	membrane associated ring-CH-type finger 3	--	1436614_at	1436614_at		4.388	5.974	Cytoplasm	other			115123	320253	364878
MBOAT1	membrane bound O-acyltransferase domain containing 1	--	1435323_a_at	1435323_a_at		-2.523	-2.643	Cytoplasm	other			154141	218121	498741
MED7	mediator complex subunit 7	--	1417564_at	1417564_at		2.021	2.017	Nucleus	transcription regulator			9443	66213	100911235
MED12L	mediator complex subunit 12 like	--	1441163_at	1441163_at		-2.657	-2.237	Extracellular Space	other			116931	329650
METTL9	methyltransferase like 9	--	1438171_x_at	1438171_x_at		-2.243	-2.548	Other	other	unspecified application		51108	59052	100302453
MMD	monocyte to macrophage differentiation-associated	--	1423489_at	1423489_at		3.349	3.719	Plasma Membrane	kinase			23531	67468	303439
MORN2	MORN repeat containing 2	--	1454800_at	1454800_at		2.532	2.165	Other	other			729967	378462	500606
MPEG1	macrophage expressed 1	--	1427076_at	1427076_at		8.660	3.123	Cytoplasm	other			219972	17476	64552
MXD4	MAX dimerization protein 4	--	1434379_at	1434379_at		2.324	2.350	Nucleus	transcription regulator			10608	17122
MYCBP	MYC binding protein	--	1427940_s_at	1427940_s_at		-2.259	-2.039	Nucleus	transcription regulator			26292	56309	100361133
NRIP1	nuclear receptor interacting protein 1	--	1454295_at	1432603_at		2.898	2.155	Nucleus	transcription regulator			8204	268903	304157
PADI2	peptidyl arginine deiminase, type II	--	1418252_at	1418252_at		-2.931	-2.054	Cytoplasm	enzyme			11240	18600	29511
PAG1	phosphoprotein membrane anchor with glycosphingolipid microdomains 1	--	1456403_at	1443319_at		-4.558	-2.431	Plasma Membrane	other			55824	94212	64019
PDE8A	phosphodiesterase 8A	--	1418406_at	1418407_at		-2.450	2.031	Cytoplasm	enzyme		dyphylline, nitroglycerin, aminophylline, anagrelide, milrinone, dipyridamole, ketotifen, tolbutamide, theophylline, pentoxifylline	5151	18584	308776
PHF20L1	PHD finger protein 20-like 1	--	1437563_at	1454939_at		-2.105	-2.161	Other	other			51105	239510	314964
PHLPP1	PH domain and leucine rich repeat protein phosphatase 1	--	1426994_at	1426994_at		2.113	3.053	Cytoplasm	enzyme			23239	98432	59265
PRKD3	protein kinase D3	--	1428230_at	1428230_at		-9.654	-2.912	Nucleus	kinase			23683	75292	313834
QPCT	glutaminyl-peptide cyclotransferase	--	1426622_a_at	1426622_a_at		-5.677	-5.253	Cytoplasm	enzyme			25797	70536	313837
RNF135	ring finger protein 135	--	1452289_a_at	1452289_a_at		2.445	2.329	Cytoplasm	enzyme			84282	71956	303350
RNF216	ring finger protein 216	--	1437532_at	1437532_at		3.254	3.150	Cytoplasm	other			54476	108086	304294
RTN4RL1	reticulon 4 receptor-like 1	--	1436868_at	1436868_at		-3.636	-2.387	Plasma Membrane	other			146760	237847	303311
RUNX3	runt-related transcription factor 3	--	1421467_at	1421467_at		-2.933	-2.101	Nucleus	transcription regulator	diagnosis,disease progression,prognosis		864	12399	156726
SEMA4A	semaphorin 4A	--	1438934_x_at	1438934_x_at		-9.669	-3.695	Plasma Membrane	other			64218	20351	310630
SGK1	serum/glucocorticoid regulated kinase 1	--	1416041_at	1416041_at		-4.308	-7.580	Cytoplasm	kinase			6446	20393	29517
SGMS1	sphingomyelin synthase 1	--	1436499_at	1426575_at		-2.229	-2.485	Cytoplasm	enzyme			259230	208449	353229
SHE	Src homology 2 domain containing E	--	1438227_at	1438227_at		-2.914	2.355	Cytoplasm	other			126669	214547	685088
SLC9B2	solute carrier family 9, subfamily B (NHA2, cation proton antiporter 2), member 2	--	1439995_at	1439995_at		4.029	2.836	Plasma Membrane	other			133308	97086	679958
SPEG	SPEG complex locus	--	1448664_a_at	1448664_a_at		8.272	6.277	Nucleus	kinase			10290	11790	363256
STARD10	StAR related lipid transfer domain containing 10	--	1448956_at	1448956_at		2.411	2.067	Cytoplasm	other			10809	56018	293150
SYP	synaptophysin	--	1448280_at	1448280_at		2.657	3.511	Cytoplasm	transporter			6855	20977	24804
TASP1	taspase 1	--	1424810_at	1451998_at		2.044	2.798	Nucleus	peptidase			55617	75812	311468
TCTEX1D2	Tctex1 domain containing 2	--	1428973_s_at	1428972_at		2.829	3.409	Other	other			255758	66061	498095
TERT	telomerase reverse transcriptase	--	1456941_at	1456941_at		2.648	2.033	Nucleus	enzyme	diagnosis,disease progression,prognosis	imetelstat, telomerase inhibitor	7015	21752	301965
TMEM71	transmembrane protein 71	--	1436212_at	1436212_at		-3.573	-2.585	Other	other			137835	213068	690657
TMEM136	transmembrane protein 136	--	1457701_at	1457701_at		5.061	8.715	Other	other			219902	235300	315593
TMEM158	transmembrane protein 158 (gene/pseudogene)	--	1428074_at	1428074_at		3.039	7.114	Plasma Membrane	other			25907	72309	117582
TMTC3	transmembrane and tetratricopeptide repeat containing 3	--	1440894_at	1440894_at		2.936	2.513	Other	other			160418	237500	314785
TNFRSF9	tumor necrosis factor receptor superfamily member 9	--	1428034_a_at	1428034_a_at		3.769	9.848	Plasma Membrane	transmembrane receptor		urelumab	3604	21942	500590
TRPS1	trichorhinophalangeal syndrome I	--	1434286_at	1434286_at		3.816	2.794	Nucleus	transcription regulator	diagnosis,prognosis		7227	83925	299897
TYROBP	TYRO protein tyrosine kinase binding protein	--	1450792_at	1450792_at		7.642	2.164	Plasma Membrane	transmembrane receptor			7305	22177	361537
VAV2	vav guanine nucleotide exchange factor 2	--	1421272_at	1421272_at		2.415	5.450	Cytoplasm	transcription regulator			7410	22325	296603
ZC3H12C	zinc finger CCCH-type containing 12C	--	1444402_at	1441787_at		5.376	10.798	Other	other			85463	244871	315658
Zfp52	zinc finger protein 52	--	1426471_at	1426471_at		2.282	2.046	Other	other				22710	361487
ZNF519	zinc finger protein 519	--	1451146_at	1451146_at		-2.134	-2.035	Nucleus	other			162655	56220	25165
ZNF827	zinc finger protein 827	--	1439493_at	1439493_at		2.158	2.211	Other	other			152485	622675	291940

## Sheet: g
Supplementary Table 1
Significantly expressed genes unique to group g
© 2000-2016 QIAGEN. All rights reserved.
Symbol	Entrez Gene Name	Affymetrix(A1)	Affymetrix(A2)	Affymetrix(A3)	Exp Fold Change (nT-> Th2)	Exp Fold Change (HpTR->Th2)	Exp Fold Change (HpTR)	Location	Type(s)	Biomarker Application(s)	Drug(s)	Entrez Gene ID for Human	Entrez Gene ID for Mouse	Entrez Gene ID for Rat
1500015A07Rik	RIKEN cDNA 1500015A07 gene	--	--	1429162_at			-2.359	Other	other				68982
2010004M13Rik	RIKEN cDNA 2010004M13 gene	--	--	1455646_at			-2.204	Other	other				76511
2010309G21Rik	RIKEN cDNA 2010309G21 gene	--	--	1428720_s_at			5.910	Other	other				70018
2310015A10Rik	RIKEN cDNA 2310015A10 gene	--	--	1447255_at			2.134	Other	other				69548
2900026A02Rik	RIKEN cDNA 2900026A02 gene	--	--	1429089_s_at			7.818	Other	other				243219
4933425M03Rik	RIKEN cDNA 4933425M03 gene	--	--	1432712_at			9.404	Other	other				71190
9630010G10Rik	RIKEN cDNA 9630010G10 gene	--	--	1460121_at			6.823	Other	other				399612
A430088P11Rik	RIKEN cDNA A430088P11 gene	--	--	1457937_at			-2.607	Other	other				106059
A630014C17Rik	RIKEN cDNA A630014C17 gene	--	--	1441638_at			-2.698	Other	other				399633
ADAMTS6	ADAM metallopeptidase with thrombospondin type 1 motif 6	--	--	1437506_at			2.836	Extracellular Space	peptidase			11174	108154	361886
AHCYL2	adenosylhomocysteinase like 2	--	--	1452703_at			2.297	Other	enzyme			23382	74340	312192
ALOX15B	arachidonate 15-lipoxygenase, type B	--	--	1425376_at			4.415	Cytoplasm	enzyme	diagnosis,disease progression		247	11688	266604
ALPL	alkaline phosphatase, liver/bone/kidney	--	--	1423611_at			2.102	Plasma Membrane	phosphatase	efficacy,safety		249	11647	25586
ANKRD6	ankyrin repeat domain 6	--	--	1437217_at			2.878	Nucleus	transcription regulator			22881	140577	500430
ANKRD55	ankyrin repeat domain 55	--	--	1432428_at			14.616	Nucleus	transcription regulator			79722	77318	361898
APPL2	adaptor protein, phosphotyrosine interaction, PH domain and leucine zipper containing 2	--	--	1426743_at			-3.648	Cytoplasm	other			55198	216190	362860
ARHGEF5	Rho guanine nucleotide exchange factor 5	--	--	1452304_a_at			7.787	Cytoplasm	other			7984	54324	140898
ARL5A	ADP ribosylation factor like GTPase 5A	--	--	1447926_at			2.425	Other	enzyme			26225	75423	117050
ATP6V0A1	ATPase, H+ transporting, lysosomal V0 subunit a1	--	--	1425227_a_at			3.699	Cytoplasm	transporter			535	11975	29757
ATP6V0D2	ATPase, H+ transporting, lysosomal 38kDa, V0 subunit d2	--	--	1444176_at			8.672	Cytoplasm	transporter			245972	242341	297932
AW555355	expressed sequence AW555355	--	--	1444273_at			3.309	Other	other				99413
BANK1	B-cell scaffold protein with ankyrin repeats 1	--	--	1456328_at			3.382	Extracellular Space	other			55024	242248	365948
BB165335	expressed sequence BB165335	--	--	1456235_at			-3.908	Other	other				103514
BB166591	expressed sequence BB166591	--	--	1444565_at			2.057	Other	other				99458
BC028789	cDNA sequence BC028789	--	--	1460064_at			-2.113	Other	other				407802
BCAS1	breast carcinoma amplified sequence 1	--	--	1428792_at			4.861	Plasma Membrane	other			8537	76960	246755
BCL2L2	BCL2-like 2	--	--	1451029_at			3.243	Cytoplasm	other		navitoclax	599	12050	60434
BICD1	bicaudal D homolog 1 (Drosophila)	--	--	1451684_a_at			6.890	Cytoplasm	other			636	12121	362466
C17orf97	chromosome 17 open reading frame 97	--	--	1436593_at			-2.637	Other	other			400566	74230	497957
C9orf3	chromosome 9 open reading frame 3	--	--	1460695_a_at			2.676	Cytoplasm	peptidase			84909	72061	290963
CACNB3	calcium channel, voltage-dependent, beta 3 subunit	--	--	1448656_at			-2.116	Plasma Membrane	ion channel		verapamil, mibefradil, nimodipine, trandolapril/verapamil	784	12297	25297
CAPG	capping protein (actin filament), gelsolin-like	--	--	1450355_a_at			5.095	Nucleus	other			822	12332	297339
CC2D2A	coiled-coil and C2 domain containing 2A	--	--	1436426_at			2.521	Cytoplasm	other			57545	231214	498386
CCR9	chemokine (C-C motif) receptor 9	--	--	1427419_x_at			4.659	Plasma Membrane	G-protein coupled receptor	disease progression		10803	12769	282832
CD81	CD81 molecule	--	--	1416330_at			2.751	Plasma Membrane	other			975	12520	25621
CD40LG	CD40 ligand	--	--	1422283_at			-3.669	Extracellular Space	cytokine	diagnosis,efficacy,unspecified application		959	21947	84349
CD79B	CD79b molecule	--	--	1417640_at			13.783	Plasma Membrane	transmembrane receptor			974	15985	171055
CD8A	CD8a molecule	--	--	1451673_at			8.505	Plasma Membrane	other	diagnosis		925	12525	24930
CNRIP1	cannabinoid receptor interacting protein 1	--	--	1433695_at			4.451	Extracellular Space	other			25927	380686	364208
COL15A1	collagen, type XV, alpha 1	--	--	1448755_at			4.681	Extracellular Space	other		collagenase clostridium histolyticum	1306	12819
CPE	carboxypeptidase E	--	--	1415949_at			6.868	Cytoplasm	peptidase			1363	12876	25669
CREM	cAMP responsive element modulator	--	--	1449037_at			2.217	Nucleus	transcription regulator			1390	12916	25620
CSNK1E	casein kinase 1, epsilon	--	--	1417176_at			-2.303	Cytoplasm	kinase			1454	27373	58822
CTIF	CBP80/20-dependent translation initiation factor	--	--	1436047_at			2.342	Cytoplasm	other			9811	269037	364900
DDC	dopa decarboxylase	--	--	1426215_at			4.419	Cytoplasm	enzyme	diagnosis	carbidopa/entacapone/levodopa, carbidopa/levodopa, S(-)-carbidopa, L-dopa	1644	13195	24311
DDX43	DEAD-box helicase 43	--	--	1441045_at			4.454	Other	enzyme			55510	100048658	682138
DENND3	DENN/MADD domain containing 3	--	--	1435927_at			-2.246	Other	other			22898	105841	315055
DKK3	dickkopf WNT signaling pathway inhibitor 3	--	--	1417312_at			4.407	Extracellular Space	cytokine			27122	50781	171548
DNAH7	dynein, axonemal, heavy chain 7	--	--	1438466_at			10.784	Cytoplasm	other			56171	227058|100101919|627872	252893
DNPH1	2'-deoxynucleoside 5'-phosphate N-hydrolase 1	--	--	1460713_at			5.218	Nucleus	other			10591	381101	171047
DSCAM	Down syndrome cell adhesion molecule	--	--	1449411_at			8.379	Plasma Membrane	other			1826	13508	171119
DUSP1	dual specificity phosphatase 1	--	--	1448830_at			2.101	Nucleus	phosphatase	diagnosis,efficacy		1843	19252	114856
EMB	embigin	--	--	1415857_at			-2.100	Plasma Membrane	other			133418	13723	114511
ENPP1	ectonucleotide pyrophosphatase/phosphodiesterase 1	--	--	1459546_s_at			2.104	Plasma Membrane	enzyme			5167	18605	85496
ENTPD5	ectonucleoside triphosphate diphosphohydrolase 5	--	--	1451765_a_at			-2.021	Cytoplasm	enzyme			957	12499	314312
EPB41L1	erythrocyte membrane protein band 4.1-like 1	--	--	1460592_at			-2.238	Plasma Membrane	other			2036	13821	100911769|59317
EPCAM	epithelial cell adhesion molecule	--	--	1416579_a_at			8.125	Plasma Membrane	other	unspecified application	tucotuzumab celmoleukin, catumaxomab, adecatumumab	4072	17075	171577
FAH	fumarylacetoacetate hydrolase (fumarylacetoacetase)	--	--	1417220_at			2.910	Cytoplasm	enzyme			2184	14085	29383
FAM132A	family with sequence similarity 132 member A	--	--	1417393_a_at			2.781	Extracellular Space	other			388581	67389	313774
FAM160A1	family with sequence similarity 160 member A1	--	--	1437371_at			7.854	Other	other			729830	229488	365834
FCGR2A	Fc fragment of IgG receptor IIa	--	--	1448620_at			-2.504	Plasma Membrane	transmembrane receptor		IgG	2212	14131	116591|103693683|100911825|498276|103694908
FSD1L	fibronectin type III and SPRY domain containing 1-like	--	--	1447148_at			20.772	Other	other			83856	319636	313208
GBP3	guanylate binding protein 3	--	--	1420549_at			118.551	Cytoplasm	enzyme			2635	14468
GBP4	guanylate binding protein 4	--	--	1418392_a_at			7.561	Cytoplasm	enzyme			115361	55932	310917
GIMAP7	GTPase, IMAP family member 7	--	--	1444283_at			2.433	Cytoplasm	enzyme			168537	231932	500113
Glt28d2	glycosyltransferase 28 domain containing 2	--	--	1455455_at			7.939	Other	other				320302
Gm4117	predicted gene 4117	--	--	1445175_at			-2.251	Other	other				100042940
Gm4814	predicted gene 4814	--	--	1457835_at			-2.171	Other	other				100502942
Gm4951	predicted gene 4951	--	--	1439831_at			13.478	Other	other				240327	103694226
Gm8369	predicted gene 8369	--	--	1442219_at			2.689	Other	other				666926
GPD2	glycerol-3-phosphate dehydrogenase 2	--	--	1417434_at			-3.574	Cytoplasm	enzyme			2820	14571	25062
GPHN	gephyrin	--	--	1426463_at			3.029	Plasma Membrane	enzyme			10243	268566	64845
Gprasp2	G protein-coupled receptor associated sorting protein 2	--	--	1434073_at			2.606	Other	other				245607	317405
GPX7	glutathione peroxidase 7	--	--	1417836_at			5.037	Cytoplasm	enzyme			2882	67305	298376
GRB7	growth factor receptor bound protein 7	--	--	1448227_at			2.142	Plasma Membrane	other			2886	14786	84427
GSN	gelsolin	--	--	1436991_x_at			-2.283	Extracellular Space	other	disease progression,efficacy		2934	227753	296654
Gsta4	glutathione S-transferase, alpha 4	--	--	1416368_at			10.280	Other	enzyme				14860	300850|100909835
GSTO1	glutathione S-transferase omega 1	--	--	1456036_x_at			3.974	Cytoplasm	enzyme	unspecified application		9446	14873	114846
HAUS6	HAUS augmin like complex subunit 6	--	--	1429665_at			2.186	Cytoplasm	other			54801	230376
HDAC9	histone deacetylase 9	--	--	1421306_a_at			5.192	Nucleus	transcription regulator		tributyrin, belinostat, pyroxamide, romidepsin	9734	79221	687001
HDGFRP3	hepatoma-derived growth factor, related protein 3	--	--	1423252_at			2.625	Nucleus	other			50810	29877	252941
HGF	hepatocyte growth factor (hepapoietin A; scatter factor)	--	--	1451866_a_at			10.116	Extracellular Space	growth factor	diagnosis,disease progression,efficacy,prognosis,unspecified application	rilotumumab, MP0250	3082	15234	24446
HLA-DOA	major histocompatibility complex, class II, DO alpha	--	--	1419297_at			3.670	Plasma Membrane	transmembrane receptor			3111	15001	24984
HOXB4	homeobox B4	--	--	1460379_at			7.844	Nucleus	transcription regulator			3214	15412	497988
HSPB1	heat shock protein family B (small) member 1	--	--	1422943_a_at			7.321	Cytoplasm	other	diagnosis,efficacy		3315	15507	24471
IGSF6	immunoglobulin superfamily member 6	--	--	1421408_at			-2.984	Plasma Membrane	transmembrane receptor			10261	80719	171064
Iigp1	interferon inducible GTPase 1	--	--	1419042_at			2.670	Other	enzyme				60440
IKZF3	IKAROS family zinc finger 3	--	--	1441088_at			2.087	Nucleus	transcription regulator			22806	22780	303511
IKZF4	IKAROS family zinc finger 4	--	--	1460664_at			9.046	Nucleus	transcription regulator			64375	22781
IL10	interleukin 10	--	--	1450330_at			23.228	Extracellular Space	cytokine	diagnosis,disease progression,efficacy,prognosis,response to therapy,safety,unspecified application		3586	16153	25325
IL1RL2	interleukin 1 receptor like 2	--	--	1450273_at			-13.129	Plasma Membrane	transmembrane receptor			8808	107527	171106
IMMP2L	inner mitochondrial membrane peptidase subunit 2	--	--	1419495_at			3.921	Cytoplasm	peptidase	safety		83943	93757	100359529
IRF5	interferon regulatory factor 5	--	--	1460231_at			2.272	Nucleus	transcription regulator			3663	27056	296953
IRF8	interferon regulatory factor 8	--	--	1416714_at			4.080	Nucleus	transcription regulator			3394	15900	292060
ITK	IL2-inducible T-cell kinase	--	--	1430833_at			-2.148	Cytoplasm	kinase		pazopanib	3702	16428	363577
KIAA1033	KIAA1033	--	--	1437719_x_at			-2.015	Cytoplasm	other			23325	319277	314690
KLHL5	kelch like family member 5	--	--	1426530_a_at			-2.022	Extracellular Space	other			51088	71778	305351
LAIR1	leukocyte-associated immunoglobulin-like receptor 1	--	--	1439067_at			-2.929	Plasma Membrane	transmembrane receptor			3903	52855	574531
LCLAT1	lysocardiolipin acyltransferase 1	--	--	1434690_at			7.263	Cytoplasm	enzyme			253558	225010	362702
LHFP	lipoma HMGIC fusion partner	--	--	1433776_at			3.645	Other	other			10186	108927	499615
LRIG1	leucine-rich repeats and immunoglobulin-like domains 1	--	--	1449893_a_at			2.566	Extracellular Space	other			26018	16206	312574
LTA	lymphotoxin alpha	--	--	1420353_at			2.309	Extracellular Space	cytokine	prognosis,safety	etanercept	4049	16992	25008
Maml2	mastermind like 2 (Drosophila)	--	--	1427926_at			-2.740	Nucleus	transcription regulator				270118
MANSC1	MANSC domain containing 1	--	--	1423284_at			2.198	Other	other			54682	67729	690606
MAPK12	mitogen-activated protein kinase 12	--	--	1449283_a_at			2.929	Cytoplasm	kinase		talmapimod	6300	29857	60352
MATN2	matrilin 2	--	--	1455978_a_at			2.595	Extracellular Space	other			4147	17181	299996
MCM8	minichromosome maintenance 8 homologous recombination repair factor	--	--	1429557_at			2.794	Nucleus	enzyme			84515	66634	296178
MFGE8	milk fat globule-EGF factor 8 protein	--	--	1420911_a_at			-2.282	Extracellular Space	other			4240	17304	25277
MFSD6	major facilitator superfamily domain containing 6	--	--	1424464_s_at			-2.195	Other	other			54842	98682	301388
MGMT	O-6-methylguanine-DNA methyltransferase	--	--	1421309_at			5.764	Nucleus	enzyme	diagnosis,efficacy,prognosis	O6-benzylguanine, O6-alkylguanine-DNA alkyltransferase inhibitor	4255	17314	25332
MYO3B	myosin IIIB	--	--	1459299_at			44.254	Plasma Membrane	kinase			140469	329421	366069
MZB1	marginal zone B and B1 cell-specific protein	--	--	1428947_at			4.299	Extracellular Space	other			51237	69816	291675
NBEAL1	neurobeachin like 1	--	--	1442027_at			-2.045	Other	other			65065	269198	689253
NCF1	neutrophil cytosolic factor 1	--	--	1451767_at			3.139	Cytoplasm	enzyme	efficacy		653361	17969	114553
NCMAP	non-compact myelin associated protein	--	--	1424838_at			3.968	Plasma Membrane	other			400746	230822	689826
NCOA7	nuclear receptor coactivator 7	--	--	1454809_at			2.879	Nucleus	transcription regulator			135112	211329	498995
NEB	nebulin	--	--	1435355_at			4.313	Cytoplasm	other			4703	17996	311029
NEFH	neurofilament, heavy polypeptide	--	--	1424847_at			2.315	Cytoplasm	other			4744	380684	24587
NOD1	nucleotide binding oligomerization domain containing 1	--	--	1454733_at			2.383	Cytoplasm	other			10392	107607	500133
NR4A2	nuclear receptor subfamily 4 group A member 2	--	--	1455034_at			6.576	Nucleus	ligand-dependent nuclear receptor			4929	18227	54278
NRN1	neuritin 1	--	--	1428393_at			23.087	Cytoplasm	other			51299	68404	83834
NTN4	netrin 4	--	--	1439794_at			6.706	Extracellular Space	other			59277	57764	299737
NUCB2	nucleobindin 2	--	--	1418355_at			3.285	Nucleus	other			4925	53322	59295
ORAI2	ORAI calcium release-activated calcium modulator 2	--	--	1434763_at			-2.103	Plasma Membrane	other			80228	269717	304592
Orly	oppositely-transcribed, rearranged locus on the Y	--	--	1433016_s_at			-2.314	Other	other				75204
OSGIN1	oxidative stress induced growth inhibitor 1	--	--	1424022_at			2.097	Other	growth factor			29948	71839	171493
P2RY10	purinergic receptor P2Y, G-protein coupled, 10	--	--	1452815_at			2.465	Plasma Membrane	G-protein coupled receptor			27334	78826	317219
PAQR7	progestin and adipoQ receptor family member VII	--	--	1435312_at			-2.534	Plasma Membrane	other			164091	71904	313615
PDE3B	phosphodiesterase 3B	--	--	1433694_at			-12.102	Cytoplasm	enzyme		dyphylline, nitroglycerin, medorinone, aminophylline, cilostazol, dipyridamole, amrinone, tolbutamide, theophylline, pentoxifylline	5140	18576	29516
PDZK1IP1	PDZK1 interacting protein 1	--	--	1417689_a_at			6.584	Extracellular Space	other			10158	67182	81916
PELI2	pellino E3 ubiquitin protein ligase family member 2	--	--	1436966_at			8.199	Cytoplasm	other			57161	93834	305835
PGPEP1L	pyroglutamyl-peptidase I-like	--	--	1430210_at			3.392	Cytoplasm	other			145814	78444
PHTF2	putative homeodomain transcription factor 2	--	--	1437637_at			2.271	Cytoplasm	other			57157	68770	296762
Phxr4	per-hexamer repeat gene 4	--	--	1422272_at			-2.957	Plasma Membrane	other				18689
PIP5K1B	phosphatidylinositol-4-phosphate 5-kinase, type I, beta	--	--	1450389_s_at			5.198	Cytoplasm	kinase			8395	18719	309419
PLAGL2	PLAG1 like zinc finger 2	--	--	1417518_at			2.025	Nucleus	transcription regulator	disease progression		5326	54711
Plpp1	phospholipid phosphatase 1	--	--	1422619_at			2.599	Plasma Membrane	phosphatase				19012	64369
PMEPA1	prostate transmembrane protein, androgen induced 1	--	--	1422706_at			2.534	Plasma Membrane	other			56937	65112	311676
PNKD	paroxysmal nonkinesigenic dyskinesia	--	--	1418746_at			4.443	Nucleus	other			25953	56695	100188944
PRDM1	PR domain containing 1, with ZNF domain	--	--	1420425_at			2.644	Nucleus	transcription regulator			639	12142	309871
PRPS1L1	phosphoribosyl pyrophosphate synthetase 1-like 1	--	--	1453203_at			4.699	Other	kinase			221823	75456	298954
PXMP4	peroxisomal membrane protein 4	--	--	1422780_at			-2.030	Cytoplasm	other			11264	59038	282634
RAD54L	RAD54-like (S. cerevisiae)	--	--	1423123_at			2.287	Nucleus	enzyme	diagnosis,unspecified application		8438	19366	298429
RALGDS	ral guanine nucleotide dissociation stimulator	--	--	1460634_at			2.439	Cytoplasm	other			5900	19730	29622
RANGRF	RAN guanine nucleotide release factor	--	--	1448740_at			2.005	Nucleus	transporter			29098	57785	287419
RARRES2	retinoic acid receptor responder (tazarotene induced) 2	--	--	1425091_at			2.209	Plasma Membrane	transmembrane receptor			5919	71660	297073
RASGEF1B	RasGEF domain family member 1B	--	--	1454742_at			3.861	Other	other			153020	320292	100361238
RASSF3	Ras association (RalGDS/AF-6) domain family member 3	--	--	1448547_at			-2.305	Other	other			283349	192678	362886
RCN1	reticulocalbin 1	--	--	1417090_at			2.896	Cytoplasm	other			5954	19672	362182
REC8	REC8 meiotic recombination protein	--	--	1419147_at			5.088	Nucleus	other			9985	56739	290227
RECK	reversion-inducing-cysteine-rich protein with kazal motifs	--	--	1450784_at			2.357	Plasma Membrane	other			8434	53614	313488
RGCC	regulator of cell cycle	--	--	1438511_a_at			-5.688	Cytoplasm	other			28984	66214	683573|117183
RPS6	ribosomal protein S6	--	--	1416142_at			2.196	Cytoplasm	other	efficacy,response to therapy		6194	20104	100911372|29304
SDC4	syndecan 4	--	--	1417654_at			33.126	Plasma Membrane	other			6385	20971	24771
SDF2L1	stromal cell-derived factor 2-like 1	--	--	1418206_at			2.062	Cytoplasm	other			23753	64136	680945
SEMA4F	ssemaphorin 4F	--	--	1419328_at			-2.197	Plasma Membrane	other			10505	20355	29745
SERPINC1	serpin peptidase inhibitor, clade C (antithrombin), member 1	--	--	1417909_at			4.111	Extracellular Space	enzyme	diagnosis,unspecified application	dalteparin, heparin, enoxaparin, ardeparin, SR-123781A, glucuronyl glucosamine glycan sulfate, fondaparinux, nadroparin	462	11905	304917
SETD4	SET domain containing 4	--	--	1435405_at			-2.057	Other	other			54093	224440	245975
SH3BGRL2	SH3 domain binding glutamate-rich protein like 2	--	--	1434211_at			5.783	Nucleus	other			83699	212531	102554622
SH3GL3	SH3-domain GRB2-like 3	--	--	1432103_a_at			35.352	Cytoplasm	other			6457	20408	81921
SLAMF1	signaling lymphocytic activation molecule family member 1	--	--	1425569_a_at			2.936	Plasma Membrane	transmembrane receptor			6504	27218	498286
SLC14A1	solute carrier family 14 (urea transporter), member 1 (Kidd blood group)	--	--	1428114_at			2.217	Plasma Membrane	transporter			6563	108052	54301
SLC22A2	solute carrier family 22 (organic cation transporter), member 2	--	--	1419117_at			4.317	Plasma Membrane	transporter			6582	20518	29503
SLC22A5	solute carrier family 22 (organic cation/carnitine transporter), member 5	--	--	1421848_at			3.585	Plasma Membrane	transporter			6584	20520	29726
SLC35D1	solute carrier family 35 (UDP-GlcA/UDP-GalNAc transporter), member D1	--	--	1433595_at			2.026	Cytoplasm	transporter			23169	242585	298280
SMYD2	SET and MYND domain containing 2	--	--	1424760_a_at			2.075	Cytoplasm	enzyme			56950	226830	289372
Snord116	small nucleolar RNA, C/D box 116	--	--	1427598_at			-2.614	Other	other				64243
SOCS5	suppressor of cytokine signaling 5	--	--	1423350_at			2.247	Extracellular Space	cytokine			9655	56468	500616
SOX12	SRY-box 12	--	--	1455562_at			2.143	Nucleus	transcription regulator			6666	20667	689988
SP6	Sp6 transcription factor	--	--	1427787_at			4.854	Nucleus	transcription regulator			80320	83395	363672
SPECC1	sperm antigen with calponin homology and coiled-coil domains 1	--	--	1458440_at			3.703	Nucleus	other			92521	432572	303208
SPRY1	sprouty RTK signaling antagonist 1	--	--	1415874_at			11.220	Cytoplasm	other			10252	24063
ST3GAL6	ST3 beta-galactoside alpha-2,3-sialyltransferase 6	--	--	1449078_at			-4.489	Cytoplasm	enzyme			10402	54613	304023
STK26	serine/threonine protein kinase 26	--	--	1419032_at			-2.010	Nucleus	kinase			51765	70415	317589
STRA6	stimulated by retinoic acid 6	--	--	1422723_at			6.955	Plasma Membrane	other	diagnosis		64220	20897	363071
SV2A	synaptic vesicle glycoprotein 2A	--	--	1423406_at			-2.318	Cytoplasm	transporter		levetiracetam	9900	64051	117559
SYNE2	spectrin repeat containing, nuclear envelope 2	--	--	1427982_s_at			-2.433	Nucleus	other			23224	319565	366669
TBC1D30	TBC1 domain family member 30	--	--	1430607_at			2.283	Cytoplasm	other			23329	74694	299824
Tcf7	transcription factor 7, T cell specific	--	--	1450461_at			-2.118	Nucleus	transcription regulator				21414	363595
Tcrg-V1	T cell receptor gamma, variable 1	--	--	1427608_a_at			4.206	Other	other				21632
TGFBR1	transforming growth factor beta receptor I	--	--	1420893_a_at			2.865	Plasma Membrane	kinase	disease progression,prognosis	galunisertib, TEW-7197	7046	21812	29591
TGIF1	TGFB-induced factor homeobox 1	--	--	1422286_a_at			2.121	Nucleus	transcription regulator			7050	21815	316742
THEMIS	thymocyte selection associated	--	--	1439719_at			-4.382	Cytoplasm	other			387357	210757	498985
TMTC4	transmembrane and tetratricopeptide repeat containing 4	--	--	1428113_at			2.258	Other	other			84899	70551	290501
TP53I11	tumor protein p53 inducible protein 11	--	--	1436919_at			2.505	Other	other			9537	277414	311209
TRAF1	TNF receptor associated factor 1	--	--	1445452_at			2.798	Cytoplasm	other			7185	22029	687813
TRIM36	tripartite motif containing 36	--	--	1455837_at			-3.923	Cytoplasm	other			55521	28105	291597
TUBB2A	tubulin beta 2A class IIa	--	--	1427347_s_at			-2.031	Cytoplasm	other		epothilone B, colchicine/probenecid, larotaxel, ABT-751, eribulin, simotaxel, davunetide, vintafolide, milataxel, cevipabulin, gemcitabine/paclitaxel, docetaxel/prednisone, capecitabine/docetaxel, paclitaxel/trastuzumab, cyclophosphamide/prednisone/vincristine, docetaxel/hydrocortisone, cyclophosphamide/docetaxel, gemcitabine/vinorelbine, cyclophosphamide/daunorubicin/imatinib/prednisone/vincrist…	7280	22151	498736
TWSG1	twisted gastrulation BMP signaling modulator 1	--	--	1426179_a_at			3.353	Extracellular Space	other			57045	65960	363294
UGP2	UDP-glucose pyrophosphorylase 2	--	--	1426461_at			2.020	Cytoplasm	enzyme			7360	216558	289827
UHRF1BP1	UHRF1 binding protein 1	--	--	1444534_at			9.103	Other	other			54887	224648	309637
USP27X	ubiquitin specific peptidase 27, X-linked	--	--	1436004_at			3.100	Other	peptidase			389856	54651	302566
VAV3	vav guanine nucleotide exchange factor 3	--	--	1448600_s_at			2.087	Extracellular Space	cytokine			10451	57257	295378
VEGFC	vascular endothelial growth factor C	--	--	1439766_x_at			52.956	Extracellular Space	growth factor	diagnosis,disease progression,efficacy,prognosis		7424	22341	114111
VPS54	VPS54 GARP complex subunit	--	--	1439943_at			2.404	Extracellular Space	other			51542	245944	286932
WDR66	WD repeat domain 66	--	--	1430112_at			2.265	Other	other			144406	269701	304498
YDJC	YdjC homolog (bacterial)	--	--	1428550_at			2.021	Other	other			150223	69101	287938
YPEL2	yippee like 2	--	--	1454901_at			2.909	Nucleus	other			388403	77864
ZCCHC3	zinc finger, CCHC domain containing 3	--	--	1428402_at			2.466	Other	other			85364	67917	690005
Zfp442/Zfp937	zinc finger protein 442	--	--	1428033_at			2.002	Other	other				245174|668923
Zfp862-ps	zinc finger protein 862, pseudogene	--	--	1434591_at			2.112	Other	other				58894
ZNF14	zinc finger protein 14	--	--	1460017_at			2.493	Nucleus	transcription regulator			7561	434179|208111
ZNF467	zinc finger protein 467	--	--	1419564_at			2.038	Nucleus	transcription regulator			168544	68910	500110
ZNF608	zinc finger protein 608	--	--	1439485_at			2.846	Other	other			57507	269023	307296
