# Supplementary material for: Interleukin 4 promotes the development of ex-Foxp3 Th2 cells during immunity to intestinal helminths
Source: J Exp Med. 2017 Jun 5;214(6):1809–26. doi: 10.1084/jem.20161104 (PMC5460998; doi:10.1084/jem.20161104)
Supplement: Table S2 (Excel file) [file JEM_20161104_TableS2.xls]

## Sheet: Sheet0
Supplementary Table 2						Pathway analysis, using Ingenuity pathways analysis, of differentially expressed genes in HpTR®Il4GFP+ cells and conventional Th2 cells (nT cells that had up-regulated Il4GFP [nT®Il4GFP+]).
Common pathways analysis between TR->Th2, nT->Th2 and HpTR
Ingenuity Canonical Pathways	Analysis Name	-log (p-value)	Ratio	z-score	Molecules
T Helper Cell Differentiation	TR-Th2_FC>2_genes - 2016-06-09 03:50 PM	7.84E00	3.77E-01	NaN	IL21,IFNG,IL4R,IL12RB1,IL6R,IFNGR2,HLA-DQA1,FOXP3,IFNGR1,HLA-DQB1,BCL6,IL13,RORC,STAT4,CD80,IL2,ICOS,HLA-DMB,IL2RA,CXCR5,ICOSLG/LOC102723996,HLA-DRB5,IL4
T Helper Cell Differentiation	nT-Th2_FC>2_genes - 2016-06-09 03:50 PM	1.23E01	4.59E-01	NaN	IL6ST,IL5,IL12RB1,FOXP3,IL6,TBX21,BCL6,IL2,HLA-DMA,HLA-DMB,TNFRSF1B,ICOSLG/LOC102723996,IL4,IL21,IFNG,IL4R,TNFRSF1A,IL6R,IFNGR2,RORC,IL13,ICOS,IL10RA,HLA-DOB,CD86,IL2RA,CXCR5,GATA3
T Helper Cell Differentiation	TR_FC>2_genes - 2016-06-09 03:49 PM	8.71E00	3.11E-01	NaN	IFNG,HLA-DOA,CD40LG,TGFBR1,IL12RB1,IL10,FOXP3,IFNGR1,RORC,HLA-DMA,HLA-DMB,ICOS,IL10RA,CD86,IL2RA,CXCR5,GATA3,TNFRSF1B,ICOSLG/LOC102723996
PKCθ Signaling in T Lymphocytes	TR-Th2_FC>2_genes - 2016-06-09 03:50 PM	4.66E00	2.45E-01	2.000	FYN,PIK3R1,PIK3R5,HLA-DQA1,MAP3K5,HLA-DQB1,NFATC1,JUN,CAMK2D,IL2,SOS1,HLA-DMB,PPP3CA,VAV2,MAP3K9,MAP3K14,NRAS,MALT1,RRAS2,CD80,GRAP2,ZAP70,NFATC2,MAP3K8,LCP2,HLA-DRB5
PKCθ Signaling in T Lymphocytes	nT-Th2_FC>2_genes - 2016-06-09 03:50 PM	1.24E00	1.51E-01	NaN	MAP3K14,MAPK8,PIK3R5,MAP3K5,NFATC1,JUN,RRAS2,HLA-DMA,GRAP2,IL2,HLA-DMB,HLA-DOB,CD86,NFATC2,MAP3K8,MAP3K3
PKCθ Signaling in T Lymphocytes	TR_FC>2_genes - 2016-06-09 03:49 PM	9.41E-01	9.43E-02	NaN	VAV2,HLA-DOA,CAMK2D,HLA-DMA,VAV3,HLA-DMB,PIK3R5,CD86,MAP3K8,NFATC1
Role of JAK1 and JAK3 in γc Cytokine Signaling	TR-Th2_FC>2_genes - 2016-06-09 03:50 PM	4.65E00	3E-01	NaN	IL21,SOCS3,IL4R,NRAS,IL9R,PIK3R1,PIK3R5,CRLF2,JAK2,IL7R,RRAS2,PTPN11,IL2,SYK,IL2RA,JAK3,IL4,IL2RB
Role of JAK1 and JAK3 in γc Cytokine Signaling	nT-Th2_FC>2_genes - 2016-06-09 03:50 PM	2.74E00	2.33E-01	NaN	IL21,SOCS3,IL15RA,IL4R,IL9R,PIK3R5,CRLF2,JAK2,RRAS2,PTPN11,IL2,IL2RA,IL2RB,IL4
Role of JAK1 and JAK3 in γc Cytokine Signaling	TR_FC>2_genes - 2016-06-09 03:49 PM	2.96E-01	6.67E-02	NaN	IL7R,PIK3R5,IL2RA,IL2RB
Molecular Mechanisms of Cancer	TR-Th2_FC>2_genes - 2016-06-09 03:50 PM	4.43E00	1.73E-01	NaN	GAB2,Naip1 (includes others),PLCB2,PIK3R1,CDKN2C,MYC,RB1,CAMK2D,GNA13,PRKD3,SMAD1,CASP3,CDK6,ADCY9,RASGRF2,PTPN11,TGFB3,APH1B,MAP2K3,LEF1,ARHGEF18,CFLAR,ARHGEF10,FNBP1,FYN,TCF4,RALA,PIK3R5,SMAD5,HIF1A,GNA14,MAP3K5,JAK2,E2F3,CDKN2B,CHEK1,CDC25B,JUN,BMPR1A,SOS1,SMAD4,CHEK2,PRKCA,ITGB1,NAIP,ARHGEF12,NRAS,GNA12,ADCY6,SMAD7,APAF1,GNAQ,CDKN2D,PLCB4,RRAS2,FOXO1,NF1,CDKN1A,BMP7,JAK3,CASP7
Molecular Mechanisms of Cancer	nT-Th2_FC>2_genes - 2016-06-09 03:50 PM	4.41E00	1.68E-01	NaN	GAB2,Naip1 (includes others),PLCB2,BAD,CDKN2C,PTK2,PAK1,ARHGEF11,HIPK2,BRCA1,SMAD1,E2F2,FASLG,CASP3,CDK6,AURKA,BCL2L1,PTPN11,E2F1,TGFB3,PLCB3,MAP2K3,LEF1,ARHGEF18,ARHGEF10,RAP2A,PIK3R5,BMPR2,HIF1A,GNA14,MAP3K5,JAK2,E2F3,CDKN2B,CHEK1,CDC25B,JUN,BMPR1A,SMO,PRKCA,ITGB1,NAIP,SRC,ARHGEF12,RHOC,ITGA2,ADCY6,APAF1,MAPK8,GNAQ,SMAD7,PLCB4,RRAS2,NF1,FOXO1,CDKN1A,BMP7,RBPJ,CASP7
Molecular Mechanisms of Cancer	TR_FC>2_genes - 2016-06-09 03:49 PM	1.78E00	9.09E-02	NaN	Naip1 (includes others),TGFBR1,PIK3R5,CDKN2C,BMPR2,HIF1A,E2F3,CHEK1,CAMK2D,BMPR1A,HIPK2,BRCA1,PRKD3,RALGDS,PRKCA,ITGB1,NAIP,SRC,ARHGEF12,CASP3,GNAQ,CDK6,ADCY6,AURKA,MAPK12,BCL2L1,ARHGEF5,PLCB4,PLCB3,LEF1,BMP7,CASP7
Role of NFAT in Regulation of the Immune Response	TR-Th2_FC>2_genes - 2016-06-09 03:50 PM	4.19E00	2.09E-01	0.626	FYN,PLCB2,PIK3R1,PIK3R5,HLA-DQA1,GNA14,HLA-DQB1,NFATC1,GNB4,JUN,SOS1,HLA-DMB,GNA13,GNG5,PPP3CA,GNG12,NRAS,ITPR2,GNA12,GNG2,GNAQ,RCAN1,PLCB4,RRAS2,CD80,SYK,MEF2D,ZAP70,ITPR3,RCAN3,NFATC2,LCP2,HLA-DRB5
Role of NFAT in Regulation of the Immune Response	nT-Th2_FC>2_genes - 2016-06-09 03:50 PM	1.19E00	1.39E-01	0.277	PLCB2,Calm1 (includes others),GNG2,GNAQ,PIK3R5,GNG13,ITPR1,GNA14,NFATC1,GNB4,PLCB4,RRAS2,JUN,HLA-DMA,HLA-DMB,HLA-DOB,CD86,PLCB3,RCAN3,NFATC2,GNG5,GNG12
Role of NFAT in Regulation of the Immune Response	TR_FC>2_genes - 2016-06-09 03:49 PM	9.77E-01	8.86E-02	1.000	HLA-DOA,CD79B,FCGR2A,GNG2,PIK3R5,GNAQ,NFATC1,CSNK1E,PLCB4,HLA-DMA,HLA-DMB,CD86,PLCB3,ITK
iCOS-iCOSL Signaling in T Helper Cells	TR-Th2_FC>2_genes - 2016-06-09 03:50 PM	3.88E00	2.35E-01	1.213	GAB2,ITPR2,PIK3R1,HLA-DQA1,TRAT1,PIK3R5,HLA-DQB1,NFATC1,CAMK2D,CD80,GRAP2,IL2,ICOS,ZAP70,ITPR3,HLA-DMB,NFATC2,IL2RA,ICOSLG/LOC102723996,HLA-DRB5,LCP2,PPP3CA,IL2RB
iCOS-iCOSL Signaling in T Helper Cells	nT-Th2_FC>2_genes - 2016-06-09 03:50 PM	2.14E00	1.84E-01	1.941	GAB2,Calm1 (includes others),BAD,PIK3R5,ITPR1,NFATC1,PTEN,HLA-DMA,GRAP2,IL2,HLA-DMB,ICOS,HLA-DOB,NFATC2,IL2RA,PLEKHA1,ICOSLG/LOC102723996,IL2RB
iCOS-iCOSL Signaling in T Helper Cells	TR_FC>2_genes - 2016-06-09 03:49 PM	1.78E00	1.22E-01	1.000	CD40LG,HLA-DOA,CAMK2D,HLA-DMA,ICOS,HLA-DMB,PIK3R5,IL2RA,ICOSLG/LOC102723996,NFATC1,IL2RB,ITK
CTLA4 Signaling in Cytotoxic T Lymphocytes	TR-Th2_FC>2_genes - 2016-06-09 03:50 PM	3.69E00	2.5E-01	NaN	FYN,HLA-A,AP1S2,PIK3R1,TRAT1,PIK3R5,JAK2,CD8B,CTLA4,PPP2R5A,PTPN11,CD80,GRAP2,SYK,PPM1J,PPM1L,ZAP70,LCP2,PTPN22
CTLA4 Signaling in Cytotoxic T Lymphocytes	nT-Th2_FC>2_genes - 2016-06-09 03:50 PM	6.61E-01	1.32E-01	NaN	PTPN11,GRAP2,HLA-A,AP1S2,PPM1L,PIK3R5,CD86,JAK2,CTLA4,CD8B
CTLA4 Signaling in Cytotoxic T Lymphocytes	TR_FC>2_genes - 2016-06-09 03:49 PM	4.92E-01	7.89E-02	NaN	HLA-A,PPM1L,PIK3R5,CD86,CD8A,CTLA4
Phospholipase C Signaling	TR-Th2_FC>2_genes - 2016-06-09 03:50 PM	3.45E00	1.81E-01	0.784	PEBP1,FYN,PLCB2,RALA,NFATC1,TGM2,HMOX1,GNB4,AHNAK,SOS1,GNA13,GNG5,PRKD3,PPP3CA,GNG12,PRKCA,ITGB1,ARHGEF12,NRAS,ITPR2,MYLPF,GNG2,GNAQ,ADCY6,PLD4,PLA2G6,ADCY9,PLCB4,RRAS2,GRAP2,SYK,MEF2D,ZAP70,ITPR3,NFATC2,ARHGEF18,ARHGEF10,LCP2,FNBP1
Phospholipase C Signaling	nT-Th2_FC>2_genes - 2016-06-09 03:50 PM	1.89E00	1.49E-01	1.043	PEBP1,PLCB2,Calm1 (includes others),GNG13,NFATC1,TGM2,HMOX1,GNB4,AHNAK,MYL4,ARHGEF11,GNG5,GNG12,PRKCA,ITGB1,SRC,ARHGEF12,RHOC,MYLPF,ITGA2,GNG2,GNAQ,ADCY6,ITPR1,PLA2G6,PLCB4,RRAS2,GRAP2,PLCB3,NFATC2,ARHGEF18,ARHGEF10
Phospholipase C Signaling	TR_FC>2_genes - 2016-06-09 03:49 PM	1.39E00	9.3E-02	2.324	PEBP1,ITGB1,SRC,HDAC9,ARHGEF12,CD79B,FCGR2A,GNG2,GNAQ,ADCY6,NFATC1,TGM2,ARHGEF5,PLCB4,AHNAK,PLCB3,PRKD3,RALGDS,PRKCA,ITK
Endothelin-1 Signaling	TR-Th2_FC>2_genes - 2016-06-09 03:50 PM	3.32E00	1.93E-01	-0.200	PLCB2,PIK3R1,PIK3R5,CASP4,GNA14,PRDX6,MYC,HMOX1,JUN,ECE2,SOS1,CASP1,ECE1,GNA13,PLCL1,PRKD3,PRKCA,NRAS,CASP3,ITPR2,GNA12,GNAQ,ADCY6,PLD4,PLA2G6,ADCY9,PLCB4,RRAS2,ITPR3,PTGER2,CASP7
Endothelin-1 Signaling	nT-Th2_FC>2_genes - 2016-06-09 03:50 PM	2.06E00	1.61E-01	1.147	PLCB2,PIK3R5,CASP4,GNA14,PRDX6,HMOX1,JUN,ECE2,CASP1,PLCL1,GUCY1B3,PRKCA,PLA2G16,SRC,CASP3,GUCY1A3,GNAQ,MAPK8,ADCY6,ITPR1,PLA2G6,PLCB4,RRAS2,PLCB3,PTGER2,CASP7
Endothelin-1 Signaling	TR_FC>2_genes - 2016-06-09 03:49 PM	1.42E00	9.94E-02	1.508	SRC,GUCY1A3,CASP3,GNAQ,ADCY6,PIK3R5,CASP4,MAPK12,PLCB4,CASP1,PLCB3,PTGER2,PLCL1,PRKD3,CASP7,PRKCA
IL-4 Signaling	TR-Th2_FC>2_genes - 2016-06-09 03:50 PM	3.28E00	2.46E-01	NaN	IL4R,IRF4,NRAS,PIK3R1,HLA-DQA1,PIK3R5,INPPL1,HLA-DQB1,JAK2,NFATC1,RRAS2,SOS1,HLA-DMB,NFATC2,JAK3,HLA-DRB5,IL4
IL-4 Signaling	nT-Th2_FC>2_genes - 2016-06-09 03:50 PM	1.43E00	1.74E-01	NaN	IL4R,IRF4,RRAS2,INPP5F,HLA-DMA,HLA-DMB,PIK3R5,HLA-DOB,NFATC2,JAK2,NFATC1,IL4
IL-4 Signaling	TR_FC>2_genes - 2016-06-09 03:49 PM	8.9E-01	1.01E-01	NaN	HLA-DOA,IRF4,INPP5F,HLA-DMA,HLA-DMB,PIK3R5,NFATC1
Autoimmune Thyroid Disease Signaling	TR-Th2_FC>2_genes - 2016-06-09 03:50 PM	3.23E00	3.33E-01	NaN	PRF1,CD80,HLA-A,IL2,HLA-DMB,HLA-DQA1,HLA-DQB1,HLA-DRB5,IL4,TG
Autoimmune Thyroid Disease Signaling	nT-Th2_FC>2_genes - 2016-06-09 03:50 PM	4.09E00	3.67E-01	NaN	PRF1,IL5,HLA-A,IL2,HLA-DMA,HLA-DMB,CD86,HLA-DOB,FASLG,IL4,TG
Autoimmune Thyroid Disease Signaling	TR_FC>2_genes - 2016-06-09 03:49 PM	4.28E00	3E-01	NaN	PRF1,CD40LG,HLA-DOA,IL10,HLA-A,HLA-DMA,HLA-DMB,CD86,TG
T Cell Receptor Signaling	TR-Th2_FC>2_genes - 2016-06-09 03:50 PM	3E00	2.17E-01	NaN	VAV2,FYN,NRAS,PIK3R1,PIK3R5,MALT1,CD8B,CTLA4,NFATC1,TEC,JUN,RRAS2,TXK,GRAP2,PAG1,SOS1,ZAP70,NFATC2,LCP2,PPP3CA
T Cell Receptor Signaling	nT-Th2_FC>2_genes - 2016-06-09 03:50 PM	7.02E-01	1.3E-01	NaN	TEC,TXK,Calm1 (includes others),JUN,RRAS2,GRAP2,MAPK8,PIK3R5,NFATC2,CTLA4,CD8B,NFATC1
T Cell Receptor Signaling	TR_FC>2_genes - 2016-06-09 03:49 PM	1.26E00	1.09E-01	NaN	TEC,VAV2,TXK,PAG1,VAV3,PIK3R5,CD8A,CTLA4,NFATC1,ITK
CD28 Signaling in T Helper Cells	TR-Th2_FC>2_genes - 2016-06-09 03:50 PM	2.9E00	2.06E-01	0.471	FYN,ITPR2,PIK3R1,PIK3R5,HLA-DQA1,MALT1,HLA-DQB1,CTLA4,NFATC1,JUN,PTPN11,CD80,IL2,GRAP2,SYK,ZAP70,ITPR3,HLA-DMB,NFATC2,HLA-DRB5,LCP2,PPP3CA
CD28 Signaling in T Helper Cells	nT-Th2_FC>2_genes - 2016-06-09 03:50 PM	1.21E00	1.5E-01	-1.387	Calm1 (includes others),MAPK8,PIK3R5,ITPR1,CTLA4,NFATC1,PAK1,JUN,PTPN11,HLA-DMA,GRAP2,IL2,HLA-DMB,NFATC2,HLA-DOB,CD86
CD28 Signaling in T Helper Cells	TR_FC>2_genes - 2016-06-09 03:49 PM	6.8E-01	8.41E-02	0.000	HLA-DOA,HLA-DMA,HLA-DMB,PIK3R5,CD86,MAPK12,CTLA4,NFATC1,ITK
B Cell Development	TR-Th2_FC>2_genes - 2016-06-09 03:50 PM	2.82E00	3.48E-01	NaN	IL7R,CD80,HLA-DMB,HLA-DQA1,IGHM,DNTT,HLA-DQB1,HLA-DRB5
B Cell Development	nT-Th2_FC>2_genes - 2016-06-09 03:50 PM	1.66E00	2.61E-01	NaN	HLA-DMA,HLA-DMB,CD86,HLA-DOB,IGHM,DNTT
B Cell Development	TR_FC>2_genes - 2016-06-09 03:49 PM	4.38E00	3.48E-01	NaN	IL7R,HLA-DOA,CD79B,HLA-DMA,HLA-DMB,CD86,IGHM,DNTT
Graft-versus-Host Disease Signaling	TR-Th2_FC>2_genes - 2016-06-09 03:50 PM	2.76E00	2.94E-01	NaN	IFNG,PRF1,CD80,HLA-A,IL2,IL1RN,HLA-DMB,HLA-DQA1,HLA-DQB1,HLA-DRB5
Graft-versus-Host Disease Signaling	nT-Th2_FC>2_genes - 2016-06-09 03:50 PM	2.9E00	2.94E-01	NaN	IFNG,PRF1,HLA-A,IL2,HLA-DMA,HLA-DMB,CD86,HLA-DOB,IL6,FASLG
Graft-versus-Host Disease Signaling	TR_FC>2_genes - 2016-06-09 03:49 PM	3.08E00	2.35E-01	NaN	IFNG,PRF1,HLA-DOA,HLA-A,IL1RN,HLA-DMA,HLA-DMB,CD86
Type I Diabetes Mellitus Signaling	TR-Th2_FC>2_genes - 2016-06-09 03:50 PM	2.71E00	2.06E-01	1.508	IFNG,MAP3K14,SOCS3,ICA1,CASP3,HLA-A,IFNGR2,HLA-DQA1,APAF1,IFNGR1,HLA-DQB1,IL1R1,JAK2,MAP3K5,PRF1,CD80,IL2,HLA-DMB,MAP2K3,HLA-DRB5
Type I Diabetes Mellitus Signaling	nT-Th2_FC>2_genes - 2016-06-09 03:50 PM	4.24E00	2.37E-01	1.291	IFNG,MAP3K14,SOCS3,ICA1,CASP3,TNFRSF1A,HLA-A,IFNGR2,MAPK8,APAF1,IL1R1,JAK2,MAP3K5,PRF1,IL2,HLA-DMA,HLA-DMB,HLA-DOB,CD86,SOCS2,MAP2K3,TNFRSF1B,FASLG
Type I Diabetes Mellitus Signaling	TR_FC>2_genes - 2016-06-09 03:49 PM	3.6E00	1.65E-01	1.414	IFNG,HLA-DOA,ICA1,CASP3,HLA-A,IFNGR1,MAPK12,PRF1,HLA-DMA,LTA,HLA-DMB,CD86,SOCS2,TNFRSF1B,SOCS5,CPE
B Cell Receptor Signaling	TR-Th2_FC>2_genes - 2016-06-09 03:50 PM	2.67E00	1.8E-01	1.300	GAB2,POU2F2,PIK3R1,PIK3R5,INPPL1,MAP3K5,BCL6,NFATC1,JUN,CAMK2D,SOS1,CD22,PPP3CA,VAV2,MAP3K14,MAP3K9,NRAS,EGR1,MALT1,RRAS2,DAPP1,FOXO1,PTPN11,PAG1,SYK,NFATC2,MAP2K3,MAP3K8,BCL2A1
B Cell Receptor Signaling	nT-Th2_FC>2_genes - 2016-06-09 03:50 PM	2.34E00	1.68E-01	1.347	GAB2,RAP2A,Calm1 (includes others),BAD,POU2F2,PIK3R5,MAP3K5,BCL6,NFATC1,PTEN,PTK2,JUN,CD22,MAP3K14,MAPK8,BCL2L1,RRAS2,DAPP1,FOXO1,PTPN11,INPP5F,NFATC2,MAP2K3,PIK3AP1,MAP3K8,BCL2A1,MAP3K3
B Cell Receptor Signaling	TR_FC>2_genes - 2016-06-09 03:49 PM	1.42E00	9.94E-02	2.324	VAV2,CD79B,POU2F2,FCGR2A,PIK3R5,MAPK12,NFATC1,BCL2L1,CAMK2D,DAPP1,INPP5F,VAV3,PAG1,CD22,MAP3K8,BCL2A1
Allograft Rejection Signaling	TR-Th2_FC>2_genes - 2016-06-09 03:50 PM	2.65E00	2.86E-01	NaN	IFNG,PRF1,CD80,HLA-A,IL2,HLA-DMB,HLA-DQA1,HLA-DQB1,HLA-DRB5,IL4
Allograft Rejection Signaling	nT-Th2_FC>2_genes - 2016-06-09 03:50 PM	3.41E00	3.14E-01	NaN	IFNG,PRF1,IL5,HLA-A,IL2,HLA-DMA,HLA-DMB,CD86,HLA-DOB,FASLG,IL4
Allograft Rejection Signaling	TR_FC>2_genes - 2016-06-09 03:49 PM	3.71E00	2.57E-01	NaN	IFNG,PRF1,CD40LG,HLA-DOA,IL10,HLA-A,HLA-DMA,HLA-DMB,CD86
Crosstalk between Dendritic Cells and Natural Killer Cells	TR-Th2_FC>2_genes - 2016-06-09 03:50 PM	2.59E00	2.27E-01	NaN	IFNG,TYROBP,HLA-A,CD83,ITGAL,PRF1,CAMK2D,ACTA2,CD80,IL2,ACTG2,CCR7,HLA-DRB5,IL2RB,IL4
Crosstalk between Dendritic Cells and Natural Killer Cells	nT-Th2_FC>2_genes - 2016-06-09 03:50 PM	5.46E00	3.03E-01	NaN	IFNG,IL15RA,IL3RA,HLA-A,KLRD1,TNFSF10,CD83,IL6,ITGAL,PRF1,ACTA2,IL2,CD86,ACTG2,CSF2,TNFRSF1B,CCR7,FASLG,IL4,IL2RB
Crosstalk between Dendritic Cells and Natural Killer Cells	TR_FC>2_genes - 2016-06-09 03:49 PM	4.43E00	2.12E-01	NaN	IFNG,PRF1,CD40LG,CAMK2D,TYROBP,KLRD1,HLA-A,LTA,CD86,TNFSF10,CD83,ACTG2,TNFRSF1B,IL2RB
Sucrose Degradation V (Mammalian)	TR-Th2_FC>2_genes - 2016-06-09 03:50 PM	2.51E00	5.71E-01	NaN	KHK,TPI1,GALM,ALDOC
Sucrose Degradation V (Mammalian)	nT-Th2_FC>2_genes - 2016-06-09 03:50 PM	1.6E00	4.29E-01	NaN	KHK,TPI1,GALM
Sucrose Degradation V (Mammalian)	TR_FC>2_genes - 2016-06-09 03:49 PM	1.19E00	2.86E-01	NaN	TPI1,GALM
Breast Cancer Regulation by Stathmin1	TR-Th2_FC>2_genes - 2016-06-09 03:50 PM	2.43E00	1.7E-01	NaN	PLCB2,PIK3R1,PIK3R5,E2F3,LIMK1,GNB4,CAMK2D,PPM1J,SOS1,PPM1L,GNA13,GNG5,PRKD3,GNG12,PRKCA,ARHGEF12,NRAS,ITPR2,GNG2,GNAQ,TUBA4A,ADCY6,PPP2R5A,CDK1,ADCY9,PLCB4,RRAS2,CDKN1A,ITPR3,ARHGEF18,ARHGEF10
Breast Cancer Regulation by Stathmin1	nT-Th2_FC>2_genes - 2016-06-09 03:50 PM	2.16E00	1.59E-01	NaN	PLCB2,Calm1 (includes others),PIK3R5,GNG13,E2F3,TUBB2B,LIMK1,STMN1,GNB4,PAK1,PPM1L,ARHGEF11,GNG5,GNG12,E2F2,PRKCA,ARHGEF12,GNG2,GNAQ,ADCY6,ITPR1,CDK1,PLCB4,RRAS2,CDKN1A,E2F1,PLCB3,ARHGEF18,ARHGEF10
Breast Cancer Regulation by Stathmin1	TR_FC>2_genes - 2016-06-09 03:49 PM	1.03E00	8.79E-02	NaN	ARHGEF12,TUBB2A,GNG2,GNAQ,PIK3R5,ADCY6,E2F3,CDK1,TUBB2B,ARHGEF5,PLCB4,CAMK2D,PPM1L,PLCB3,PRKD3,PRKCA
Role of Tissue Factor in Cancer	TR-Th2_FC>2_genes - 2016-06-09 03:50 PM	2.39E00	1.94E-01	NaN	ITGB1,FYN,NRAS,CASP3,EGR1,GNA12,PIK3R1,GNAQ,PIK3R5,ITGA6,JAK2,GNA14,LIMK1,ITGB3,RRAS2,PTPN11,CSF1,ITGAV,GNA13,PRKCA
Role of Tissue Factor in Cancer	nT-Th2_FC>2_genes - 2016-06-09 03:50 PM	2.98E00	2.04E-01	NaN	ITGB1,SRC,CASP3,GNAQ,PIK3R5,ITGA6,RPS6KA5,JAK2,GNA14,PTEN,LIMK1,BCL2L1,PAK1,RRAS2,ARRB1,F2RL1,PTPN11,CSF1,RPS6KA2,CSF2,PRKCA
Role of Tissue Factor in Cancer	TR_FC>2_genes - 2016-06-09 03:49 PM	1.63E00	1.17E-01	NaN	ITGB1,BCL2L1,SRC,CASP3,F2RL1,CSF1,PIK3R5,GNAQ,VEGFC,MAPK12,PRKCA,ITGB3
Virus Entry via Endocytic Pathways	TR-Th2_FC>2_genes - 2016-06-09 03:50 PM	2.35E00	2.05E-01	NaN	ITGB1,FYN,NRAS,HLA-A,PIK3R1,ITGA6,PIK3R5,ITGB8,ITGAL,ITGB3,CD55,RRAS2,ACTA2,ACTG2,CXADR,PRKD3,PRKCA
Virus Entry via Endocytic Pathways	nT-Th2_FC>2_genes - 2016-06-09 03:50 PM	1.81E00	1.81E-01	NaN	ITGB1,SRC,HLA-A,ITGA2,ITGA6,PIK3R5,ITGB8,ITGAL,CD55,RRAS2,ACTA2,ITGA1,ACTG2,CXADR,PRKCA
Virus Entry via Endocytic Pathways	TR_FC>2_genes - 2016-06-09 03:49 PM	1.17E00	1.08E-01	NaN	ITGB1,SRC,HLA-A,PIK3R5,ACTG2,ITGB8,PRKD3,PRKCA,ITGB3
Altered T Cell and B Cell Signaling in Rheumatoid Arthritis	TR-Th2_FC>2_genes - 2016-06-09 03:50 PM	2.31E00	2.08E-01	NaN	IL21,IFNG,MAP3K14,TNFSF11,RELB,HLA-DQA1,IL22,HLA-DQB1,CD80,CSF1,IL2,IL1RN,HLA-DMB,TNFSF13B,HLA-DRB5,IL4
Altered T Cell and B Cell Signaling in Rheumatoid Arthritis	nT-Th2_FC>2_genes - 2016-06-09 03:50 PM	2.49E00	2.08E-01	NaN	IL21,MAP3K14,IFNG,TNFSF11,IL22,IL6,HLA-DMA,CSF1,IL2,HLA-DMB,CD86,HLA-DOB,CSF2,TNFSF13B,FASLG,IL4
Altered T Cell and B Cell Signaling in Rheumatoid Arthritis	TR_FC>2_genes - 2016-06-09 03:49 PM	3.13E00	1.69E-01	NaN	IFNG,CD40LG,HLA-DOA,TNFSF11,SLAMF1,CD79B,CSF1,IL10,IL1RN,HLA-DMA,LTA,HLA-DMB,CD86
Regulation of IL-2 Expression in Activated and Anergic T Lymphocytes	TR-Th2_FC>2_genes - 2016-06-09 03:50 PM	2.31E00	2.08E-01	NaN	VAV2,FYN,NRAS,TOB1,MALT1,NFATC1,JUN,RRAS2,CD80,IL2,ZAP70,SOS1,TGFB3,NFATC2,SMAD4,PPP3CA
Regulation of IL-2 Expression in Activated and Anergic T Lymphocytes	nT-Th2_FC>2_genes - 2016-06-09 03:50 PM	4.51E-01	1.17E-01	NaN	Calm1 (includes others),JUN,RRAS2,IL2,MAPK8,TGFB3,TOB1,NFATC2,NFATC1
Regulation of IL-2 Expression in Activated and Anergic T Lymphocytes	TR_FC>2_genes - 2016-06-09 03:49 PM	2.9E-01	6.49E-02	NaN	VAV2,TGFBR1,VAV3,MAPK12,NFATC1
JAK/Stat Signaling	TR-Th2_FC>2_genes - 2016-06-09 03:50 PM	2.27E00	2.11E-01	-0.258	SOCS3,NRAS,PIK3R1,GNAQ,PIK3R5,CEBPB,JAK2,STAT4,PIAS3,RRAS2,JUN,PTPN11,SOS1,CDKN1A,JAK3
JAK/Stat Signaling	nT-Th2_FC>2_genes - 2016-06-09 03:50 PM	2.04E00	1.97E-01	0.000	SOCS3,PIAS2,GNAQ,PIK3R5,JAK2,IL6,BCL2L1,PIAS3,JUN,RRAS2,PTPN11,CISH,CDKN1A,SOCS2
JAK/Stat Signaling	TR_FC>2_genes - 2016-06-09 03:49 PM	5.72E-01	8.45E-02	-0.816	BCL2L1,CISH,PIK3R5,GNAQ,SOCS2,SOCS5
TGF-β Signaling	TR-Th2_FC>2_genes - 2016-06-09 03:50 PM	2.24E00	2E-01	-1.069	RUNX3,NRAS,SMAD7,SMAD5,ACVR1B,JUN,RRAS2,RUNX2,BMPR1A,SOS1,TGFB3,SMAD4,MAP2K3,BMP7,VDR,TFE3,SMAD1
TGF-β Signaling	nT-Th2_FC>2_genes - 2016-06-09 03:50 PM	1.72E00	1.76E-01	0.302	MAPK8,SMAD7,BMPR2,ACVR1B,JUN,RRAS2,BMPR1A,RUNX2,TGFB3,BMP7,MAP2K3,VDR,TFE3,SMAD1,ACVR2A
TGF-β Signaling	TR_FC>2_genes - 2016-06-09 03:49 PM	1.12E00	1.06E-01	1.134	RUNX3,TGFBR1,BMPR1A,RUNX2,BMPR2,BMP7,MAPK12,TGIF1,PMEPA1
IL-2 Signaling	TR-Th2_FC>2_genes - 2016-06-09 03:50 PM	2.23E00	2.31E-01	-0.302	JUN,NRAS,RRAS2,PTPN11,IL2,SYK,PIK3R1,SOS1,PIK3R5,IL2RA,JAK3,IL2RB
IL-2 Signaling	nT-Th2_FC>2_genes - 2016-06-09 03:50 PM	8.57E-01	1.54E-01	0.816	JUN,RRAS2,PTPN11,IL2,MAPK8,PIK3R5,IL2RA,IL2RB
Cardiac Hypertrophy Signaling	TR-Th2_FC>2_genes - 2016-06-09 03:50 PM	2.22E00	1.61E-01	-0.365	PLCB2,PIK3R1,PIK3R5,ATF6,MAP3K5,GNA14,GNB4,CACNA1E,JUN,SOS1,IGF1R,GNA13,GNG5,PLCL1,PPP3CA,GNG12,ADRB2,MAP3K9,MAP3K14,NRAS,GNA12,MYLPF,GNG2,IL6R,ADCY6,GNAQ,ADCY9,PLCB4,RRAS2,MEF2D,TGFB3,MAP3K8,MAP2K3,FNBP1
Cardiac Hypertrophy Signaling	nT-Th2_FC>2_genes - 2016-06-09 03:50 PM	2E00	1.52E-01	0.557	PLCB2,Calm1 (includes others),PIK3R5,GNG13,ATF6,IL6,MAP3K5,GNA14,GNB4,CACNA1E,JUN,MYL4,GNG5,PLCL1,GNG12,ADRB2,MAP3K14,CACNA1D,RHOC,MYLPF,IL6R,GNG2,ADCY6,GNAQ,MAPK8,PLCB4,RRAS2,TGFB3,PLCB3,MAP2K3,MAP3K8,MAP3K3
Cardiac Hypertrophy Signaling	TR_FC>2_genes - 2016-06-09 03:49 PM	2.73E-01	6.16E-02	2.496	PLCB4,TGFBR1,GNG2,IGF1R,ADCY6,PIK3R5,GNAQ,PLCB3,MAP3K8,ATF6,PLCL1,MAPK12,HSPB1
p53 Signaling	TR-Th2_FC>2_genes - 2016-06-09 03:50 PM	2.19E00	1.94E-01	1.291	SNAI2,GADD45B,PLAGL1,PIK3R1,PIK3R5,APAF1,HIF1A,CHEK1,SCO2,RB1,JUN,PPP1R13B,CDKN1A,ADCK3,GNL3,TNFRSF10A,CHEK2,DRAM1
p53 Signaling	nT-Th2_FC>2_genes - 2016-06-09 03:50 PM	2.38E00	1.94E-01	-0.258	SNAI2,GADD45B,PLAGL1,MAPK8,APAF1,PIK3R5,HIF1A,BIRC5,PTEN,CHEK1,BCL2L1,JUN,GADD45A,PPP1R13B,CDKN1A,E2F1,HIPK2,BRCA1
p53 Signaling	TR_FC>2_genes - 2016-06-09 03:49 PM	1.24E00	1.08E-01	0.333	BCL2L1,HDAC9,GADD45B,PLAGL1,PIK3R5,HIF1A,HIPK2,BRCA1,BIRC5,CHEK1
Protein Kinase A Signaling	TR-Th2_FC>2_genes - 2016-06-09 03:50 PM	2.17E00	1.46E-01	-0.457	PLCB2,PTPN5,NTN1,GNB4,CAMK2D,RYR3,GNA13,PLCL1,PRKD3,GNG12,ITPR2,HIST1H3C,GNG2,PTPN3,TTN,PDE8A,AKAP13,ADCY9,PYGM,PTPN11,ITPR3,TGFB3,PTPRS,DUSP4,LEF1,H1F0,EBI3,AKAP12,HIST1H1C,TCF4,PTPN13,DUSP6,AKAP7,NFATC1,CDC25B,PTPRJ,SMAD4,RYR1,GNG5,PPP3CA,PRKCA,MYLPF,ADCY6,GNAQ,AKAP6,PLCB4,ADD3,CDC14B,ADD1,NFATC2,PTPN22,DUSP16
Protein Kinase A Signaling	nT-Th2_FC>2_genes - 2016-06-09 03:50 PM	1.43E00	1.29E-01	-0.333	AKAP12,PLCB2,Calm1 (includes others),PDE7A,BAD,PTPN13,PTPN9,DUSP6,GNG13,PTPN5,AKAP7,NFATC1,PTEN,CDKN3,CDC25B,PTK2,GNB4,PTPRJ,SMO,MYL4,RYR1,GNG5,PLCL1,GNG12,PRKCA,PTPRK,MYLPF,HIST1H3C,GNG2,ADCY6,GNAQ,ITPR1,PTPN3,CNGA1,TTN,PLCB4,Hist1h1e,PYGM,PTPN11,PTPRS,TGFB3,PLCB3,NFATC2,LEF1,H1F0,EBI3
Protein Kinase A Signaling	TR_FC>2_genes - 2016-06-09 03:49 PM	1.51E00	8.71E-02	1.347	TGFBR1,PTPN13,PTPN5,AKAP7,NFATC1,CDKN3,CAMK2D,PTPRJ,PDE3B,PLCL1,PRKD3,PRKCA,HIST1H3C,GNG2,GNAQ,ADCY6,TTN,CNGA1,PDE8A,PLCB4,ADD3,DUSP1,CREM,CDC14B,PTPRS,PLCB3,LEF1,DUSP4,H1F0,Tcf7,EBI3
HER-2 Signaling in Breast Cancer	TR-Th2_FC>2_genes - 2016-06-09 03:50 PM	2.15E00	2.05E-01	NaN	ITGB1,NRAS,PIK3R1,PIK3R5,CDK6,ITGB8,MAP3K5,ITGB3,AREG,RRAS2,FOXO1,SOS1,CDKN1A,PRKD3,PRKCA
HER-2 Signaling in Breast Cancer	nT-Th2_FC>2_genes - 2016-06-09 03:50 PM	9.81E-01	1.51E-01	NaN	ITGB1,RRAS2,BAD,FOXO1,CDKN1A,PIK3R5,CDK6,MAP3K5,ITGB8,AREG,PRKCA
HER-2 Signaling in Breast Cancer	TR_FC>2_genes - 2016-06-09 03:49 PM	1.11E00	1.1E-01	NaN	ITGB1,PIK3R5,CDK6,ITGB8,PRKD3,AREG,PRKCA,ITGB3
Granzyme A Signaling	TR-Th2_FC>2_genes - 2016-06-09 03:50 PM	2.13E00	3.85E-01	NaN	GZMA,HIST1H1C,PRF1,HMGB2,H1F0
Granzyme A Signaling	nT-Th2_FC>2_genes - 2016-06-09 03:50 PM	2.21E00	3.85E-01	NaN	GZMA,PRF1,Hist1h1e,HMGB2,H1F0
Granzyme A Signaling	TR_FC>2_genes - 2016-06-09 03:49 PM	1.38E00	2.31E-01	NaN	GZMA,PRF1,H1F0
Role of Macrophages, Fibroblasts and Endothelial Cells in Rheumatoid Arthritis	TR-Th2_FC>2_genes - 2016-06-09 03:50 PM	2.1E00	1.51E-01	NaN	SOCS3,PLCB2,TCF4,SFRP2,FGF2,PIK3R1,PIK3R5,CEBPD,JAK2,CCL5,IL17RA,NFATC1,MYC,IL1R2,CAMK2D,JUN,TRAF4,CEBPA,PLCL1,PRKD3,PPP3CA,TNFSF13B,PRKCA,MAP3K14,VCAM1,TNFSF11,NRAS,IL6R,DAAM1,GNAQ,IL1R1,CEBPB,IRAK3,IL18RAP,PLCB4,RRAS2,IL1RN,CSF1,NFATC2,LEF1,MAP2K3,RYK
Role of Macrophages, Fibroblasts and Endothelial Cells in Rheumatoid Arthritis	nT-Th2_FC>2_genes - 2016-06-09 03:50 PM	2.91E00	1.58E-01	NaN	IL6ST,SOCS3,PLCB2,SFRP2,Calm1 (includes others),FN1,FGF2,IL1RL1,PIK3R5,CEBPD,CCL5,IL6,JAK2,NFATC1,IL1R2,JUN,F2RL1,TRAF4,SMO,CEBPA,PLCL1,TNFRSF1B,TNFSF13B,PRKCA,SRC,MAP3K14,VCAM1,TNFSF11,TNFRSF1A,IL6R,GNAQ,DKKL1,IL1R1,IRAK3,IL18RAP,PLCB4,RRAS2,CSF1,PLCB3,NFATC2,LEF1,MAP2K3,CSF2,RYK
Role of Macrophages, Fibroblasts and Endothelial Cells in Rheumatoid Arthritis	TR_FC>2_genes - 2016-06-09 03:49 PM	3.04E00	1.12E-01	NaN	IL1RL1,PIK3R5,CCL5,NFATC1,IL1R2,CAMK2D,IL1RL2,F2RL1,DKK3,CEBPA,TNFRSF1B,PLCL1,PRKD3,TRAF1,PRKCA,SRC,TNFSF11,IL10,DAAM1,GNAQ,VEGFC,DKKL1,IL18RAP,PLCB4,IL1RN,CSF1,LTA,PLCB3,LEF1,Tcf7,RYK
Calcium-induced T Lymphocyte Apoptosis	TR-Th2_FC>2_genes - 2016-06-09 03:50 PM	2.09E00	2.22E-01	0.000	ITPR2,MEF2D,ZAP70,ITPR3,HLA-DMB,HLA-DQA1,NFATC2,HLA-DQB1,PRKD3,HLA-DRB5,PPP3CA,PRKCA
Calcium-induced T Lymphocyte Apoptosis	nT-Th2_FC>2_genes - 2016-06-09 03:50 PM	5.44E-01	1.3E-01	1.000	Calm1 (includes others),HLA-DMA,HLA-DMB,HLA-DOB,NFATC2,ITPR1,PRKCA
Calcium-induced T Lymphocyte Apoptosis	TR_FC>2_genes - 2016-06-09 03:49 PM	6.3E-01	9.26E-02	NaN	HLA-DOA,HLA-DMA,HLA-DMB,PRKD3,PRKCA
Thrombopoietin Signaling	TR-Th2_FC>2_genes - 2016-06-09 03:50 PM	2.09E00	2.22E-01	-1.155	MYC,GAB2,JUN,NRAS,RRAS2,PTPN11,PIK3R1,SOS1,PIK3R5,JAK2,PRKD3,PRKCA
Thrombopoietin Signaling	nT-Th2_FC>2_genes - 2016-06-09 03:50 PM	5.44E-01	1.3E-01	0.378	GAB2,JUN,RRAS2,PTPN11,PIK3R5,JAK2,PRKCA
PI3K Signaling in B Lymphocytes	TR-Th2_FC>2_genes - 2016-06-09 03:50 PM	2.09E00	1.77E-01	-0.853	VAV2,FYN,IL4R,PLCB2,NRAS,C3,ITPR2,PIK3R1,ATF6,MALT1,NFATC1,PLCB4,JUN,RRAS2,CAMK2D,DAPP1,SYK,ITPR3,NFATC2,PLCL1,PPP3CA,IL4
PI3K Signaling in B Lymphocytes	nT-Th2_FC>2_genes - 2016-06-09 03:50 PM	1.19E00	1.45E-01	-1.213	IL4R,PLCB2,Calm1 (includes others),C3,ATF6,ITPR1,NFATC1,PTEN,PLCB4,JUN,RRAS2,DAPP1,PLCB3,NFATC2,PIK3AP1,PLEKHA1,PLCL1,IL4
PI3K Signaling in B Lymphocytes	TR_FC>2_genes - 2016-06-09 03:49 PM	8.58E-01	8.87E-02	-3.162	CD81,VAV2,PLCB4,CAMK2D,CD79B,DAPP1,VAV3,PLCB3,ATF6,PLCL1,NFATC1
Communication between Innate and Adaptive Immune Cells	TR-Th2_FC>2_genes - 2016-06-09 03:50 PM	2.07E00	2.13E-01	NaN	CXCL10,IFNG,CD80,HLA-A,IL2,IL1RN,CD83,CCL5,CD8B,HLA-DRB5,CCR7,TNFSF13B,IL4
Communication between Innate and Adaptive Immune Cells	nT-Th2_FC>2_genes - 2016-06-09 03:50 PM	3.15E00	2.46E-01	NaN	IFNG,IL5,HLA-A,CD83,IL6,CCL5,CD8B,CXCL10,CCL3L3,IL2,CD86,CSF2,TNFSF13B,CCR7,IL4
Communication between Innate and Adaptive Immune Cells	TR_FC>2_genes - 2016-06-09 03:49 PM	2.43E00	1.64E-01	NaN	CXCL10,IFNG,CD40LG,IL10,HLA-A,IL1RN,CD86,CD83,CCL5,CD8A
Cell Cycle: G1/S Checkpoint Regulation	TR-Th2_FC>2_genes - 2016-06-09 03:50 PM	2.07E00	2.13E-01	-0.577	MYC,RB1,CDKN2D,FOXO1,CDKN1A,CDK6,TGFB3,SMAD4,CDKN2C,RPL5,GNL3,E2F3,CDKN2B
Cell Cycle: G1/S Checkpoint Regulation	nT-Th2_FC>2_genes - 2016-06-09 03:50 PM	1.12E00	1.64E-01	-0.333	RBL2,FOXO1,E2F1,CDKN1A,CDK6,TGFB3,CDKN2C,E2F3,CDKN2B,E2F2
Cell Cycle: G1/S Checkpoint Regulation	TR_FC>2_genes - 2016-06-09 03:49 PM	2.85E-01	6.56E-02	-1.000	HDAC9,CDK6,CDKN2C,E2F3
Tec Kinase Signaling	TR-Th2_FC>2_genes - 2016-06-09 03:50 PM	2.06E00	1.7E-01	1.213	VAV2,ITGB1,FYN,GTF2I,PIK3R1,GNA12,GNG2,GNAQ,PIK3R5,JAK2,GNA14,TEC,STAT4,GNB4,TXK,ACTA2,ACTG2,GNA13,JAK3,GNG5,TNFRSF10A,PRKD3,GNG12,FNBP1,PRKCA
Tec Kinase Signaling	nT-Th2_FC>2_genes - 2016-06-09 03:50 PM	1.73E00	1.56E-01	0.000	ITGB1,SRC,RHOC,GNG2,ITGA2,GNAQ,MAPK8,PIK3R5,GNG13,TNFSF10,JAK2,GNA14,TEC,PTK2,GNB4,PAK1,TXK,ACTA2,ACTG2,GNG5,GNG12,FASLG,PRKCA
Tec Kinase Signaling	TR_FC>2_genes - 2016-06-09 03:49 PM	1.74E00	1.09E-01	0.277	VAV2,ITGB1,SRC,GTF2I,GNG2,GNAQ,PIK3R5,TNFSF10,MAPK12,TEC,TXK,VAV3,ACTG2,PRKD3,PRKCA,ITK
Glioma Signaling	TR-Th2_FC>2_genes - 2016-06-09 03:50 PM	2.04E00	1.88E-01	-1.069	NRAS,PIK3R1,CDK6,PIK3R5,CDKN2C,E2F3,IGF2R,CDKN2B,RB1,CDKN2D,CAMK2D,RRAS2,CDKN1A,SOS1,IGF1R,IDH2,PRKD3,PRKCA
Glioma Signaling	nT-Th2_FC>2_genes - 2016-06-09 03:50 PM	1.04E00	1.46E-01	0.577	RBL2,Calm1 (includes others),PIK3R5,CDK6,CDKN2C,E2F3,IGF2R,CDKN2B,PTEN,RRAS2,E2F1,CDKN1A,E2F2,PRKCA
Glioma Signaling	TR_FC>2_genes - 2016-06-09 03:49 PM	6.3E-01	8.33E-02	1.134	CAMK2D,IGF1R,PIK3R5,CDK6,CDKN2C,E2F3,PRKD3,PRKCA
Cyclins and Cell Cycle Regulation	TR-Th2_FC>2_genes - 2016-06-09 03:50 PM	2.04E00	2E-01	0.775	WEE1,CDK6,CCNB2,CDKN2C,E2F3,CDKN2B,PPP2R5A,CDK1,CCNB1,RB1,CDKN2D,PPM1J,CDKN1A,PPM1L,TGFB3
Cyclins and Cell Cycle Regulation	nT-Th2_FC>2_genes - 2016-06-09 03:50 PM	1.83E00	1.87E-01	1.069	WEE1,CDK6,CCNB2,CDKN2C,E2F3,CDKN2B,CDK1,CCNB1,CCNA2,E2F1,PPM1L,CDKN1A,TGFB3,E2F2
Cyclins and Cell Cycle Regulation	TR_FC>2_genes - 2016-06-09 03:49 PM	1.8E00	1.33E-01	1.000	CCNA2,HDAC9,WEE1,PPM1L,CDK6,CCNB2,CDKN2C,E2F3,CDK1,CCNB1
CXCR4 Signaling	TR-Th2_FC>2_genes - 2016-06-09 03:50 PM	2.02E00	1.69E-01	-0.447	PLCB2,NRAS,ITPR2,CXCR4,EGR1,PIK3R1,MYLPF,GNA12,GNG2,GNAQ,ADCY6,PIK3R5,GNA14,ADCY9,GNB4,PLCB4,JUN,RRAS2,ITPR3,GNA13,GNG5,PRKD3,GNG12,FNBP1,PRKCA
CXCR4 Signaling	nT-Th2_FC>2_genes - 2016-06-09 03:50 PM	2.25E00	1.69E-01	0.000	PLCB2,PIK3R5,GNG13,GNA14,PTK2,GNB4,PAK1,JUN,MYL4,ARHGEF11,GNG5,GNG12,PRKCA,SRC,RHOC,CXCR4,MYLPF,GNG2,MAPK8,ADCY6,GNAQ,ITPR1,PLCB4,RRAS2,PLCB3
CXCR4 Signaling	TR_FC>2_genes - 2016-06-09 03:49 PM	3.75E-01	6.76E-02	1.667	SRC,PLCB4,GNG2,PIK3R5,ADCY6,GNAQ,PLCB3,MAPK12,PRKD3,PRKCA
GPCR-Mediated Nutrient Sensing in Enteroendocrine Cells	TR-Th2_FC>2_genes - 2016-06-09 03:50 PM	1.99E00	1.97E-01	NaN	ADCY9,PLCB4,PLCB2,ITPR2,ITPR3,GNG2,ADCY6,GNAQ,RAPGEF4,GNA14,PLCL1,GNG5,PRKD3,GNG12,PRKCA
GPCR-Mediated Nutrient Sensing in Enteroendocrine Cells	nT-Th2_FC>2_genes - 2016-06-09 03:50 PM	2.15E00	1.97E-01	NaN	PLCB2,GNG2,GNAQ,ADCY6,GNG13,GNA14,ITPR1,RAPGEF4,FFAR2,PLCB4,PLCB3,PLCL1,GNG5,GNG12,PRKCA
GPCR-Mediated Nutrient Sensing in Enteroendocrine Cells	TR_FC>2_genes - 2016-06-09 03:49 PM	1.38E00	1.18E-01	NaN	PLCB4,GNG2,ADCY6,GNAQ,PLCB3,RAPGEF4,PLCL1,PRKD3,PRKCA
Hepatic Fibrosis / Hepatic Stellate Cell Activation	TR-Th2_FC>2_genes - 2016-06-09 03:50 PM	1.98E00	1.63E-01	NaN	IGFBP4,FGF2,KLF6,CXCR3,CCL5,IL1R2,IGF1R,SMAD4,ECE1,KLF12,COL11A2,IL4,TIMP2,IFNG,IL4R,VCAM1,IL6R,SMAD7,IFNGR2,IFNGR1,IL1R1,IL18RAP,LY96,ACTA2,CSF1,MYH3,TGFB3,CCR7
Hepatic Fibrosis / Hepatic Stellate Cell Activation	nT-Th2_FC>2_genes - 2016-06-09 03:50 PM	3.81E00	1.92E-01	NaN	IGFBP4,CCR5,FN1,FGF2,IL1RL1,COL9A3,CXCR3,CCL5,IL6,IL1R2,MYL4,COL11A2,KLF12,TNFRSF1B,FASLG,IL4,IFNG,IL4R,VCAM1,TNFRSF1A,IL6R,SMAD7,IFNGR2,IL1R1,IL18RAP,LY96,ACTA2,CSF1,COL23A1,IL10RA,MYH3,TGFB3,CCR7
Hepatic Fibrosis / Hepatic Stellate Cell Activation	TR_FC>2_genes - 2016-06-09 03:49 PM	3.08E00	1.28E-01	NaN	IFNG,IGFBP4,CCR5,CD40LG,TGFBR1,IL1RL1,IL10,CXCR3,VEGFC,IFNGR1,CCL5,COL15A1,IL18RAP,IL1R2,LY96,IL1RL2,CSF1,HGF,IL10RA,IGF1R,KLF12,TNFRSF1B
Role of NFAT in Cardiac Hypertrophy	TR-Th2_FC>2_genes - 2016-06-09 03:50 PM	1.98E00	1.63E-01	0.200	PLCB2,LIF,PIK3R1,PIK3R5,GNB4,CAMK2D,SOS1,IGF1R,PLCL1,GNG5,PRKD3,GNG12,PPP3CA,PRKCA,NRAS,ITPR2,GNG2,GNAQ,ADCY6,RCAN1,ADCY9,PLCB4,RRAS2,MEF2D,ITPR3,TGFB3,RCAN3,MAP2K3
Role of NFAT in Cardiac Hypertrophy	nT-Th2_FC>2_genes - 2016-06-09 03:50 PM	1.27E00	1.4E-01	1.528	IL6ST,SRC,PLCB2,LIF,Calm1 (includes others),GNG2,GNAQ,MAPK8,PIK3R5,ADCY6,GNG13,ITPR1,IL6,GNB4,PLCB4,RRAS2,TGFB3,PLCB3,RCAN3,MAP2K3,PLCL1,GNG5,GNG12,PRKCA
Role of NFAT in Cardiac Hypertrophy	TR_FC>2_genes - 2016-06-09 03:49 PM	1.2E00	9.3E-02	2.000	HDAC9,SRC,LIF,TGFBR1,GNG2,GNAQ,PIK3R5,ADCY6,MAPK12,PLCB4,CAMK2D,IGF1R,PLCB3,PLCL1,PRKD3,PRKCA
Natural Killer Cell Signaling	TR-Th2_FC>2_genes - 2016-06-09 03:50 PM	1.94E00	1.87E-01	NaN	VAV2,FYN,NRAS,TYROBP,KLRB1,PIK3R1,PIK3R5,INPPL1,RRAS2,SH2D1A,PTPN11,SYK,SOS1,ZAP70,PRKD3,LCP2,PRKCA
Natural Killer Cell Signaling	TR_FC>2_genes - 2016-06-09 03:49 PM	1.29E00	1.1E-01	NaN	VAV2,LAIR1,INPP5F,KLRD1,FCGR2A,TYROBP,VAV3,PIK3R5,PRKD3,PRKCA
GNRH Signaling	TR-Th2_FC>2_genes - 2016-06-09 03:50 PM	1.91E00	1.74E-01	0.218	MAP3K9,MAP3K14,PLCB2,NRAS,ITPR2,EGR1,GNAQ,ADCY6,GNA14,MAP3K5,ADCY9,PLCB4,JUN,RRAS2,CAMK2D,SOS1,ITPR3,MAP3K8,MAP2K3,PRKD3,PRKCA
GNRH Signaling	nT-Th2_FC>2_genes - 2016-06-09 03:50 PM	1.53E00	1.57E-01	0.229	MAP3K14,SRC,PLCB2,GNAQ,ADCY6,MAPK8,ITPR1,GNA14,MAP3K5,PTK2,PAK1,PLCB4,JUN,RRAS2,PLCB3,MAP3K8,MAP2K3,MAP3K3,PRKCA
GNRH Signaling	TR_FC>2_genes - 2016-06-09 03:49 PM	6.83E-01	8.26E-02	1.897	SRC,PLCB4,CAMK2D,ADCY6,GNAQ,PLCB3,MAP3K8,MAPK12,PRKD3,PRKCA
Telomerase Signaling	TR-Th2_FC>2_genes - 2016-06-09 03:50 PM	1.9E00	1.85E-01	-0.775	NRAS,PIK3R1,DKC1,TERT,PIK3R5,PPP2R5A,MYC,RB1,RRAS2,ETS2,IL2,PPM1J,SOS1,CDKN1A,PPM1L,IL2RA,IL2RB
Telomerase Signaling	TR_FC>2_genes - 2016-06-09 03:49 PM	4.77E-01	7.61E-02	0.000	HDAC9,ETS2,TERT,PPM1L,PIK3R5,IL2RA,IL2RB
Prolactin Signaling	TR-Th2_FC>2_genes - 2016-06-09 03:50 PM	1.89E00	1.97E-01	-0.832	MYC,SOCS3,FYN,JUN,RRAS2,NRAS,PTPN11,PIK3R1,SOS1,PIK3R5,JAK2,CEBPB,PRKD3,PRKCA
Prolactin Signaling	nT-Th2_FC>2_genes - 2016-06-09 03:50 PM	3.9E-01	1.13E-01	0.000	SOCS3,JUN,RRAS2,PTPN11,PIK3R5,SOCS2,JAK2,PRKCA
Prolactin Signaling	TR_FC>2_genes - 2016-06-09 03:49 PM	3.55E-01	7.04E-02	-1.342	PIK3R5,SOCS2,PRKD3,SOCS5,PRKCA
Netrin Signaling	TR-Th2_FC>2_genes - 2016-06-09 03:50 PM	1.87E00	2.37E-01	NaN	UNC5A,RYR3,NFATC2,ABLIM2,RYR1,ABLIM1,NTN1,NFATC1,PPP3CA
Netrin Signaling	nT-Th2_FC>2_genes - 2016-06-09 03:50 PM	7.7E-01	1.58E-01	NaN	NCK2,UNC5A,NFATC2,RYR1,ABLIM1,NFATC1
Mouse Embryonic Stem Cell Pluripotency	TR-Th2_FC>2_genes - 2016-06-09 03:50 PM	1.85E00	1.83E-01	-0.728	MYC,TCF4,ID2,RRAS2,NRAS,LIF,PTPN11,BMPR1A,PIK3R1,SOS1,PIK3R5,SMAD4,LEF1,JAK2,SMAD5,JAK3,SMAD1
Mouse Embryonic Stem Cell Pluripotency	nT-Th2_FC>2_genes - 2016-06-09 03:50 PM	6.8E-01	1.29E-01	-0.577	IL6ST,ID2,RRAS2,LIF,PTPN11,BMPR1A,PIK3R5,SMO,BMPR2,LEF1,JAK2,SMAD1
Mouse Embryonic Stem Cell Pluripotency	TR_FC>2_genes - 2016-06-09 03:49 PM	4.64E-01	7.53E-02	-1.134	LIF,BMPR1A,PIK3R5,BMPR2,LEF1,MAPK12,Tcf7
G Protein Signaling Mediated by Tubby	TR-Th2_FC>2_genes - 2016-06-09 03:50 PM	1.85E00	2.5E-01	NaN	GNB4,PLCB2,PLCB4,GNG2,GNAQ,JAK2,GNG5,GNG12
G Protein Signaling Mediated by Tubby	nT-Th2_FC>2_genes - 2016-06-09 03:50 PM	3.13E00	3.12E-01	NaN	GNB4,PLCB2,PLCB4,GNG2,GNAQ,PLCB3,GNG13,JAK2,GNG5,GNG12
G Protein Signaling Mediated by Tubby	TR_FC>2_genes - 2016-06-09 03:49 PM	8.87E-01	1.25E-01	NaN	PLCB4,GNG2,GNAQ,PLCB3
Granzyme B Signaling	TR-Th2_FC>2_genes - 2016-06-09 03:50 PM	1.84E00	3.33E-01	1.000	ENDOG,PRF1,CASP3,APAF1,LMNB1
Granzyme B Signaling	nT-Th2_FC>2_genes - 2016-06-09 03:50 PM	1.27E00	2.67E-01	NaN	PRF1,CASP3,APAF1,LMNB1
Granzyme B Signaling	TR_FC>2_genes - 2016-06-09 03:49 PM	6.32E-01	1.33E-01	NaN	PRF1,CASP3
Unfolded protein response	TR-Th2_FC>2_genes - 2016-06-09 03:50 PM	1.8E00	2.12E-01	NaN	ERN1,HSPA9,PPP1R15A,CEBPA,CEBPD,CD82,ATF6,CEBPB,MAP3K5,HSPA2,NFE2L2
Unfolded protein response	nT-Th2_FC>2_genes - 2016-06-09 03:50 PM	1.93E00	2.12E-01	NaN	PPARG,ERN1,PPP1R15A,CEBPA,MAPK8,CEBPD,CD82,ATF6,MAP3K5,HSPA2,NFE2L2
Unfolded protein response	TR_FC>2_genes - 2016-06-09 03:49 PM	4.03E-01	7.69E-02	NaN	CEBPA,CD82,ATF6,NFE2L2
Thyroid Cancer Signaling	TR-Th2_FC>2_genes - 2016-06-09 03:50 PM	1.79E00	2.31E-01	NaN	CXCL10,MYC,TCF4,NRAS,RRAS2,NTF4,KLK3,NTRK3,LEF1
Thyroid Cancer Signaling	nT-Th2_FC>2_genes - 2016-06-09 03:50 PM	1.06E00	1.79E-01	NaN	PPARG,CXCL10,RRAS2,KLK3,NTRK3,LEF1,RXRA
Thyroid Cancer Signaling	TR_FC>2_genes - 2016-06-09 03:49 PM	1.06E00	1.28E-01	NaN	CXCL10,KLK3,NTRK3,LEF1,Tcf7
Macropinocytosis Signaling	TR-Th2_FC>2_genes - 2016-06-09 03:50 PM	1.78E00	1.97E-01	-0.707	MRC1,ITGB1,NRAS,PIK3R1,USP6NL,PIK3R5,ITGB8,CSF1R,ITGB3,RRAS2,CSF1,PRKD3,PRKCA
Macropinocytosis Signaling	nT-Th2_FC>2_genes - 2016-06-09 03:50 PM	4.82E-01	1.21E-01	0.000	ITGB1,SRC,PAK1,RRAS2,CSF1,PIK3R5,ITGB8,PRKCA
Macropinocytosis Signaling	TR_FC>2_genes - 2016-06-09 03:49 PM	1.73E00	1.36E-01	0.816	ITGB1,SRC,CSF1,HGF,PIK3R5,ITGB8,PRKD3,PRKCA,ITGB3
fMLP Signaling in Neutrophils	TR-Th2_FC>2_genes - 2016-06-09 03:50 PM	1.78E00	1.76E-01	-0.500	PLCB2,NRAS,ITPR2,PIK3R1,GNG2,PIK3R5,NFATC1,GNB4,PLCB4,RRAS2,ITPR3,CYBB,NFATC2,GNG5,PRKD3,GNG12,PPP3CA,PRKCA
fMLP Signaling in Neutrophils	nT-Th2_FC>2_genes - 2016-06-09 03:50 PM	1.36E00	1.57E-01	0.832	PLCB2,Calm1 (includes others),GNG2,PIK3R5,GNG13,ITPR1,NFATC1,GNB4,PLCB4,RRAS2,CYBB,NFATC2,PLCB3,GNG5,GNG12,PRKCA
fMLP Signaling in Neutrophils	TR_FC>2_genes - 2016-06-09 03:49 PM	7.63E-01	8.82E-02	1.667	NCF1,PLCB4,GNG2,PIK3R5,CYBB,PLCB3,PRKD3,NFATC1,PRKCA
Glucocorticoid Receptor Signaling	TR-Th2_FC>2_genes - 2016-06-09 03:50 PM	1.76E00	1.47E-01	NaN	SGK1,POU2F2,PIK3R1,PIK3R5,CCL5,JAK2,CD163,NFATC1,TSC22D3,IL1R2,JUN,AR,IL2,ANXA1,SOS1,CEBPA,SMAD4,FKBP5,PPP3CA,ADRB2,IL4,IFNG,MAP3K14,VCAM1,NRAS,HSPA9,CEBPB,IL13,HSPA2,TAF4B,RRAS2,VIPR1,IL1RN,CDKN1A,TGFB3,NFATC2,NRIP1,JAK3
Glucocorticoid Receptor Signaling	nT-Th2_FC>2_genes - 2016-06-09 03:50 PM	1.26E00	1.31E-01	NaN	IL5,POU2F2,PIK3R5,SLPI,CCL5,JAK2,IL6,CD163,NFATC1,TSC22D3,IL1R2,AR,JUN,IL2,ANXA1,CEBPA,FKBP5,ADRB2,IL4,IFNG,MAP3K14,VCAM1,MAPK8,IL13,HSPA2,TAF4B,BCL2L1,RRAS2,VIPR1,GTF2H4,CDKN1A,TGFB3,NFATC2,CSF2
Glucocorticoid Receptor Signaling	TR_FC>2_genes - 2016-06-09 03:49 PM	4.89E-01	6.95E-02	NaN	IFNG,TGFBR1,POU2F2,SGK1,IL10,SLPI,PIK3R5,CCL5,MAPK12,NFATC1,IL1R2,BCL2L1,VIPR1,IL1RN,DUSP1,ANXA1,CEBPA,NRIP1
Pathogenesis of Multiple Sclerosis	TR-Th2_FC>2_genes - 2016-06-09 03:50 PM	1.76E00	5E-01	NaN	CXCL10,CXCR3,CCL5
Pathogenesis of Multiple Sclerosis	nT-Th2_FC>2_genes - 2016-06-09 03:50 PM	4.28E00	8.33E-01	NaN	CXCL10,CCR1,CCR5,CXCR3,CCL5
Pathogenesis of Multiple Sclerosis	TR_FC>2_genes - 2016-06-09 03:49 PM	3.72E00	6.67E-01	NaN	CXCL10,CCR5,CXCR3,CCL5
Role of Osteoblasts, Osteoclasts and Chondrocytes in Rheumatoid Arthritis	TR-Th2_FC>2_genes - 2016-06-09 03:50 PM	1.75E00	1.52E-01	NaN	TCF4,Naip1 (includes others),SFRP2,PIK3R1,PIK3R5,MAP3K5,SMAD5,NFATC1,ITGB3,IL1R2,JUN,RUNX2,BMPR1A,SMAD4,SMAD1,PPP3CA,IL4,ITGB1,NAIP,IFNG,MAP3K14,TNFSF11,IL1R1,CSF1R,IL18RAP,FOXO1,IL1RN,CSF1,NFATC2,MAP2K3,LEF1,BMP7
Role of Osteoblasts, Osteoclasts and Chondrocytes in Rheumatoid Arthritis	nT-Th2_FC>2_genes - 2016-06-09 03:50 PM	3.37E00	1.75E-01	NaN	Naip1 (includes others),SFRP2,Calm1 (includes others),BAD,IL1RL1,PIK3R5,BMPR2,MAP3K5,IL6,NFATC1,IL1R2,JUN,RUNX2,BMPR1A,SMO,TNFRSF1B,SMAD1,IL4,ITGB1,NAIP,IFNG,MAP3K14,SRC,TNFSF11,TNFRSF1A,ITGA2,MAPK8,DKKL1,IL1R1,IL18RAP,FOXO1,CSF1,NFATC2,LEF1,MAP2K3,BMP7,CSF2
Role of Osteoblasts, Osteoclasts and Chondrocytes in Rheumatoid Arthritis	TR_FC>2_genes - 2016-06-09 03:49 PM	4.03E00	1.33E-01	NaN	Naip1 (includes others),IL1RL1,PIK3R5,BMPR2,NFATC1,ITGB3,IL1R2,IL1RL2,RUNX2,BMPR1A,DKK3,TNFRSF1B,ALPL,ITGB1,NAIP,SRC,IFNG,TNFSF11,IL10,DKKL1,GSN,MAPK12,IL18RAP,IL1RN,CSF1,BMP7,LEF1,Tcf7
Fc Epsilon RI Signaling	TR-Th2_FC>2_genes - 2016-06-09 03:50 PM	1.74E00	1.75E-01	0.258	VAV2,FYN,NRAS,PIK3R1,PIK3R5,INPPL1,IL13,PLA2G6,RRAS2,PTPN11,GRAP2,SYK,SOS1,MAP2K3,PRKD3,LCP2,PRKCA,IL4
Fc Epsilon RI Signaling	nT-Th2_FC>2_genes - 2016-06-09 03:50 PM	6.59E-01	1.26E-01	0.707	IL5,MAPK8,PIK3R5,IL13,PLA2G6,RRAS2,INPP5F,PTPN11,GRAP2,MAP2K3,CSF2,PRKCA,IL4
Fc Epsilon RI Signaling	TR_FC>2_genes - 2016-06-09 03:49 PM	3.51E-01	6.8E-02	0.378	VAV2,INPP5F,VAV3,PIK3R5,MAPK12,PRKD3,PRKCA
Caveolar-mediated Endocytosis Signaling	TR-Th2_FC>2_genes - 2016-06-09 03:50 PM	1.73E00	1.94E-01	NaN	ITGB1,FYN,HLA-A,ITGA6,ITGB8,ITGAL,ITGB3,ITGAE,CD55,ACTA2,ITGAV,ACTG2,PRKCA
Caveolar-mediated Endocytosis Signaling	nT-Th2_FC>2_genes - 2016-06-09 03:50 PM	1.87E00	1.94E-01	NaN	ITGB1,ITGAE,SRC,CD55,ACTA2,HLA-A,ITGA2,ITGA6,ITGA1,ACTG2,ITGB8,ITGAL,PRKCA
Caveolar-mediated Endocytosis Signaling	TR_FC>2_genes - 2016-06-09 03:49 PM	1.29E00	1.19E-01	NaN	ITGB1,ITGAE,SRC,HLA-A,ACTG2,ITGB8,PRKCA,ITGB3
Hepatic Cholestasis	TR-Th2_FC>2_genes - 2016-06-09 03:50 PM	1.72E00	1.61E-01	NaN	IFNG,ABCB1,MAP3K14,TJP2,LIF,SLC10A1,ADCY6,IRAK3,IL1R1,IL13,IL18RAP,IL1R2,ADCY9,LY96,JUN,IL2,IL1RN,PPRC1,RARA,TGFB3,ABCC3,PRKD3,PRKCA,IL4
Hepatic Cholestasis	nT-Th2_FC>2_genes - 2016-06-09 03:50 PM	2.83E00	1.81E-01	NaN	LIF,IL5,IL1RL1,IL6,IL1R2,JUN,IL2,ABCC1,TNFRSF1B,IL4,PRKCA,ABCB1,MAP3K14,IFNG,TJP2,TNFRSF1A,MAPK8,ADCY6,IL1R1,IRAK3,IL13,IL18RAP,LY96,TGFB3,ABCC3,RXRA,CSF2
Hepatic Cholestasis	TR_FC>2_genes - 2016-06-09 03:49 PM	1.69E00	1.07E-01	NaN	IFNG,ABCB1,TJP2,LIF,IL1RL1,ADCY6,MAPK12,IL18RAP,IL1R2,LY96,IL1RL2,IL1RN,LTA,TNFRSF1B,PRKD3,PRKCA
Nur77 Signaling in T Lymphocytes	TR-Th2_FC>2_genes - 2016-06-09 03:50 PM	1.7E00	2.13E-01	NaN	CASP3,CD80,MEF2D,HLA-DMB,HLA-DQA1,APAF1,HLA-DQB1,HLA-DRB5,NFATC1,PPP3CA
Nur77 Signaling in T Lymphocytes	nT-Th2_FC>2_genes - 2016-06-09 03:50 PM	1.82E00	2.13E-01	NaN	Calm1 (includes others),CASP3,HLA-DMA,HLA-DMB,APAF1,CD86,HLA-DOB,RXRA,MAP3K3,NFATC1
Nur77 Signaling in T Lymphocytes	TR_FC>2_genes - 2016-06-09 03:49 PM	1.63E00	1.49E-01	NaN	HDAC9,HLA-DOA,CASP3,HLA-DMA,HLA-DMB,CD86,NFATC1
Cholecystokinin/Gastrin-mediated Signaling	TR-Th2_FC>2_genes - 2016-06-09 03:50 PM	1.68E00	1.75E-01	0.243	PLCB4,PLCB2,RRAS2,JUN,NRAS,IL1RN,ITPR2,MEF2D,GNA12,SOS1,ITPR3,GNAQ,MAP2K3,GNA13,PRKD3,FNBP1,PRKCA
Cholecystokinin/Gastrin-mediated Signaling	nT-Th2_FC>2_genes - 2016-06-09 03:50 PM	7.9E-01	1.34E-01	0.832	PTK2,SRC,PLCB2,PLCB4,JUN,RRAS2,RHOC,MAPK8,GNAQ,PLCB3,MAP2K3,ITPR1,PRKCA
Cholecystokinin/Gastrin-mediated Signaling	TR_FC>2_genes - 2016-06-09 03:49 PM	8.55E-01	9.28E-02	2.333	SRC,PLCB4,IL1RN,CREM,GNAQ,PLCB3,MAPK12,PRKD3,PRKCA
Tumoricidal Function of Hepatic Natural Killer Cells	TR-Th2_FC>2_genes - 2016-06-09 03:50 PM	1.67E00	2.73E-01	1.000	ENDOG,PRF1,CASP3,APAF1,ITGAL,CASP7
Tumoricidal Function of Hepatic Natural Killer Cells	nT-Th2_FC>2_genes - 2016-06-09 03:50 PM	1.76E00	2.73E-01	1.342	PRF1,CASP3,APAF1,ITGAL,CASP7,FASLG
Tumoricidal Function of Hepatic Natural Killer Cells	TR_FC>2_genes - 2016-06-09 03:49 PM	8.27E-01	1.36E-01	NaN	PRF1,CASP3,CASP7
VDR/RXR Activation	TR-Th2_FC>2_genes - 2016-06-09 03:50 PM	1.64E00	1.84E-01	2.828	CXCL10,IFNG,TNFSF11,FOXO1,IL2,RUNX2,CDKN1A,CEBPA,CEBPB,VDR,CCL5,CST6,PRKD3,PRKCA
VDR/RXR Activation	nT-Th2_FC>2_genes - 2016-06-09 03:50 PM	2.15E00	1.97E-01	3.000	IFNG,TNFSF11,IL1RL1,CCL5,CXCL10,FOXO1,GADD45A,IL2,RUNX2,CDKN1A,CEBPA,VDR,RXRA,CSF2,PRKCA
VDR/RXR Activation	TR_FC>2_genes - 2016-06-09 03:49 PM	1.38E00	1.18E-01	2.236	CXCL10,IFNG,TNFSF11,RUNX2,IL1RL1,CEBPA,CCL5,PRKD3,PRKCA
Ceramide Signaling	TR-Th2_FC>2_genes - 2016-06-09 03:50 PM	1.64E00	1.84E-01	-1.155	NRAS,S1PR2,PIK3R1,PIK3R5,CERK,PPP2R5A,KSR1,SMPD5,JUN,RRAS2,PPM1J,PPM1L,S1PR1,NSMAF
Ceramide Signaling	nT-Th2_FC>2_genes - 2016-06-09 03:50 PM	1.45E00	1.71E-01	-0.832	JUN,S1PR2,RRAS2,BAD,TNFRSF1A,SPHK2,PPM1L,MAPK8,PIK3R5,S1PR1,CERK,TNFRSF1B,KSR1
Ceramide Signaling	TR_FC>2_genes - 2016-06-09 03:49 PM	3E-01	6.58E-02	1.342	PPM1L,PIK3R5,S1PR1,TNFRSF1B,KSR1
Thrombin Signaling	TR-Th2_FC>2_genes - 2016-06-09 03:50 PM	1.62E00	1.52E-01	-0.209	PLCB2,GATA1,PIK3R1,PIK3R5,GNA14,GNB4,CAMK2D,SOS1,GNA13,PLCL1,GNG5,PRKD3,GNG12,PRKCA,NRAS,ARHGEF12,ITPR2,GNA12,MYLPF,GNG2,GNAQ,ADCY6,ADCY9,PLCB4,RRAS2,ITPR3,ARHGEF10,FNBP1
Thrombin Signaling	nT-Th2_FC>2_genes - 2016-06-09 03:50 PM	1.39E00	1.41E-01	1.342	PLCB2,F2R,PIK3R5,GNG13,GNA14,PTK2,GNB4,MYL4,ARHGEF11,PLCL1,GNG5,GNG12,PRKCA,SRC,ARHGEF12,RHOC,MYLPF,GNG2,ADCY6,GNAQ,ITPR1,PLCB4,RRAS2,PLCB3,GATA3,ARHGEF10
Thrombin Signaling	TR_FC>2_genes - 2016-06-09 03:49 PM	1.23E00	9.24E-02	3.000	SRC,GATA1,ARHGEF12,F2R,GNG2,GNAQ,PIK3R5,ADCY6,MAPK12,ARHGEF5,PLCB4,CAMK2D,PLCB3,GATA3,PLCL1,PRKD3,PRKCA
Acute Myeloid Leukemia Signaling	TR-Th2_FC>2_genes - 2016-06-09 03:50 PM	1.59E00	1.82E-01	-2.309	TCF4,NRAS,PIK3R1,PIK3R5,CSF1R,MYC,RRAS2,FLT3LG,RARA,SOS1,CEBPA,IDH2,MAP2K3,LEF1
Interferon Signaling	TR-Th2_FC>2_genes - 2016-06-09 03:50 PM	1.59E00	2.41E-01	0.378	IFIT1,IFNG,IFITM3,IFNGR2,IFNGR1,JAK2,IFITM2
Interferon Signaling	nT-Th2_FC>2_genes - 2016-06-09 03:50 PM	1.21E00	2.07E-01	0.816	IFIT1,IFNG,IFITM3,IFNGR2,JAK2,IFITM2
Interferon Signaling	TR_FC>2_genes - 2016-06-09 03:49 PM	1.01E00	1.38E-01	2.000	IFNG,IFITM3,IFNGR1,IFITM2
Retinoic acid Mediated Apoptosis Signaling	TR-Th2_FC>2_genes - 2016-06-09 03:50 PM	1.59E00	2.14E-01	0.333	IFNG,CASP3,TIPARP,RARA,RARB,APAF1,CFLAR,TNFRSF10A,Ifnz (includes others)
Retinoic acid Mediated Apoptosis Signaling	nT-Th2_FC>2_genes - 2016-06-09 03:50 PM	6.32E-01	1.43E-01	1.342	IFNG,CASP3,RARB,APAF1,TNFSF10,RXRA
Retinoic acid Mediated Apoptosis Signaling	TR_FC>2_genes - 2016-06-09 03:49 PM	3.19E-01	7.14E-02	NaN	IFNG,CASP3,TNFSF10
Aryl Hydrocarbon Receptor Signaling	TR-Th2_FC>2_genes - 2016-06-09 03:50 PM	1.58E00	1.62E-01	0.000	GSTM3,CDK6,APAF1,CHEK1,MYC,TGM2,RB1,GSTT2/GSTT2B,JUN,RARA,NFIA,CDKN1A,RARB,TGFB3,NRIP1,NFE2L2,CHEK2,AHR,MGST3,GSTK1,ALDH7A1
Aryl Hydrocarbon Receptor Signaling	nT-Th2_FC>2_genes - 2016-06-09 03:50 PM	4.64E00	2.23E-01	0.707	NQO2,POLA1,IL6,CHEK1,TGM2,GSTT2/GSTT2B,CCNA2,JUN,RARB,NFE2L2,ALDH6A1,FASLG,AHR,ALDH7A1,GSTA3,SRC,RBL2,GSTM3,CDK6,MAPK8,APAF1,MGST2,NFIA,CDKN1A,E2F1,TGFB3,DHFR,RXRA,MGST3
Aryl Hydrocarbon Receptor Signaling	TR_FC>2_genes - 2016-06-09 03:49 PM	2.23E00	1.23E-01	NaN	GSTA3,SRC,POLA1,CDK6,GSTO1,CHEK1,TGM2,CCNA2,NCOA7,NFIA,NRIP1,DHFR,NFE2L2,AHR,HSPB1,ALDH7A1
P2Y Purigenic Receptor Signaling Pathway	TR-Th2_FC>2_genes - 2016-06-09 03:50 PM	1.57E00	1.65E-01	-1.213	PLCB2,NRAS,PIK3R1,GNG2,GNAQ,PIK3R5,ADCY6,ITGB3,MYC,GNB4,ADCY9,PLCB4,RRAS2,JUN,PLCL1,GNG5,PRKD3,GNG12,PRKCA
P2Y Purigenic Receptor Signaling Pathway	nT-Th2_FC>2_genes - 2016-06-09 03:50 PM	7.82E-01	1.3E-01	0.000	PLCB2,GNG2,GNAQ,PIK3R5,ADCY6,GNG13,GNB4,PLCB4,JUN,RRAS2,PLCB3,PLCL1,GNG5,GNG12,PRKCA
P2Y Purigenic Receptor Signaling Pathway	TR_FC>2_genes - 2016-06-09 03:49 PM	7.77E-01	8.7E-02	0.632	PLCB4,GNG2,PIK3R5,ADCY6,GNAQ,PLCB3,PLCL1,PRKD3,PRKCA,ITGB3
SAPK/JNK Signaling	TR-Th2_FC>2_genes - 2016-06-09 03:50 PM	1.57E00	1.76E-01	-0.775	MAP3K9,NRAS,GNA12,PIK3R1,GNG2,PIK3R5,MAP3K5,NFATC1,MINK1,JUN,RRAS2,SOS1,DUSP4,GNA13,GNG5
SAPK/JNK Signaling	nT-Th2_FC>2_genes - 2016-06-09 03:50 PM	6.59E-01	1.29E-01	-0.905	MAP4K3,JUN,RRAS2,GADD45A,GNG2,MAPK8,PIK3R5,MAP3K5,GNG5,MAP3K3,NFATC1
Reelin Signaling in Neurons	TR-Th2_FC>2_genes - 2016-06-09 03:50 PM	1.55E00	1.79E-01	NaN	ITGB1,FYN,MAP3K9,APOE,ARHGEF12,PIK3R1,ITGA6,PIK3R5,ITGAL,CDK5R1,ITGB3,CNR2,ARHGEF10,PAFAH1B3
Reelin Signaling in Neurons	nT-Th2_FC>2_genes - 2016-06-09 03:50 PM	2.05E00	1.92E-01	NaN	ITGB1,SRC,APOE,ARHGEF12,ITGA2,MAPK8,ITGA6,PIK3R5,ITGAL,CDK5R1,APP,CNR2,ITGA1,ARHGEF11,ARHGEF10
Reelin Signaling in Neurons	TR_FC>2_genes - 2016-06-09 03:49 PM	9.82E-01	1.03E-01	NaN	ITGB1,ARHGEF5,SRC,ARHGEF12,PIK3R5,MAPK12,APP,ITGB3
MSP-RON Signaling Pathway	TR-Th2_FC>2_genes - 2016-06-09 03:50 PM	1.53E00	2.09E-01	NaN	IFNG,KLK3,ACTA2,CSF1,PIK3R1,PIK3R5,ACTG2,JAK2,CCR2
MSP-RON Signaling Pathway	nT-Th2_FC>2_genes - 2016-06-09 03:50 PM	2.09E00	2.33E-01	NaN	IFNG,IL3RA,KLK3,ACTA2,CSF1,PIK3R5,ACTG2,JAK2,RPS6KA2,CCR2
MSP-RON Signaling Pathway	TR_FC>2_genes - 2016-06-09 03:49 PM	1.34E00	1.4E-01	NaN	IFNG,KLK3,CSF1,PIK3R5,ACTG2,CCR2
Synaptic Long Term Depression	TR-Th2_FC>2_genes - 2016-06-09 03:50 PM	1.52E00	1.59E-01	1.964	PLCB2,NRAS,ITPR2,GNA12,GNAQ,GNA14,PPP2R5A,PRDX6,PLA2G6,PLCB4,RRAS2,PPM1J,PPM1L,RYR3,ITPR3,IGF1R,RYR1,GNA13,PLCL1,PRKD3,PRKCA
Synaptic Long Term Depression	nT-Th2_FC>2_genes - 2016-06-09 03:50 PM	6.3E-01	1.21E-01	1.500	PLA2G16,PLCB2,GUCY1A3,GNAQ,GNA14,ITPR1,PRDX6,PLA2G6,PLCB4,RRAS2,PPM1L,PLCB3,RYR1,PLCL1,GUCY1B3,PRKCA
Synaptic Long Term Depression	TR_FC>2_genes - 2016-06-09 03:49 PM	3.77E-01	6.82E-02	1.667	PLCB4,GUCY1A3,PPM1L,IGF1R,GNAQ,PLCB3,PLCL1,PRKD3,PRKCA
D-myo-inositol-5-phosphate Metabolism	TR-Th2_FC>2_genes - 2016-06-09 03:50 PM	1.52E00	1.59E-01	NaN	SOCS3,PLCB2,PTPN13,PPFIBP2,PAWR,DUSP14,PPP2R5A,PXYLP1,UBLCP1,PLD4,CDC25B,PLCB4,PTPRJ,PTPN11,PDCD1,PPP1R13B,DUSP23,MTMR7,PPP3CA,PTPN22,DUSP16
D-myo-inositol-5-phosphate Metabolism	nT-Th2_FC>2_genes - 2016-06-09 03:50 PM	9.91E-01	1.36E-01	NaN	SOCS3,PLCB2,PTPN13,PPFIBP2,PAWR,DUSP14,PXYLP1,PTEN,CDC25B,PLCB4,PTPN11,PTPRJ,PDCD1,PPP1R13B,PLCB3,MTMR7,RNGTT,THTPA
D-myo-inositol-5-phosphate Metabolism	TR_FC>2_genes - 2016-06-09 03:49 PM	5.37E-01	7.58E-02	NaN	PLCB4,PTPRJ,PTPN13,PDCD1,DUSP1,PLCB3,PAWR,ALPL,PXYLP1,DUSP14
Paxillin Signaling	TR-Th2_FC>2_genes - 2016-06-09 03:50 PM	1.5E00	1.7E-01	-1.265	ITGB1,NRAS,PIK3R1,ITGA6,PIK3R5,ITGB8,ITGAL,ITGB3,ITGAE,RRAS2,ACTA2,SOS1,ITGAV,ACTG2,VCL,ACTN1
Paxillin Signaling	nT-Th2_FC>2_genes - 2016-06-09 03:50 PM	2.33E00	1.91E-01	-0.277	ITGB1,SRC,ACTN2,ITGA2,MAPK8,ITGA6,PIK3R5,ITGB8,ITGAL,ITGAE,PTK2,NCK2,PAK1,RRAS2,ACTA2,ITGA1,ACTG2,ACTN1
Paxillin Signaling	TR_FC>2_genes - 2016-06-09 03:49 PM	9.15E-01	9.57E-02	0.816	ITGB1,ITGAE,SRC,PIK3R5,ACTG2,ITGB8,MAPK12,ACTN1,ITGB3
NF-κB Activation by Viruses	TR-Th2_FC>2_genes - 2016-06-09 03:50 PM	1.49E00	1.81E-01	NaN	ITGB1,MAP3K14,NRAS,PIK3R1,ITGA6,PIK3R5,ITGAL,ITGB3,RRAS2,ITGAV,CXCR5,PRKD3,PRKCA
NF-κB Activation by Viruses	nT-Th2_FC>2_genes - 2016-06-09 03:50 PM	1.01E00	1.53E-01	NaN	ITGB1,MAP3K14,CCR5,RRAS2,ITGA2,ITGA6,PIK3R5,ITGA1,CXCR5,ITGAL,PRKCA
NF-κB Activation by Viruses	TR_FC>2_genes - 2016-06-09 03:49 PM	8.21E-01	9.72E-02	NaN	ITGB1,CCR5,PIK3R5,CXCR5,PRKD3,PRKCA,ITGB3
Ephrin B Signaling	TR-Th2_FC>2_genes - 2016-06-09 03:50 PM	1.49E00	1.81E-01	1.000	VAV2,EFNB2,GNB4,RGS3,CXCR4,GNA12,GNG2,GNAQ,GNA14,GNA13,GNG5,GNG12,LIMK1
Ephrin B Signaling	nT-Th2_FC>2_genes - 2016-06-09 03:50 PM	1.3E00	1.67E-01	0.000	PTK2,NCK2,GNB4,PAK1,CXCR4,GNG2,GNAQ,GNG13,GNA14,GNG5,GNG12,LIMK1
Sphingosine-1-phosphate Signaling	TR-Th2_FC>2_genes - 2016-06-09 03:50 PM	1.49E00	1.67E-01	-0.243	PLCB2,S1PR2,CASP3,GNA12,PIK3R1,GNAQ,PIK3R5,ADCY6,CASP4,ADCY9,PLCB4,CASP1,S1PR1,GNA13,PLCL1,FNBP1,CASP7
Sphingosine-1-phosphate Signaling	nT-Th2_FC>2_genes - 2016-06-09 03:50 PM	1.36E00	1.57E-01	-0.258	PLCB2,S1PR2,CASP3,RHOC,ACER2,GNAQ,PIK3R5,ADCY6,CASP4,PTK2,PLCB4,CASP1,S1PR1,PLCB3,PLCL1,CASP7
Sphingosine-1-phosphate Signaling	TR_FC>2_genes - 2016-06-09 03:49 PM	1.32E00	1.08E-01	-0.302	PLCB4,CASP3,CASP1,PIK3R5,ADCY6,S1PR1,GNAQ,PLCB3,CASP4,PLCL1,CASP7
Gαs Signaling	TR-Th2_FC>2_genes - 2016-06-09 03:50 PM	1.49E00	1.67E-01	0.775	PTGIR,VIPR2,GNG2,ADCY6,RAPGEF4,GNB4,ADCY9,ADD3,VIPR1,RYR3,ADD1,RYR1,PTGER2,GNG5,ADORA2A,GNG12,ADRB2
Gαs Signaling	nT-Th2_FC>2_genes - 2016-06-09 03:50 PM	1.96E00	1.76E-01	1.069	SRC,RGS2,PTGIR,VIPR2,GNG2,ADCY6,GNG13,RAPGEF4,CNGA1,GNB4,VIPR1,RYR1,PTGER2,GNG5,ADORA2A,GNG12,PTGER4,ADRB2
Gαs Signaling	TR_FC>2_genes - 2016-06-09 03:49 PM	7.63E-01	8.82E-02	0.707	SRC,ADD3,VIPR1,GNG2,ADCY6,PTGER2,RAPGEF4,ADORA2A,CNGA1
Neurotrophin/TRK Signaling	TR-Th2_FC>2_genes - 2016-06-09 03:50 PM	1.48E00	1.85E-01	-0.302	JUN,NRAS,RRAS2,NTF4,KLK3,PTPN11,NTRK3,PIK3R1,SOS1,PIK3R5,MAP2K3,MAP3K5
Neurotrophin/TRK Signaling	nT-Th2_FC>2_genes - 2016-06-09 03:50 PM	7.17E-01	1.38E-01	0.000	JUN,RRAS2,KLK3,PTPN11,NTRK3,MAPK8,PIK3R5,MAP2K3,MAP3K5
Neurotrophin/TRK Signaling	TR_FC>2_genes - 2016-06-09 03:49 PM	2.44E-01	6.15E-02	NaN	KLK3,SPRY1,NTRK3,PIK3R5
GPCR-Mediated Integration of Enteroendocrine Signaling Exemplified by an L Cell	TR-Th2_FC>2_genes - 2016-06-09 03:50 PM	1.48E00	1.85E-01	NaN	ADCY9,PLCB2,PLCB4,GAL,VIPR1,ITPR2,ITPR3,ADCY6,GNAQ,GNA14,PLCL1,ADRB2
GPCR-Mediated Integration of Enteroendocrine Signaling Exemplified by an L Cell	nT-Th2_FC>2_genes - 2016-06-09 03:50 PM	1.27E00	1.69E-01	NaN	PLCB2,PLCB4,GAL,VIPR1,ADCY6,GNAQ,PLCB3,GNA14,ITPR1,PLCL1,ADRB2
GPCR-Mediated Integration of Enteroendocrine Signaling Exemplified by an L Cell	TR_FC>2_genes - 2016-06-09 03:49 PM	6.85E-01	9.23E-02	NaN	PLCB4,VIPR1,ADCY6,GNAQ,PLCB3,PLCL1
Leukocyte Extravasation Signaling	TR-Th2_FC>2_genes - 2016-06-09 03:50 PM	1.48E00	1.49E-01	-0.218	PIK3R1,PIK3R5,RAPGEF4,ITGB3,TXK,CYBB,ARHGAP12,ACTG2,VCL,PRKD3,ACTN1,PRKCA,TIMP2,VAV2,ITGB1,VCAM1,CXCR4,ITGA6,ITGAL,SELPLG,ARHGAP5,TEC,PTPN11,ACTA2,CLDN12,CD44,CTTN
Leukocyte Extravasation Signaling	nT-Th2_FC>2_genes - 2016-06-09 03:50 PM	1.46E00	1.44E-01	0.426	PIK3R5,RAPGEF4,PTK2,TXK,CYBB,ARHGAP12,MMP11,ACTG2,ACTN1,PRKCA,ITGB1,SRC,VCAM1,CXCR4,ACTN2,ITGA2,MAPK8,ITGA6,ITGAL,TEC,ACTA2,CLDN12,PTPN11,CD44,ITGA1,CTTN
Leukocyte Extravasation Signaling	TR_FC>2_genes - 2016-06-09 03:49 PM	2.44E00	1.16E-01	0.471	VAV2,ITGB1,SRC,PIK3R5,RAPGEF4,MAPK12,ITGB3,TEC,NCF1,TXK,CLDN12,VAV3,CD44,CYBB,ARHGAP12,ACTG2,PRKD3,CTTN,ACTN1,PRKCA,ITK
HMGB1 Signaling	TR-Th2_FC>2_genes - 2016-06-09 03:50 PM	1.48E00	1.64E-01	0.000	IFNG,VCAM1,LIF,NRAS,PIK3R1,PIK3R5,IFNGR2,IFNGR1,IL1R1,IL13,JUN,RRAS2,IL2,TGFB3,MAP2K3,KAT2A,FNBP1,IL4
HMGB1 Signaling	nT-Th2_FC>2_genes - 2016-06-09 03:50 PM	2.26E00	1.82E-01	1.342	IFNG,VCAM1,LIF,IL5,RHOC,TNFRSF1A,MAPK8,PIK3R5,IFNGR2,IL6,IL1R1,IL13,RRAS2,JUN,IL2,TGFB3,MAP2K3,CSF2,TNFRSF1B,IL4
HMGB1 Signaling	TR_FC>2_genes - 2016-06-09 03:49 PM	2.88E-01	6.36E-02	1.890	IFNG,LIF,LTA,PIK3R5,IFNGR1,TNFRSF1B,MAPK12
STAT3 Pathway	TR-Th2_FC>2_genes - 2016-06-09 03:50 PM	1.45E00	1.78E-01	-0.832	MYC,PIAS3,SOCS3,MAP3K9,RRAS2,NRAS,BMPR1A,NTRK3,TGFBR3,CDKN1A,IGF1R,JAK2,IGF2R
STAT3 Pathway	nT-Th2_FC>2_genes - 2016-06-09 03:50 PM	1.93E00	1.92E-01	-0.535	SOCS3,SRC,TGFBR3,MAPK8,BMPR2,JAK2,IGF2R,PIAS3,RRAS2,NTRK3,BMPR1A,CISH,CDKN1A,SOCS2
STAT3 Pathway	TR_FC>2_genes - 2016-06-09 03:49 PM	2.33E00	1.51E-01	0.302	SRC,TGFBR1,BMPR1A,NTRK3,TGFBR3,CISH,IGF1R,BMPR2,SOCS2,MAPK12,SOCS5
Agrin Interactions at Neuromuscular Junction	TR-Th2_FC>2_genes - 2016-06-09 03:50 PM	1.43E00	1.82E-01	0.000	ITGB1,LAMC1,JUN,NRAS,RRAS2,ACTA2,ITGA6,DAG1,ACTG2,ITGAL,CTTN,ITGB3
Agrin Interactions at Neuromuscular Junction	nT-Th2_FC>2_genes - 2016-06-09 03:50 PM	3.24E00	2.42E-01	0.000	ITGB1,SRC,ITGA2,MAPK8,ITGA6,ITGAL,PTK2,LAMC1,PAK1,JUN,RRAS2,ACTA2,ITGA1,ACTG2,DAG1,CTTN
Agrin Interactions at Neuromuscular Junction	TR_FC>2_genes - 2016-06-09 03:49 PM	9.66E-01	1.06E-01	1.633	ITGB1,LAMC1,SRC,ACTG2,MAPK12,CTTN,ITGB3
NRF2-mediated Oxidative Stress Response	TR-Th2_FC>2_genes - 2016-06-09 03:50 PM	1.42E00	1.5E-01	0.000	DNAJB4,PIK3R1,MAF,PIK3R5,MAP3K5,MAFG,HMOX1,GSTT2/GSTT2B,JUN,ACTG2,FKBP5,PRKD3,NFE2L2,GSTK1,PRKCA,NRAS,GSTM3,MAFK,RRAS2,ACTA2,MAP2K3,ENC1,HACD3,MGST3,EPHX1
NRF2-mediated Oxidative Stress Response	nT-Th2_FC>2_genes - 2016-06-09 03:50 PM	1.39E00	1.44E-01	0.302	GSTA3,DNAJB4,GSTM3,NQO2,MAF,DNAJC6,PIK3R5,MAPK8,MAP3K5,MAFG,GSTT2/GSTT2B,HMOX1,JUN,RRAS2,MGST2,ACTA2,ABCC1,MAP2K3,ACTG2,FKBP5,NFE2L2,ENC1,MGST3,PRKCA
Docosahexaenoic Acid (DHA) Signaling	TR-Th2_FC>2_genes - 2016-06-09 03:50 PM	1.42E00	2.11E-01	NaN	CASP3,FOXO1,PIK3R1,APAF1,SERPINF1,PIK3R5,BIK,BCL2A1
Docosahexaenoic Acid (DHA) Signaling	nT-Th2_FC>2_genes - 2016-06-09 03:50 PM	2.5E00	2.63E-01	NaN	BCL2L1,CASP3,BAD,FOXO1,APAF1,SERPINF1,PIK3R5,BIK,BCL2A1,APP
Docosahexaenoic Acid (DHA) Signaling	TR_FC>2_genes - 2016-06-09 03:49 PM	1.57E00	1.58E-01	NaN	BCL2L1,CASP3,SERPINF1,PIK3R5,BCL2A1,APP
IL-6 Signaling	TR-Th2_FC>2_genes - 2016-06-09 03:50 PM	1.41E00	1.61E-01	0.471	ABCB1,SOCS3,MAP3K14,NRAS,PIK3R1,IL6R,PIK3R5,JAK2,IL1R1,CEBPB,IL18RAP,IL1R2,JUN,RRAS2,PTPN11,IL1RN,SOS1,MAP2K3
IL-6 Signaling	nT-Th2_FC>2_genes - 2016-06-09 03:50 PM	1.86E00	1.7E-01	0.688	IL6ST,ABCB1,SOCS3,MAP3K14,IL1RL1,TNFRSF1A,IL6R,MAPK8,PIK3R5,IL6,IL1R1,JAK2,IL18RAP,IL1R2,JUN,RRAS2,PTPN11,MAP2K3,TNFRSF1B
IL-6 Signaling	TR_FC>2_genes - 2016-06-09 03:49 PM	8.28E-01	8.93E-02	1.897	IL1R2,ABCB1,IL1RL2,IL1RN,IL1RL1,PIK3R5,TNFRSF1B,MAPK12,HSPB1,IL18RAP
Xenobiotic Metabolism Signaling	TR-Th2_FC>2_genes - 2016-06-09 03:50 PM	1.41E00	1.42E-01	NaN	PIK3R1,MAF,PIK3R5,MAP3K5,CHST2,GSTT2/GSTT2B,HMOX1,CAMK2D,UST,PPM1J,PPM1L,CHST11,CHST10,PRKD3,NFE2L2,AHR,PRKCA,GSTK1,ALDH7A1,ABCB1,MAP3K9,MAP3K14,NRAS,GSTM3,PPP2R5A,HS3ST3B1,RRAS2,SMOX,MAP3K8,MAP2K3,NRIP1,ABCC3,MGST3
Xenobiotic Metabolism Signaling	nT-Th2_FC>2_genes - 2016-06-09 03:50 PM	1.08E00	1.29E-01	NaN	NQO2,MAF,PIK3R5,MAP3K5,IL6,CHST15,CHST2,GSTT2/GSTT2B,HMOX1,UST,PPM1L,CHST11,NFE2L2,ALDH6A1,AHR,PRKCA,ALDH7A1,GSTA3,ABCB1,MAP3K14,GSTM3,MAPK8,RRAS2,MGST2,MAP3K8,MAP2K3,RXRA,ABCC3,MAP3K3,MGST3
Xenobiotic Metabolism Signaling	TR_FC>2_genes - 2016-06-09 03:49 PM	1.1E00	8.58E-02	NaN	GSTA3,ABCB1,MGMT,MAF,PIK3R5,MAPK12,GSTO1,CHST2,HS3ST3B1,CAMK2D,UST,PPM1L,CHST11,MAP3K8,NRIP1,NFE2L2,PRKD3,AHR,PRKCA,ALDH7A1
IL-1 Signaling	TR-Th2_FC>2_genes - 2016-06-09 03:50 PM	1.41E00	1.69E-01	0.905	MAP3K14,GNA12,GNG2,GNAQ,ADCY6,GNA14,IL1R1,IRAK3,GNB4,ADCY9,JUN,MAP2K3,GNA13,GNG5,GNG12
IL-1 Signaling	nT-Th2_FC>2_genes - 2016-06-09 03:50 PM	1.26E00	1.57E-01	-0.333	GNB4,MAP3K14,JUN,GNG2,ADCY6,MAPK8,GNAQ,GNG13,MAP2K3,IRAK3,IL1R1,GNA14,GNG5,GNG12
Role of Lipids/Lipid Rafts in the Pathogenesis of Influenza	TR-Th2_FC>2_genes - 2016-06-09 03:50 PM	1.38E00	3.75E-01	NaN	IFNG,RSAD2,Ifnz (includes others)
Role of Lipids/Lipid Rafts in the Pathogenesis of Influenza	nT-Th2_FC>2_genes - 2016-06-09 03:50 PM	2.47E-01	1.25E-01	NaN	IFNG
Role of Lipids/Lipid Rafts in the Pathogenesis of Influenza	TR_FC>2_genes - 2016-06-09 03:49 PM	4.01E-01	1.25E-01	NaN	IFNG
Hematopoiesis from Pluripotent Stem Cells	TR-Th2_FC>2_genes - 2016-06-09 03:50 PM	1.34E00	2.31E-01	NaN	LIF,CSF1,IL2,IGHM,CD8B,IL4
Hematopoiesis from Pluripotent Stem Cells	nT-Th2_FC>2_genes - 2016-06-09 03:50 PM	3.23E00	3.46E-01	NaN	LIF,IL5,CSF1,IL2,IGHM,IL6,CSF2,CD8B,IL4
Hematopoiesis from Pluripotent Stem Cells	TR_FC>2_genes - 2016-06-09 03:49 PM	1.72E00	1.92E-01	NaN	LIF,CSF1,IL10,IGHM,CD8A
Antigen Presentation Pathway	TR-Th2_FC>2_genes - 2016-06-09 03:50 PM	1.34E00	2.31E-01	NaN	IFNG,HLA-A,HLA-DMB,HLA-DQA1,CD74,HLA-DRB5
Antigen Presentation Pathway	nT-Th2_FC>2_genes - 2016-06-09 03:50 PM	1.42E00	2.31E-01	NaN	IFNG,HLA-A,HLA-DMA,HLA-DMB,HLA-DOB,CD74
Antigen Presentation Pathway	TR_FC>2_genes - 2016-06-09 03:49 PM	2.38E00	2.31E-01	NaN	IFNG,HLA-DOA,HLA-A,HLA-DMA,HLA-DMB,CD74
Actin Cytoskeleton Signaling	TR-Th2_FC>2_genes - 2016-06-09 03:50 PM	1.34E00	1.43E-01	0.600	ITGB1,VAV2,ABI2,TIAM1,NRAS,ARHGEF12,FGF2,MYLPF,GNA12,PIK3R1,PIK3R5,TRIO,TTN,LIMK1,FGF13,IQGAP2,RRAS2,ACTA2,CYFIP1,BAIAP2,SOS1,MYH3,PFN2,GNA13,ACTG2,VCL,ACTN1,GNG12,MATK
Actin Cytoskeleton Signaling	nT-Th2_FC>2_genes - 2016-06-09 03:50 PM	1.55E00	1.43E-01	1.000	ITGB1,ABI2,TIAM1,ARHGEF12,FN1,F2R,FGF2,ACTN2,MYLPF,DIAPH3,ITGA2,PIK3R5,TRIO,TTN,LIMK1,PTK2,PAK1,RRAS2,ACTA2,CYFIP1,MYH3,MYL4,PFN2,ACTG2,SSH2,ACTN1,GNG12,NCKAP1,MATK
Actin Cytoskeleton Signaling	TR_FC>2_genes - 2016-06-09 03:49 PM	5.8E-01	7.39E-02	1.941	VAV2,ITGB1,ABI2,TIAM1,ARHGEF12,F2R,DIAPH3,PIK3R5,PIP5K1B,GSN,TTN,CYFIP1,VAV3,ACTG2,ACTN1
Mitotic Roles of Polo-Like Kinase	TR-Th2_FC>2_genes - 2016-06-09 03:50 PM	1.33E00	1.8E-01	1.890	CDC25B,PLK3,PPM1J,WEE1,PPM1L,CCNB2,CDK1,CHEK2,KIF11,PPP2R5A,CCNB1
Mitotic Roles of Polo-Like Kinase	nT-Th2_FC>2_genes - 2016-06-09 03:50 PM	2.22E00	2.13E-01	2.111	CDC25B,PLK4,ESPL1,CDC20,PLK3,WEE1,PPM1L,PRC1,CCNB2,PLK1,CDK1,KIF11,CCNB1
Mitotic Roles of Polo-Like Kinase	TR_FC>2_genes - 2016-06-09 03:49 PM	1.94E00	1.48E-01	1.890	CDC20,WEE1,PPM1L,PRC1,CCNB2,PLK1,CDK1,KIF11,CCNB1
HGF Signaling	TR-Th2_FC>2_genes - 2016-06-09 03:50 PM	1.32E00	1.62E-01	-1.291	ITGB1,MAP3K9,MAP3K14,NRAS,PIK3R1,PIK3R5,MAP3K5,RRAS2,JUN,PTPN11,ETS2,SOS1,CDKN1A,MAP3K8,PRKD3,PRKCA
HGF Signaling	nT-Th2_FC>2_genes - 2016-06-09 03:50 PM	1.77E00	1.72E-01	-0.500	ITGB1,MAP3K14,ITGA2,MAPK8,PIK3R5,IL6,MAP3K5,PTK2,PAK1,RRAS2,JUN,PTPN11,ETS2,CDKN1A,MAP3K8,MAP3K3,PRKCA
HGF Signaling	TR_FC>2_genes - 2016-06-09 03:49 PM	5.84E-01	8.08E-02	1.134	ITGB1,ETS2,HGF,PIK3R5,MAP3K8,MAPK12,PRKD3,PRKCA
Rac Signaling	TR-Th2_FC>2_genes - 2016-06-09 03:50 PM	1.32E00	1.62E-01	1.000	ITGB1,ABI2,TIAM1,NRAS,PIK3R1,PIK3R5,CDK5R1,LIMK1,IQGAP2,RRAS2,JUN,CYFIP1,BAIAP2,CYBB,CD44,SH3RF1
Rac Signaling	nT-Th2_FC>2_genes - 2016-06-09 03:50 PM	1.77E00	1.72E-01	1.213	ITGB1,ABI2,TIAM1,ITGA2,MAPK8,PIK3R5,CDK5R1,LIMK1,PTK2,PAK1,RRAS2,JUN,CYFIP1,CD44,CYBB,SH3RF1,NCKAP1
Rac Signaling	TR_FC>2_genes - 2016-06-09 03:49 PM	8.17E-01	9.09E-02	2.333	ITGB1,ABI2,TIAM1,CYFIP1,CD44,PIK3R5,CYBB,SH3RF1,PIP5K1B
Superpathway of Inositol Phosphate Compounds	TR-Th2_FC>2_genes - 2016-06-09 03:50 PM	1.32E00	1.45E-01	NaN	SOCS3,MINPP1,PLCB2,PTPN13,PIK3R1,PPFIBP2,PIK3R5,INPPL1,INPP5A,PXYLP1,UBLCP1,CDC25B,PTPRJ,PDCD1,PPP1R13B,PPP3CA,PAWR,DUSP14,PPP2R5A,PLD4,PLCB4,PTPN11,DUSP23,MTMR7,PTPN22,DUSP16
Superpathway of Inositol Phosphate Compounds	nT-Th2_FC>2_genes - 2016-06-09 03:50 PM	4.94E-01	1.12E-01	NaN	SOCS3,PLCB2,PTPN13,PPFIBP2,PIK3R5,PAWR,DUSP14,PXYLP1,PTEN,CDC25B,PLCB4,PTPRJ,PTPN11,INPP5F,PDCD1,PPP1R13B,PLCB3,MTMR7,RNGTT,THTPA
Superpathway of Inositol Phosphate Compounds	TR_FC>2_genes - 2016-06-09 03:49 PM	5.18E-01	7.26E-02	NaN	PLCB4,INPP5F,PTPRJ,DUSP1,PDCD1,PTPN13,PIK3R5,PLCB3,PAWR,PIP5K1B,ALPL,PXYLP1,DUSP14
Endoplasmic Reticulum Stress Pathway	TR-Th2_FC>2_genes - 2016-06-09 03:50 PM	1.31E00	2.5E-01	NaN	CASP3,ERN1,ATF6,MAP3K5,CASP7
Endoplasmic Reticulum Stress Pathway	nT-Th2_FC>2_genes - 2016-06-09 03:50 PM	1.97E00	3E-01	NaN	CASP3,ERN1,MAPK8,ATF6,MAP3K5,CASP7
Endoplasmic Reticulum Stress Pathway	TR_FC>2_genes - 2016-06-09 03:49 PM	9.19E-01	1.5E-01	NaN	CASP3,ATF6,CASP7
α-Adrenergic Signaling	TR-Th2_FC>2_genes - 2016-06-09 03:50 PM	1.31E00	1.67E-01	-0.632	GNB4,ADCY9,RRAS2,PYGM,NRAS,ITPR2,ITPR3,GNG2,ADCY6,GNAQ,GNG5,PRKD3,GNG12,PRKCA
α-Adrenergic Signaling	nT-Th2_FC>2_genes - 2016-06-09 03:50 PM	9.02E-01	1.43E-01	0.378	GNB4,Calm1 (includes others),PYGM,RRAS2,GNG2,ADCY6,GNAQ,GNG13,ITPR1,GNG5,GNG12,PRKCA
IL-3 Signaling	TR-Th2_FC>2_genes - 2016-06-09 03:50 PM	1.3E00	1.74E-01	NaN	GAB2,JUN,NRAS,RRAS2,FOXO1,PIK3R1,SOS1,PIK3R5,JAK2,PRKD3,PPP3CA,PRKCA
IL-3 Signaling	nT-Th2_FC>2_genes - 2016-06-09 03:50 PM	8.47E-01	1.45E-01	NaN	GAB2,PAK1,JUN,RRAS2,IL3RA,BAD,FOXO1,PIK3R5,JAK2,PRKCA
ERK5 Signaling	TR-Th2_FC>2_genes - 2016-06-09 03:50 PM	1.29E00	1.77E-01	0.302	MYC,NRAS,RRAS2,LIF,PTPN11,SGK1,GNA12,MEF2D,GNAQ,MAP3K8,GNA13
ERK5 Signaling	nT-Th2_FC>2_genes - 2016-06-09 03:50 PM	1.4E00	1.77E-01	0.632	IL6ST,SRC,RRAS2,LIF,BAD,PTPN11,GNAQ,MAP3K8,RPS6KA5,RPS6KA2,MAP3K3
ERK5 Signaling	TR_FC>2_genes - 2016-06-09 03:49 PM	4.81E-01	8.06E-02	1.342	SRC,LIF,SGK1,GNAQ,MAP3K8
RhoA Signaling	TR-Th2_FC>2_genes - 2016-06-09 03:50 PM	1.28E00	1.55E-01	2.183	SEPT8,ARHGEF12,MYLPF,GNA12,RAPGEF6,CDC42EP4,TTN,LIMK1,ARHGAP5,ACTA2,SEPT10,BAIAP2,CIT,IGF1R,PFN2,ARHGAP12,ACTG2,GNA13
RhoA Signaling	nT-Th2_FC>2_genes - 2016-06-09 03:50 PM	1.71E00	1.64E-01	0.728	SEPT8,ARHGEF12,ANLN,MYLPF,RAPGEF6,CDC42EP4,TTN,LIMK1,PTK2,ACTA2,PLEKHG5,SEPT10,CIT,PFN2,MYL4,ARHGAP12,ARHGEF11,ACTG2,SEPT6
D-myo-inositol (1,4,5,6)-Tetrakisphosphate Biosynthesis	TR-Th2_FC>2_genes - 2016-06-09 03:50 PM	1.28E00	1.55E-01	NaN	SOCS3,PTPN13,PPFIBP2,PAWR,DUSP14,PPP2R5A,PXYLP1,UBLCP1,CDC25B,PTPRJ,PTPN11,PDCD1,PPP1R13B,DUSP23,MTMR7,PPP3CA,PTPN22,DUSP16
D-myo-inositol (1,4,5,6)-Tetrakisphosphate Biosynthesis	nT-Th2_FC>2_genes - 2016-06-09 03:50 PM	7.61E-01	1.29E-01	NaN	SOCS3,PTPN13,PPFIBP2,PAWR,DUSP14,PXYLP1,PTEN,CDC25B,PTPRJ,PTPN11,PDCD1,PPP1R13B,MTMR7,RNGTT,THTPA
D-myo-inositol (1,4,5,6)-Tetrakisphosphate Biosynthesis	TR_FC>2_genes - 2016-06-09 03:49 PM	3.79E-01	6.9E-02	NaN	PTPRJ,PTPN13,PDCD1,DUSP1,PAWR,ALPL,PXYLP1,DUSP14
D-myo-inositol (3,4,5,6)-tetrakisphosphate Biosynthesis	TR-Th2_FC>2_genes - 2016-06-09 03:50 PM	1.28E00	1.55E-01	NaN	SOCS3,PTPN13,PPFIBP2,PAWR,DUSP14,PPP2R5A,PXYLP1,UBLCP1,CDC25B,PTPRJ,PTPN11,PDCD1,PPP1R13B,DUSP23,MTMR7,PPP3CA,PTPN22,DUSP16
D-myo-inositol (3,4,5,6)-tetrakisphosphate Biosynthesis	nT-Th2_FC>2_genes - 2016-06-09 03:50 PM	7.61E-01	1.29E-01	NaN	SOCS3,PTPN13,PPFIBP2,PAWR,DUSP14,PXYLP1,PTEN,CDC25B,PTPRJ,PTPN11,PDCD1,PPP1R13B,MTMR7,RNGTT,THTPA
D-myo-inositol (3,4,5,6)-tetrakisphosphate Biosynthesis	TR_FC>2_genes - 2016-06-09 03:49 PM	3.79E-01	6.9E-02	NaN	PTPRJ,PTPN13,PDCD1,DUSP1,PAWR,ALPL,PXYLP1,DUSP14
Gαq Signaling	TR-Th2_FC>2_genes - 2016-06-09 03:50 PM	1.28E00	1.5E-01	0.688	PLCB2,ITPR2,PIK3R1,GNG2,GNAQ,RGS16,PIK3R5,GNA14,NFATC1,PLD4,GNB4,HMOX1,PLCB4,ITPR3,NFATC2,GNG5,PRKD3,GNG12,FNBP1,PPP3CA,PRKCA
Gαq Signaling	nT-Th2_FC>2_genes - 2016-06-09 03:50 PM	1.22E00	1.43E-01	1.698	PLCB2,RGS2,Calm1 (includes others),RHOC,GNG2,GNAQ,RGS16,PIK3R5,GNG13,ITPR1,GNA14,NFATC1,HMOX1,GNB4,PLCB4,PLCB3,NFATC2,GNG5,GNG12,PRKCA
Gαq Signaling	TR_FC>2_genes - 2016-06-09 03:49 PM	3.09E-01	6.43E-02	1.000	PLCB4,GNG2,PIK3R5,RGS16,GNAQ,PLCB3,PRKD3,NFATC1,PRKCA
Glioma Invasiveness Signaling	TR-Th2_FC>2_genes - 2016-06-09 03:50 PM	1.27E00	1.82E-01	-0.632	NRAS,RRAS2,HMMR,PIK3R1,ITGAV,CD44,PIK3R5,FNBP1,TIMP2,ITGB3
Glioma Invasiveness Signaling	nT-Th2_FC>2_genes - 2016-06-09 03:50 PM	5.2E-01	1.27E-01	0.378	PTK2,RRAS2,F2R,RHOC,HMMR,CD44,PIK3R5
Glioma Invasiveness Signaling	TR_FC>2_genes - 2016-06-09 03:49 PM	6.09E-01	9.09E-02	0.447	F2R,HMMR,CD44,PIK3R5,ITGB3
Airway Inflammation in Asthma	TR-Th2_FC>2_genes - 2016-06-09 03:50 PM	1.25E00	5E-01	NaN	IL13,IL4
Airway Inflammation in Asthma	nT-Th2_FC>2_genes - 2016-06-09 03:50 PM	2.44E00	7.5E-01	NaN	IL5,IL13,IL4
Role of Pattern Recognition Receptors in Recognition of Bacteria and Viruses	TR-Th2_FC>2_genes - 2016-06-09 03:50 PM	1.25E00	1.56E-01	1.508	IFNG,LIF,C3,PIK3R1,PIK3R5,C1QC,CCL5,C1QB,IL13,IFIH1,IL2,SYK,CASP1,TGFB3,PRKD3,PRKCA,IL4
Role of Pattern Recognition Receptors in Recognition of Bacteria and Viruses	nT-Th2_FC>2_genes - 2016-06-09 03:50 PM	1.68E00	1.65E-01	1.897	IFNG,LIF,C3,IL5,MAPK8,PIK3R5,C1QC,IL6,CCL5,IL13,OAS3,TICAM1,IL2,CASP1,TGFB3,CSF2,PRKCA,IL4
Role of Pattern Recognition Receptors in Recognition of Bacteria and Viruses	TR_FC>2_genes - 2016-06-09 03:49 PM	1.46E00	1.1E-01	1.667	IFNG,LIF,IL10,LTA,CASP1,PIK3R5,NOD1,C1QC,CCL5,MAPK12,PRKD3,PRKCA
Role of Cytokines in Mediating Communication between Immune Cells	TR-Th2_FC>2_genes - 2016-06-09 03:50 PM	1.25E00	2.06E-01	NaN	IL21,IFNG,IL2,IL1RN,IL22,IL13,IL4
Role of Cytokines in Mediating Communication between Immune Cells	nT-Th2_FC>2_genes - 2016-06-09 03:50 PM	2.32E00	2.65E-01	NaN	IL21,IFNG,IL5,IL2,IL22,IL6,CSF2,IL13,IL4
Role of Cytokines in Mediating Communication between Immune Cells	TR_FC>2_genes - 2016-06-09 03:49 PM	4.6E-01	8.82E-02	NaN	IFNG,IL10,IL1RN
TWEAK Signaling	TR-Th2_FC>2_genes - 2016-06-09 03:50 PM	1.25E00	2.06E-01	-0.378	MAP3K14,NAIP,Naip1 (includes others),CASP3,APAF1,CASP7,TNFRSF12A
TWEAK Signaling	nT-Th2_FC>2_genes - 2016-06-09 03:50 PM	9.4E-01	1.76E-01	0.000	MAP3K14,NAIP,Naip1 (includes others),CASP3,APAF1,CASP7
TWEAK Signaling	TR_FC>2_genes - 2016-06-09 03:49 PM	1.26E00	1.47E-01	-0.447	NAIP,Naip1 (includes others),CASP3,CASP7,TRAF1
IL-17 Signaling	TR-Th2_FC>2_genes - 2016-06-09 03:50 PM	1.24E00	1.75E-01	NaN	CXCL10,MAP3K14,JUN,NRAS,RRAS2,PIK3R1,PIK3R5,MAP2K3,CEBPB,JAK2,IL17RA
IL-17 Signaling	nT-Th2_FC>2_genes - 2016-06-09 03:50 PM	7.74E-01	1.43E-01	NaN	CXCL10,MAP3K14,JUN,RRAS2,MAPK8,PIK3R5,MAP2K3,JAK2,IL6
Axonal Guidance Signaling	TR-Th2_FC>2_genes - 2016-06-09 03:50 PM	1.23E00	1.28E-01	NaN	FYN,PLCB2,ECEL1,PLXNA3,RGS3,NTF4,UNC5A,PIK3R1,PIK3R5,GNA14,ABLIM1,NFATC1,ADAM8,NTN1,LIMK1,EFNB2,GNB4,ECE2,SOS1,BAIAP2,ADAM19,PFN2,ABLIM2,SEMA4A,GNA13,GNG5,PLCL1,PRKD3,PPP3CA,GNG12,PRKCA,ITGB1,NRAS,PLXNC1,ARHGEF12,CXCR4,MYLPF,GNA12,GNG2,TUBA4A,GNAQ,L1CAM,PLCB4,RRAS2,KIF7,SDCBP,PTPN11,NTRK3,RTN4,NFATC2,BMP7,ADAM9,SEMA7A
Axonal Guidance Signaling	nT-Th2_FC>2_genes - 2016-06-09 03:50 PM	7.53E-01	1.14E-01	NaN	PLCB2,ECEL1,UNC5A,PIK3R5,GNG13,GNA14,ABLIM1,ADAM8,NFATC1,LIMK1,TUBB2B,PTK2,NCK2,GNB4,PAK1,ECE2,SMO,ADAM19,MYL4,PFN2,ARHGEF11,MMP11,GNG5,PLCL1,GNG12,PRKCA,ITGB1,ARHGEF12,PLXNC1,CXCR4,MYLPF,ITGA2,GNG2,GNAQ,L1CAM,PLCB4,RRAS2,GLIS2,PTPN11,NTRK3,RTN4,PLCB3,NFATC2,BMP7,ADAM9,SEMA7A,NRP1
Axonal Guidance Signaling	TR_FC>2_genes - 2016-06-09 03:49 PM	6.05E-01	7.02E-02	NaN	ECEL1,PIK3R5,SEMA4F,ABLIM1,NFATC1,ADAM8,TUBB2B,ADAM19,SEMA4A,PLCL1,PRKD3,PRKCA,ITGB1,PLXNC1,ARHGEF12,C9orf3,GNG2,TUBB2A,GNAQ,VEGFC,PLCB4,ADAMTS6,KIF7,NTRK3,PLCB3,BMP7,ADAM9,NRP1,SEMA7A
Glioblastoma Multiforme Signaling	TR-Th2_FC>2_genes - 2016-06-09 03:50 PM	1.23E00	1.48E-01	-1.414	PLCB2,NRAS,ITPR2,PIK3R1,CDK6,NF2,PIK3R5,E2F3,MYC,RB1,PLCB4,RRAS2,FOXO1,NF1,CDKN1A,SOS1,ITPR3,IGF1R,LEF1,PLCL1,FNBP1
Glioblastoma Multiforme Signaling	nT-Th2_FC>2_genes - 2016-06-09 03:50 PM	1.17E00	1.41E-01	0.535	SRC,PLCB2,RHOC,CDK6,PIK3R5,NF2,ITPR1,E2F3,PTEN,PLCB4,RRAS2,FOXO1,NF1,CDKN1A,E2F1,SMO,PLCB3,LEF1,PLCL1,E2F2
Glioblastoma Multiforme Signaling	TR_FC>2_genes - 2016-06-09 03:49 PM	2.94E-01	6.34E-02	1.134	SRC,PLCB4,IGF1R,PIK3R5,CDK6,PLCB3,LEF1,E2F3,PLCL1
Leptin Signaling in Obesity	TR-Th2_FC>2_genes - 2016-06-09 03:50 PM	1.22E00	1.69E-01	0.378	NPY,SOCS3,ADCY9,PLCB2,PLCB4,FOXO1,PTPN11,PIK3R1,PIK3R5,ADCY6,JAK2,PLCL1
Leptin Signaling in Obesity	nT-Th2_FC>2_genes - 2016-06-09 03:50 PM	7.89E-01	1.41E-01	1.342	SOCS3,PLCB2,PLCB4,FOXO1,PTPN11,PIK3R5,ADCY6,PLCB3,JAK2,PLCL1
Leptin Signaling in Obesity	TR_FC>2_genes - 2016-06-09 03:49 PM	5.72E-01	8.45E-02	NaN	PLCB4,PDE3B,PIK3R5,ADCY6,PLCB3,PLCL1
BMP signaling pathway	TR-Th2_FC>2_genes - 2016-06-09 03:50 PM	1.22E00	1.69E-01	-1.732	SOSTDC1,JUN,NRAS,RRAS2,BMPR1A,RUNX2,SOS1,SMAD7,SMAD4,BMP7,SMAD5,SMAD1
BMP signaling pathway	nT-Th2_FC>2_genes - 2016-06-09 03:50 PM	7.89E-01	1.41E-01	-0.632	SOSTDC1,JUN,RRAS2,BMPR1A,RUNX2,MAPK8,SMAD7,BMPR2,BMP7,SMAD1
BMP signaling pathway	TR_FC>2_genes - 2016-06-09 03:49 PM	5.72E-01	8.45E-02	1.633	SOSTDC1,BMPR1A,RUNX2,BMPR2,BMP7,MAPK12
Cell Cycle: G2/M DNA Damage Checkpoint Regulation	TR-Th2_FC>2_genes - 2016-06-09 03:50 PM	1.21E00	1.84E-01	0.000	CDC25B,CKS2,WEE1,CDKN1A,CCNB2,CDK1,CHEK2,CHEK1,CCNB1
Cell Cycle: G2/M DNA Damage Checkpoint Regulation	nT-Th2_FC>2_genes - 2016-06-09 03:50 PM	4.3E00	3.06E-01	-1.069	CKS2,WEE1,CCNB2,PLK1,AURKA,CDK1,CHEK1,CCNB1,CDC25B,GADD45A,CDKN1A,CKS1B,TOP2A,BRCA1,HIPK2
Cell Cycle: G2/M DNA Damage Checkpoint Regulation	TR_FC>2_genes - 2016-06-09 03:49 PM	4.53E00	2.45E-01	-0.905	CKS2,WEE1,CKS1B,TOP2A,CCNB2,PLK1,AURKA,HIPK2,BRCA1,CDK1,CHEK1,CCNB1
Death Receptor Signaling	TR-Th2_FC>2_genes - 2016-06-09 03:50 PM	1.2E00	1.61E-01	0.832	TANK,MAP3K14,NAIP,Naip1 (includes others),ACTA2,TIPARP,CASP3,APAF1,ACTG2,CFLAR,MAP3K5,TNFRSF10A,CASP7,LIMK1
Death Receptor Signaling	nT-Th2_FC>2_genes - 2016-06-09 03:50 PM	1.63E00	1.72E-01	0.775	NAIP,MAP3K14,Naip1 (includes others),CASP3,TNFRSF1A,MAPK8,APAF1,TNFSF10,MAP3K5,LIMK1,ACTA2,ACTG2,TNFRSF1B,FASLG,CASP7
Death Receptor Signaling	TR_FC>2_genes - 2016-06-09 03:49 PM	7.87E-01	9.2E-02	0.707	NAIP,Naip1 (includes others),CASP3,TNFSF10,ACTG2,TNFRSF1B,CASP7,HSPB1
Non-Small Cell Lung Cancer Signaling	TR-Th2_FC>2_genes - 2016-06-09 03:50 PM	1.2E00	1.72E-01	-1.414	RB1,NRAS,RRAS2,ITPR2,PIK3R1,RARB,SOS1,ITPR3,PIK3R5,CDK6,PRKCA
Non-Small Cell Lung Cancer Signaling	nT-Th2_FC>2_genes - 2016-06-09 03:50 PM	1.01E00	1.56E-01	-0.378	FHIT,RRAS2,BAD,E2F1,RARB,PIK3R5,CDK6,ITPR1,RXRA,PRKCA
GDNF Family Ligand-Receptor Interactions	TR-Th2_FC>2_genes - 2016-06-09 03:50 PM	1.16E00	1.69E-01	NaN	PDLIM7,JUN,NRAS,RRAS2,ITPR2,PIK3R1,SOS1,ITPR3,PIK3R5,GFRA2,DOK1
GDNF Family Ligand-Receptor Interactions	nT-Th2_FC>2_genes - 2016-06-09 03:50 PM	3.29E-01	1.08E-01	NaN	JUN,RRAS2,DOK2,MAPK8,PIK3R5,GFRA2,ITPR1
Chemokine Signaling	TR-Th2_FC>2_genes - 2016-06-09 03:50 PM	1.16E00	1.69E-01	0.905	PLCB2,PLCB4,JUN,NRAS,RRAS2,CAMK2D,CXCR4,GNAQ,CCL5,PRKCA,LIMK1
Chemokine Signaling	nT-Th2_FC>2_genes - 2016-06-09 03:50 PM	2.84E00	2.31E-01	1.291	SRC,CCR5,PLCB2,Calm1 (includes others),CXCR4,GNAQ,MAPK8,CCL5,LIMK1,PTK2,PLCB4,JUN,RRAS2,PLCB3,PRKCA
Chemokine Signaling	TR_FC>2_genes - 2016-06-09 03:49 PM	1.77E00	1.38E-01	3.000	SRC,PLCB4,CCR5,CAMK2D,GNAQ,PLCB3,CCL5,MAPK12,PRKCA
iNOS Signaling	TR-Th2_FC>2_genes - 2016-06-09 03:50 PM	1.15E00	1.86E-01	0.447	IFNG,LY96,JUN,IFNGR2,IFNGR1,JAK2,IRAK3,JAK3
iNOS Signaling	nT-Th2_FC>2_genes - 2016-06-09 03:50 PM	8.9E-01	1.63E-01	NaN	IFNG,LY96,Calm1 (includes others),JUN,IFNGR2,JAK2,IRAK3
iNOS Signaling	TR_FC>2_genes - 2016-06-09 03:49 PM	5.71E-01	9.3E-02	NaN	IFNG,LY96,IFNGR1,MAPK12
Integrin Signaling	TR-Th2_FC>2_genes - 2016-06-09 03:50 PM	1.14E00	1.38E-01	0.408	FYN,ARHGAP26,RALA,PIK3R1,PIK3R5,ITGB8,ITGB3,ITGAE,TSPAN3,SOS1,ITGAV,PFN2,ACTG2,VCL,ACTN1,ITGB1,NRAS,TSPAN5,ASAP1,ITGA6,ITGAL,TTN,ARHGAP5,RRAS2,ACTA2,CTTN,FNBP1
Integrin Signaling	nT-Th2_FC>2_genes - 2016-06-09 03:50 PM	1.76E00	1.49E-01	1.177	ITGB1,SRC,RAP2A,TSPAN5,ARHGAP26,ASAP1,RHOC,ACTN2,ITGA2,ITGA6,MAPK8,PIK3R5,ITGB8,ITGAL,TTN,PTEN,NCK2,PTK2,ITGAE,TSPAN3,PAK1,RRAS2,ACTA2,PFN2,ITGA1,ACTG2,CTTN,ACTN1,CAPN3
Integrin Signaling	TR_FC>2_genes - 2016-06-09 03:49 PM	6.65E-01	7.69E-02	1.069	ITGB1,SRC,ARHGAP26,PIK3R5,ITGB8,GSN,TTN,ITGB3,ITGAE,TSPAN3,GRB7,ACTG2,CTTN,ACTN1,CAPN3
Ephrin Receptor Signaling	TR-Th2_FC>2_genes - 2016-06-09 03:50 PM	1.14E00	1.41E-01	1.414	ITGB1,FYN,MAP3K14,RGS3,NRAS,PTPN13,CXCR4,GNA12,GNG2,GNAQ,JAK2,GNA14,LIMK1,GRINA,EFNB2,GNB4,RRAS2,SDCBP,PTPN11,SOS1,GNA13,DOK1,GNG5,GNG12
Ephrin Receptor Signaling	nT-Th2_FC>2_genes - 2016-06-09 03:50 PM	7.63E-01	1.24E-01	1.807	ITGB1,MAP3K14,SRC,PTPN13,CXCR4,GRIN2D,GNG2,ITGA2,GNAQ,GNG13,JAK2,GNA14,LIMK1,NCK2,PTK2,GNB4,PAK1,RRAS2,PTPN11,GNG5,GNG12
Renin-Angiotensin Signaling	TR-Th2_FC>2_genes - 2016-06-09 03:50 PM	1.13E00	1.52E-01	-0.775	NRAS,ITPR2,PIK3R1,GNAQ,PIK3R5,ADCY6,JAK2,CCL5,ADCY9,RRAS2,JUN,SOS1,ITPR3,PTGER2,PRKD3,PRKCA
Renin-Angiotensin Signaling	nT-Th2_FC>2_genes - 2016-06-09 03:50 PM	6.2E-01	1.24E-01	-0.577	PTK2,PAK1,RRAS2,JUN,ADCY6,PIK3R5,MAPK8,GNAQ,PTGER2,ITPR1,CCL5,JAK2,PRKCA
Renin-Angiotensin Signaling	TR_FC>2_genes - 2016-06-09 03:49 PM	5.02E-01	7.62E-02	0.378	PIK3R5,ADCY6,GNAQ,PTGER2,CCL5,MAPK12,PRKD3,PRKCA
Role of MAPK Signaling in the Pathogenesis of Influenza	TR-Th2_FC>2_genes - 2016-06-09 03:50 PM	1.12E00	1.67E-01	NaN	CXCL10,PLA2G6,IFNG,NRAS,RRAS2,CASP3,MAP2K3,MAP3K5,CCL5,PRDX6,PRKCA
Role of MAPK Signaling in the Pathogenesis of Influenza	nT-Th2_FC>2_genes - 2016-06-09 03:50 PM	1.56E00	1.82E-01	NaN	CXCL10,PLA2G16,PLA2G6,IFNG,RRAS2,CASP3,MAPK8,MAP2K3,MAP3K5,CCL5,PRDX6,PRKCA
Role of MAPK Signaling in the Pathogenesis of Influenza	TR_FC>2_genes - 2016-06-09 03:49 PM	6.64E-01	9.09E-02	NaN	CXCL10,IFNG,CASP3,CCL5,MAPK12,PRKCA
Dendritic Cell Maturation	TR-Th2_FC>2_genes - 2016-06-09 03:50 PM	1.12E00	1.44E-01	1.789	MAP3K14,PLCB2,TYROBP,HLA-A,RELB,PIK3R1,PIK3R5,HLA-DQA1,CD83,JAK2,HLA-DQB1,STAT4,PLCB4,CD80,IL1RN,HLA-DMB,LY75,COL11A2,PLCL1,CCR7,HLA-DRB5
Dendritic Cell Maturation	nT-Th2_FC>2_genes - 2016-06-09 03:50 PM	1.28E00	1.44E-01	0.447	MAP3K14,PLCB2,TNFRSF1A,HLA-A,PIK3R5,MAPK8,CD83,IL6,JAK2,PLCB4,HLA-DMA,HLA-DMB,CD86,PLCB3,HLA-DOB,LY75,CSF2,COL11A2,TNFRSF1B,PLCL1,CCR7
Dendritic Cell Maturation	TR_FC>2_genes - 2016-06-09 03:49 PM	3.23E00	1.37E-01	2.357	HLA-DOA,CD40LG,TYROBP,FCGR2A,IL10,HLA-A,PIK3R5,CD83,MAPK12,PLCB4,IL1RL2,IL1RN,HLA-DMA,LTA,HLA-DMB,CD86,PLCB3,IRF8,TNFRSF1B,PLCL1
Hematopoiesis from Multipotent Stem Cells	TR-Th2_FC>2_genes - 2016-06-09 03:50 PM	1.12E00	3E-01	NaN	CSF1,IL2,IL4
Hematopoiesis from Multipotent Stem Cells	nT-Th2_FC>2_genes - 2016-06-09 03:50 PM	2.8E00	5E-01	NaN	IL5,CSF1,IL2,CSF2,IL4
Hematopoiesis from Multipotent Stem Cells	TR_FC>2_genes - 2016-06-09 03:49 PM	3.29E-01	1E-01	NaN	CSF1
Leukotriene Biosynthesis	TR-Th2_FC>2_genes - 2016-06-09 03:50 PM	1.12E00	3E-01	NaN	GGT5,GGT1,GGT7
Leukotriene Biosynthesis	nT-Th2_FC>2_genes - 2016-06-09 03:50 PM	1.16E00	3E-01	NaN	MGST2,GGT5,GGT1
Leukotriene Biosynthesis	TR_FC>2_genes - 2016-06-09 03:49 PM	9.14E-01	2E-01	NaN	GGT5,GGT1
Human Embryonic Stem Cell Pluripotency	TR-Th2_FC>2_genes - 2016-06-09 03:50 PM	1.11E00	1.46E-01	NaN	TCF4,S1PR2,NTF4,KLK3,FGF2,PIK3R1,TDGF1,SMAD7,PIK3R5,SMAD5,FOXO1,BMPR1A,NTRK3,S1PR1,TGFB3,SMAD4,LEF1,BMP7,SMAD1
Human Embryonic Stem Cell Pluripotency	nT-Th2_FC>2_genes - 2016-06-09 03:50 PM	6.65E-01	1.23E-01	NaN	S1PR2,KLK3,FGF2,TDGF1,SMAD7,PIK3R5,BMPR2,FOXO1,NTRK3,BMPR1A,S1PR1,SMO,TGFB3,BMP7,LEF1,SMAD1
Human Embryonic Stem Cell Pluripotency	TR_FC>2_genes - 2016-06-09 03:49 PM	5.62E-01	7.69E-02	NaN	TGFBR1,KLK3,BMPR1A,NTRK3,PIK3R5,S1PR1,BMPR2,LEF1,BMP7,Tcf7
Antiproliferative Role of Somatostatin Receptor 2	TR-Th2_FC>2_genes - 2016-06-09 03:50 PM	1.1E00	1.69E-01	-1.414	GNB4,NRAS,RRAS2,PTPN11,PIK3R1,CDKN1A,GNG2,PIK3R5,GNG5,GNG12
Antiproliferative Role of Somatostatin Receptor 2	nT-Th2_FC>2_genes - 2016-06-09 03:50 PM	1.93E00	2.03E-01	-0.378	SRC,GNB4,RRAS2,GUCY1A3,PTPN11,CDKN1A,GNG2,PIK3R5,GNG13,GNG5,GNG12,GUCY1B3
Antiproliferative Role of Somatostatin Receptor 2	TR_FC>2_genes - 2016-06-09 03:49 PM	3.08E-01	6.78E-02	NaN	SRC,GUCY1A3,GNG2,PIK3R5
CREB Signaling in Neurons	TR-Th2_FC>2_genes - 2016-06-09 03:50 PM	1.09E00	1.4E-01	-0.535	PLCB2,NRAS,ITPR2,GNA12,PIK3R1,GNG2,GNAQ,ADCY6,PIK3R5,GNA14,GNB4,ADCY9,PLCB4,RRAS2,CAMK2D,SOS1,ITPR3,GNA13,PLCL1,GNG5,PRKD3,GNG12,PRKCA
CREB Signaling in Neurons	nT-Th2_FC>2_genes - 2016-06-09 03:50 PM	4.42E-01	1.1E-01	0.905	PLCB2,Calm1 (includes others),GRIN2D,GNG2,GNAQ,PIK3R5,ADCY6,GNG13,ITPR1,GNA14,GNB4,PLCB4,RRAS2,PLCB3,PLCL1,GNG5,GNG12,PRKCA
Glycolysis I	TR-Th2_FC>2_genes - 2016-06-09 03:50 PM	1.09E00	2.17E-01	NaN	TPI1,PGAM2,PFKP,PFKL,ALDOC
Glycolysis I	nT-Th2_FC>2_genes - 2016-06-09 03:50 PM	3.95E-01	1.3E-01	NaN	TPI1,PFKP,PFKL
p70S6K Signaling	TR-Th2_FC>2_genes - 2016-06-09 03:50 PM	1.08E00	1.48E-01	0.243	IL4R,PLCB2,NRAS,PIK3R1,GNAQ,PIK3R5,PPP2R5A,PLCB4,RRAS2,PPM1J,SYK,SOS1,PPM1L,PLCL1,PRKD3,PRKCA,IL4
p70S6K Signaling	nT-Th2_FC>2_genes - 2016-06-09 03:50 PM	7.82E-01	1.3E-01	0.775	SRC,IL4R,PLCB2,F2R,BAD,GNAQ,PIK3R5,PLCB4,RRAS2,F2RL1,PPM1L,PLCB3,PLCL1,PRKCA,IL4
p70S6K Signaling	TR_FC>2_genes - 2016-06-09 03:49 PM	1.63E00	1.13E-01	1.387	RPS6,SRC,PLCB4,F2RL1,F2R,CD79B,PPM1L,PIK3R5,GNAQ,PLCB3,PLCL1,PRKD3,PRKCA
Lymphotoxin β Receptor Signaling	TR-Th2_FC>2_genes - 2016-06-09 03:50 PM	1.08E00	1.73E-01	0.000	MAP3K14,VCAM1,CASP3,PIK3R1,RELB,TRAF4,APAF1,PIK3R5,TNFSF14
Lymphotoxin β Receptor Signaling	nT-Th2_FC>2_genes - 2016-06-09 03:50 PM	8.57E-01	1.54E-01	0.378	BCL2L1,MAP3K14,VCAM1,CASP3,TRAF4,APAF1,PIK3R5,TNFSF14
Lymphotoxin β Receptor Signaling	TR_FC>2_genes - 2016-06-09 03:49 PM	1.01E00	1.15E-01	1.342	BCL2L1,CASP3,LTA,PIK3R5,TNFSF14,TRAF1
Chronic Myeloid Leukemia Signaling	TR-Th2_FC>2_genes - 2016-06-09 03:50 PM	1.07E00	1.54E-01	NaN	GAB2,NRAS,PIK3R1,PIK3R5,CDK6,E2F3,MYC,RB1,RRAS2,PTPN11,CDKN1A,SOS1,TGFB3,SMAD4
Chronic Myeloid Leukemia Signaling	nT-Th2_FC>2_genes - 2016-06-09 03:50 PM	9.44E-01	1.43E-01	NaN	BCL2L1,GAB2,RBL2,RRAS2,PTPN11,BAD,CDKN1A,E2F1,TGFB3,CDK6,PIK3R5,E2F3,E2F2
Chronic Myeloid Leukemia Signaling	TR_FC>2_genes - 2016-06-09 03:49 PM	3.12E-01	6.59E-02	NaN	BCL2L1,HDAC9,TGFBR1,PIK3R5,CDK6,E2F3
Lysine Degradation V	TR-Th2_FC>2_genes - 2016-06-09 03:50 PM	1.06E00	4E-01	NaN	PIPOX,ALDH7A1
Lysine Degradation V	nT-Th2_FC>2_genes - 2016-06-09 03:50 PM	1.1E00	4E-01	NaN	PIPOX,ALDH7A1
Lysine Degradation V	TR_FC>2_genes - 2016-06-09 03:49 PM	5.67E-01	2E-01	NaN	ALDH7A1
Salvage Pathways of Pyrimidine Deoxyribonucleotides	TR-Th2_FC>2_genes - 2016-06-09 03:50 PM	1.06E00	4E-01	NaN	APOBEC3B,TK1
Salvage Pathways of Pyrimidine Deoxyribonucleotides	nT-Th2_FC>2_genes - 2016-06-09 03:50 PM	1.1E00	4E-01	NaN	APOBEC3B,TK1
Salvage Pathways of Pyrimidine Deoxyribonucleotides	TR_FC>2_genes - 2016-06-09 03:49 PM	5.67E-01	2E-01	NaN	TK1
Rapoport-Luebering Glycolytic Shunt	TR-Th2_FC>2_genes - 2016-06-09 03:50 PM	1.06E00	4E-01	NaN	MINPP1,PGAM2
Folate Polyglutamylation	TR-Th2_FC>2_genes - 2016-06-09 03:50 PM	1.06E00	4E-01	NaN	FPGS,MTHFD1
Folate Polyglutamylation	nT-Th2_FC>2_genes - 2016-06-09 03:50 PM	3.91E-01	2E-01	NaN	MTHFD1
Glutathione Redox Reactions I	TR-Th2_FC>2_genes - 2016-06-09 03:50 PM	1.04E00	2.35E-01	NaN	GSTT2/GSTT2B,PRDX6,MGST3,GSTK1
Glutathione Redox Reactions I	nT-Th2_FC>2_genes - 2016-06-09 03:50 PM	1.09E00	2.35E-01	NaN	GSTT2/GSTT2B,MGST2,PRDX6,MGST3
3-phosphoinositide Degradation	TR-Th2_FC>2_genes - 2016-06-09 03:50 PM	1.04E00	1.43E-01	NaN	SOCS3,PTPN13,PPFIBP2,PAWR,INPPL1,DUSP14,PPP2R5A,PXYLP1,UBLCP1,CDC25B,PTPN11,PTPRJ,PDCD1,PPP1R13B,DUSP23,MTMR7,PPP3CA,PTPN22,DUSP16
3-phosphoinositide Degradation	nT-Th2_FC>2_genes - 2016-06-09 03:50 PM	6.13E-01	1.2E-01	NaN	SOCS3,PTPN13,PPFIBP2,PAWR,DUSP14,PXYLP1,PTEN,CDC25B,INPP5F,PTPRJ,PTPN11,PDCD1,PPP1R13B,MTMR7,RNGTT,THTPA
3-phosphoinositide Degradation	TR_FC>2_genes - 2016-06-09 03:49 PM	3.67E-01	6.77E-02	NaN	PTPRJ,INPP5F,PTPN13,PDCD1,DUSP1,PAWR,ALPL,PXYLP1,DUSP14
Dermatan Sulfate Biosynthesis (Late Stages)	TR-Th2_FC>2_genes - 2016-06-09 03:50 PM	1.04E00	1.84E-01	NaN	CHST2,HS3ST3B1,UST,CHST11,CHST10,DSEL,DSE
Dermatan Sulfate Biosynthesis (Late Stages)	nT-Th2_FC>2_genes - 2016-06-09 03:50 PM	2.77E-01	1.05E-01	NaN	CHST2,UST,CHST11,CHST15
Dermatan Sulfate Biosynthesis (Late Stages)	TR_FC>2_genes - 2016-06-09 03:49 PM	1.09E00	1.32E-01	NaN	CHST2,HS3ST3B1,UST,CHST11,DSE
Role of CHK Proteins in Cell Cycle Checkpoint Control	TR-Th2_FC>2_genes - 2016-06-09 03:50 PM	1.03E00	1.7E-01	-0.707	PPM1J,PPM1L,CDKN1A,CLSPN,E2F3,CDK1,CHEK2,PPP2R5A,CHEK1
Role of CHK Proteins in Cell Cycle Checkpoint Control	nT-Th2_FC>2_genes - 2016-06-09 03:50 PM	1.87E00	2.08E-01	-1.000	E2F1,PPM1L,CDKN1A,CLSPN,PLK1,E2F3,BRCA1,CDK1,E2F2,CHEK1,RFC3
Role of CHK Proteins in Cell Cycle Checkpoint Control	TR_FC>2_genes - 2016-06-09 03:49 PM	1.83E00	1.51E-01	0.000	PPM1L,CLSPN,PLK1,E2F3,BRCA1,CDK1,CHEK1,RFC3
IL-15 Signaling	TR-Th2_FC>2_genes - 2016-06-09 03:50 PM	1.02E00	1.64E-01	NaN	VCAM1,NRAS,RRAS2,SYK,PIK3R1,PIK3R5,JAK2,JAK3,IL4,IL2RB
IL-15 Signaling	nT-Th2_FC>2_genes - 2016-06-09 03:50 PM	1.81E00	1.97E-01	NaN	PTK2,BCL2L1,VCAM1,IL15RA,RRAS2,PIK3R5,JAK2,IL6,CSF2,FASLG,IL4,IL2RB
IL-15 Signaling	TR_FC>2_genes - 2016-06-09 03:49 PM	2.85E-01	6.56E-02	NaN	BCL2L1,PIK3R5,MAPK12,IL2RB
GM-CSF Signaling	TR-Th2_FC>2_genes - 2016-06-09 03:50 PM	1.02E00	1.64E-01	-0.707	NRAS,RRAS2,CAMK2D,PTPN11,PIK3R1,SOS1,PIK3R5,JAK2,BCL2A1,PPP3CA
GM-CSF Signaling	nT-Th2_FC>2_genes - 2016-06-09 03:50 PM	8.34E-01	1.48E-01	0.378	BCL2L1,RRAS2,PTPN11,CSF2RA,CISH,PIK3R5,JAK2,CSF2,BCL2A1
GM-CSF Signaling	TR_FC>2_genes - 2016-06-09 03:49 PM	4.97E-01	8.2E-02	0.447	BCL2L1,CAMK2D,CISH,PIK3R5,BCL2A1
Cytotoxic T Lymphocyte-mediated Apoptosis of Target Cells	TR-Th2_FC>2_genes - 2016-06-09 03:50 PM	1.02E00	2.08E-01	1.000	PRF1,CASP3,HLA-A,APAF1,CASP7
Cytotoxic T Lymphocyte-mediated Apoptosis of Target Cells	nT-Th2_FC>2_genes - 2016-06-09 03:50 PM	1.58E00	2.5E-01	1.342	PRF1,CASP3,HLA-A,APAF1,CASP7,FASLG
Cytotoxic T Lymphocyte-mediated Apoptosis of Target Cells	TR_FC>2_genes - 2016-06-09 03:49 PM	1.25E00	1.67E-01	NaN	PRF1,CASP3,HLA-A,CASP7
Estrogen-mediated S-phase Entry	TR-Th2_FC>2_genes - 2016-06-09 03:50 PM	1.02E00	2.08E-01	-0.447	MYC,RB1,CDKN1A,E2F3,CDK1
Estrogen-mediated S-phase Entry	nT-Th2_FC>2_genes - 2016-06-09 03:50 PM	1.58E00	2.5E-01	1.633	CCNA2,E2F1,CDKN1A,E2F3,CDK1,E2F2
Estrogen-mediated S-phase Entry	TR_FC>2_genes - 2016-06-09 03:49 PM	7.46E-01	1.25E-01	NaN	CCNA2,E2F3,CDK1
Glutathione-mediated Detoxification	TR-Th2_FC>2_genes - 2016-06-09 03:50 PM	1.02E00	2.08E-01	NaN	Gstt3,GSTT2/GSTT2B,GSTM3,MGST3,GSTK1
Glutathione-mediated Detoxification	nT-Th2_FC>2_genes - 2016-06-09 03:50 PM	2.8E00	3.33E-01	NaN	Gstt3,GSTA3,GSTT2/GSTT2B,MGST2,GSTM3,GGH,HPGDS,MGST3
Glutathione-mediated Detoxification	TR_FC>2_genes - 2016-06-09 03:49 PM	1.86E00	2.08E-01	NaN	Gstt3,GSTA3,HPGDS,Gsta4,GSTO1
Superpathway of D-myo-inositol (1,4,5)-trisphosphate Metabolism	TR-Th2_FC>2_genes - 2016-06-09 03:50 PM	1.02E00	2.08E-01	NaN	MINPP1,BPNT1,IMPA2,INPPL1,INPP5A
Superpathway of D-myo-inositol (1,4,5)-trisphosphate Metabolism	nT-Th2_FC>2_genes - 2016-06-09 03:50 PM	6.78E-01	1.67E-01	NaN	INPP5F,BPNT1,IMPA2,PTEN
Superpathway of D-myo-inositol (1,4,5)-trisphosphate Metabolism	TR_FC>2_genes - 2016-06-09 03:49 PM	3.59E-01	8.33E-02	NaN	INPP5F,BPNT1
3-phosphoinositide Biosynthesis	TR-Th2_FC>2_genes - 2016-06-09 03:50 PM	1.02E00	1.41E-01	NaN	SOCS3,PTPN13,PIK3R1,PPFIBP2,PIK3R5,PAWR,DUSP14,PPP2R5A,PXYLP1,UBLCP1,CDC25B,PTPRJ,PTPN11,PDCD1,PPP1R13B,DUSP23,MTMR7,PPP3CA,PTPN22,DUSP16
3-phosphoinositide Biosynthesis	nT-Th2_FC>2_genes - 2016-06-09 03:50 PM	4.77E-01	1.13E-01	NaN	SOCS3,PTPN13,PPFIBP2,PIK3R5,PAWR,DUSP14,PXYLP1,PTEN,CDC25B,PTPN11,PTPRJ,PDCD1,PPP1R13B,MTMR7,RNGTT,THTPA
3-phosphoinositide Biosynthesis	TR_FC>2_genes - 2016-06-09 03:49 PM	4.3E-01	7.04E-02	NaN	PTPRJ,PTPN13,PDCD1,DUSP1,PIK3R5,PAWR,PIP5K1B,ALPL,PXYLP1,DUSP14
CCR3 Signaling in Eosinophils	TR-Th2_FC>2_genes - 2016-06-09 03:50 PM	1.02E00	1.47E-01	NaN	PLCB2,NRAS,ITPR2,PIK3R1,GNG2,PIK3R5,LIMK1,GNB4,PLA2G6,PLCB4,RRAS2,ITPR3,GNG5,PRKD3,GNG12,PRKCA
CCR3 Signaling in Eosinophils	nT-Th2_FC>2_genes - 2016-06-09 03:50 PM	1.15E00	1.47E-01	NaN	PLCB2,Calm1 (includes others),GNG2,PIK3R5,GNG13,ITPR1,LIMK1,GNB4,PLA2G6,PAK1,PLCB4,RRAS2,PLCB3,GNG5,GNG12,PRKCA
CCR3 Signaling in Eosinophils	TR_FC>2_genes - 2016-06-09 03:49 PM	2.97E-01	6.42E-02	NaN	PLCB4,GNG2,PIK3R5,PLCB3,MAPK12,PRKD3,PRKCA
γ-glutamyl Cycle	TR-Th2_FC>2_genes - 2016-06-09 03:50 PM	1.01E00	2.73E-01	NaN	GGT5,GGT1,GGT7
γ-glutamyl Cycle	nT-Th2_FC>2_genes - 2016-06-09 03:50 PM	5.24E-01	1.82E-01	NaN	GGT5,GGT1
γ-glutamyl Cycle	TR_FC>2_genes - 2016-06-09 03:49 PM	8.45E-01	1.82E-01	NaN	GGT5,GGT1
FAK Signaling	TR-Th2_FC>2_genes - 2016-06-09 03:50 PM	1.01E00	1.53E-01	NaN	ITGB1,FYN,NRAS,ARHGAP26,ASAP1,PIK3R1,HMMR,PIK3R5,RRAS2,ACTA2,SOS1,VCL,ACTG2
FAK Signaling	nT-Th2_FC>2_genes - 2016-06-09 03:50 PM	1.72E00	1.76E-01	NaN	ITGB1,SRC,ARHGAP26,ASAP1,HMMR,ITGA2,PIK3R5,PTEN,PTK2,PAK1,RRAS2,ACTA2,ACTG2,TNS1,CAPN3
FAK Signaling	TR_FC>2_genes - 2016-06-09 03:49 PM	8.27E-01	9.41E-02	NaN	ITGB1,SRC,ARHGAP26,HMMR,PIK3R5,ACTG2,TNS1,CAPN3
OX40 Signaling Pathway	TR-Th2_FC>2_genes - 2016-06-09 03:50 PM	1.01E00	1.74E-01	NaN	TNFRSF4,JUN,HLA-A,IL2,HLA-DMB,HLA-DQA1,HLA-DQB1,HLA-DRB5
OX40 Signaling Pathway	nT-Th2_FC>2_genes - 2016-06-09 03:50 PM	1.46E00	1.96E-01	0.447	BCL2L1,TNFRSF4,JUN,HLA-A,IL2,HLA-DMA,HLA-DMB,MAPK8,HLA-DOB
OX40 Signaling Pathway	TR_FC>2_genes - 2016-06-09 03:49 PM	1.68E00	1.52E-01	NaN	BCL2L1,HLA-DOA,TNFRSF4,HLA-A,HLA-DMA,HLA-DMB,MAPK12
PI3K/AKT Signaling	TR-Th2_FC>2_genes - 2016-06-09 03:50 PM	9.98E-01	1.44E-01	0.775	ITGB1,GAB2,NRAS,PIK3R1,INPPL1,JAK2,MAP3K5,PPP2R5A,RRAS2,FOXO1,PPM1J,SOS1,CDKN1A,PPM1L,MAP3K8,JAK3,THEM4
PI3K/AKT Signaling	nT-Th2_FC>2_genes - 2016-06-09 03:50 PM	7.2E-01	1.27E-01	1.387	ITGB1,GAB2,BAD,ITGA2,MAP3K5,JAK2,PTEN,BCL2L1,RRAS2,INPP5F,FOXO1,CDKN1A,PPM1L,MAP3K8,THEM4
NF-κB Signaling	TR-Th2_FC>2_genes - 2016-06-09 03:50 PM	9.91E-01	1.38E-01	1.091	MAP3K14,TNFSF11,NRAS,RELB,TGFBR3,PIK3R1,PIK3R5,IRAK3,IL1R1,MALT1,IGF2R,IL1R2,TANK,RRAS2,BMPR1A,IL1RN,NTRK3,PELI1,ZAP70,IGF1R,MAP3K8,TNFSF13B
NF-κB Signaling	nT-Th2_FC>2_genes - 2016-06-09 03:50 PM	4.92E-01	1.12E-01	0.471	MAP3K14,TNFSF11,TNFRSF1A,TGFBR3,MAPK8,PIK3R5,BMPR2,IRAK3,IL1R1,IGF2R,IL1R2,RRAS2,BMPR1A,NTRK3,MAP3K8,TNFRSF1B,MAP3K3,TNFSF13B
NF-κB Signaling	TR_FC>2_genes - 2016-06-09 03:49 PM	9.45E-01	8.75E-02	1.604	IL1R2,CD40LG,TNFSF11,TGFBR1,IL1RN,BMPR1A,NTRK3,LTA,TGFBR3,IGF1R,PIK3R5,BMPR2,MAP3K8,TNFRSF1B
Thio-molybdenum Cofactor Biosynthesis	TR-Th2_FC>2_genes - 2016-06-09 03:50 PM	9.85E-01	1E00	NaN	MOCOS
Thio-molybdenum Cofactor Biosynthesis	nT-Th2_FC>2_genes - 2016-06-09 03:50 PM	1E00	1E00	NaN	MOCOS
Asparagine Biosynthesis I	TR-Th2_FC>2_genes - 2016-06-09 03:50 PM	9.85E-01	1E00	NaN	ASNS
Asparagine Biosynthesis I	nT-Th2_FC>2_genes - 2016-06-09 03:50 PM	1E00	1E00	NaN	ASNS
Asparagine Biosynthesis I	TR_FC>2_genes - 2016-06-09 03:49 PM	1.21E00	1E00	NaN	ASNS
Adenine and Adenosine Salvage VI	TR-Th2_FC>2_genes - 2016-06-09 03:50 PM	9.85E-01	1E00	NaN	ADK
Sulfite Oxidation IV	TR-Th2_FC>2_genes - 2016-06-09 03:50 PM	9.85E-01	1E00	NaN	SUOX
G Beta Gamma Signaling	TR-Th2_FC>2_genes - 2016-06-09 03:50 PM	9.8E-01	1.51E-01	0.000	GNB4,NRAS,RRAS2,GNA12,SOS1,GNG2,GNAQ,GNA14,GNA13,GNG5,PRKD3,GNG12,PRKCA
G Beta Gamma Signaling	nT-Th2_FC>2_genes - 2016-06-09 03:50 PM	6.37E-01	1.28E-01	0.632	SRC,GNB4,PAK1,RRAS2,GNG2,GNAQ,GNG13,GNA14,GNG5,GNG12,PRKCA
VEGF Signaling	TR-Th2_FC>2_genes - 2016-06-09 03:50 PM	9.8E-01	1.51E-01	-1.155	RRAS2,NRAS,PTPN11,FOXO1,ACTA2,PIK3R1,SOS1,PIK3R5,ACTG2,VCL,HIF1A,ACTN1,PRKCA
VEGF Signaling	nT-Th2_FC>2_genes - 2016-06-09 03:50 PM	1.37E00	1.63E-01	-0.832	PTK2,BCL2L1,SRC,RRAS2,PTPN11,FOXO1,ACTA2,BAD,ACTN2,PIK3R5,ACTG2,HIF1A,ACTN1,PRKCA
VEGF Signaling	TR_FC>2_genes - 2016-06-09 03:49 PM	8.07E-01	9.3E-02	0.707	BCL2L1,SRC,PIK3R5,VEGFC,HIF1A,ACTG2,ACTN1,PRKCA
TNFR1 Signaling	TR-Th2_FC>2_genes - 2016-06-09 03:50 PM	9.68E-01	1.7E-01	-0.707	TANK,MAP3K14,NAIP,Naip1 (includes others),JUN,CASP3,APAF1,CASP7
TNFR1 Signaling	nT-Th2_FC>2_genes - 2016-06-09 03:50 PM	1.82E00	2.13E-01	-1.265	MAP3K14,NAIP,PAK1,Naip1 (includes others),JUN,CASP3,TNFRSF1A,MAPK8,APAF1,CASP7
TNFR1 Signaling	TR_FC>2_genes - 2016-06-09 03:49 PM	4.88E-01	8.51E-02	0.000	NAIP,Naip1 (includes others),CASP3,CASP7
D-myo-inositol (1,4,5)-trisphosphate Degradation	TR-Th2_FC>2_genes - 2016-06-09 03:50 PM	9.66E-01	2.22E-01	NaN	BPNT1,IMPA2,INPPL1,INPP5A
D-myo-inositol (1,4,5)-trisphosphate Degradation	nT-Th2_FC>2_genes - 2016-06-09 03:50 PM	5.82E-01	1.67E-01	NaN	INPP5F,BPNT1,IMPA2
D-myo-inositol (1,4,5)-trisphosphate Degradation	TR_FC>2_genes - 2016-06-09 03:49 PM	5.18E-01	1.11E-01	NaN	INPP5F,BPNT1
Clathrin-mediated Endocytosis Signaling	TR-Th2_FC>2_genes - 2016-06-09 03:50 PM	9.59E-01	1.35E-01	NaN	ITGB1,MYO6,APOE,STON2,FGF2,PIK3R1,PIK3R5,ITGB8,HIP1,ITGB3,FGF13,CD2AP,LYZ,LDLR,TF,ACTA2,STAM,LDLRAP1,ACTG2,CTTN,MYO1E,PPP3CA,HIP1R
Clathrin-mediated Endocytosis Signaling	nT-Th2_FC>2_genes - 2016-06-09 03:50 PM	9.29E-01	1.29E-01	NaN	ITGB1,APOE,SRC,RAB4A,STON2,F2R,PICALM,FGF2,PIK3R5,ITGB8,HIP1,CD2AP,LYZ,LDLR,SNX9,ARRB1,ACTA2,ACTG2,LDLRAP1,CTTN,MYO1E,HIP1R
Clathrin-mediated Endocytosis Signaling	TR_FC>2_genes - 2016-06-09 03:49 PM	1.24E00	9.41E-02	NaN	ITGB1,SRC,F2R,SH3GL3,PIK3R5,VEGFC,ITGB8,HIP1,ITGB3,LYZ,SNX9,ACTG2,LDLRAP1,CTTN,MYO1E,HIP1R
ErbB2-ErbB3 Signaling	TR-Th2_FC>2_genes - 2016-06-09 03:50 PM	9.56E-01	1.64E-01	NaN	MYC,JUN,NRAS,RRAS2,FOXO1,PIK3R1,SOS1,PIK3R5,JAK3
ErbB2-ErbB3 Signaling	nT-Th2_FC>2_genes - 2016-06-09 03:50 PM	3.3E-01	1.09E-01	NaN	JUN,RRAS2,BAD,FOXO1,PIK3R5,PTEN
G-Protein Coupled Receptor Signaling	TR-Th2_FC>2_genes - 2016-06-09 03:50 PM	9.54E-01	1.3E-01	NaN	FYN,PLCB2,VIPR2,PIK3R1,DUSP6,TBXA2R,PIK3R5,GNA14,RAPGEF4,RGS12,CAMK2D,CNR2,SOS1,ADRB2,PRKCA,NRAS,PTGIR,GNAQ,RGS16,ADCY6,PDE8A,ADCY9,PLCB4,RRAS2,CCR4,VIPR1,S1PR1,MAP3K8,DUSP4,PTGER2,ADORA2A
G-Protein Coupled Receptor Signaling	nT-Th2_FC>2_genes - 2016-06-09 03:50 PM	8.3E-01	1.21E-01	NaN	SRC,RGS2,PLCB2,PTGIR,PDE7A,VIPR2,DUSP6,TBXA2R,ADCY6,RGS16,GNAQ,PIK3R5,GNA14,RAPGEF4,RGS12,PLCB4,LTB4R,RRAS2,CCR4,VIPR1,CNR2,S1PR1,PLCB3,MAP3K8,PTGER2,ADORA2A,PTGER4,PRKCA,ADRB2
G-Protein Coupled Receptor Signaling	TR_FC>2_genes - 2016-06-09 03:49 PM	1.21E00	8.79E-02	NaN	SRC,GNAQ,RGS16,ADCY6,PIK3R5,RAPGEF4,PDE8A,LTB4R,PLCB4,CAMK2D,CCR4,VIPR1,DUSP1,PDE3B,S1PR1,PLCB3,MAP3K8,DUSP4,PTGER2,ADORA2A,PRKCA
Factors Promoting Cardiogenesis in Vertebrates	TR-Th2_FC>2_genes - 2016-06-09 03:50 PM	9.51E-01	1.49E-01	NaN	TCF4,BMPR1A,TGFBR3,TDGF1,TGFB3,SMAD4,LEF1,BMP7,SMAD5,PRKD3,SMAD1,ACVR1B,PRKCA
Factors Promoting Cardiogenesis in Vertebrates	nT-Th2_FC>2_genes - 2016-06-09 03:50 PM	1.06E00	1.49E-01	NaN	BMPR1A,TGFBR3,CDC6,TDGF1,SMO,TGFB3,BMPR2,BMP7,LEF1,SMAD1,ACVR2A,ACVR1B,PRKCA
Factors Promoting Cardiogenesis in Vertebrates	TR_FC>2_genes - 2016-06-09 03:49 PM	1.4E00	1.15E-01	NaN	TGFBR1,BMPR1A,TGFBR3,CDC6,BMPR2,LEF1,BMP7,PRKD3,Tcf7,PRKCA
Apoptosis Signaling	TR-Th2_FC>2_genes - 2016-06-09 03:50 PM	9.51E-01	1.49E-01	0.577	ENDOG,MAP3K14,NAIP,Naip1 (includes others),NRAS,RRAS2,CASP3,APAF1,MAP3K5,BCL2A1,CDK1,CASP7,PRKCA
Apoptosis Signaling	nT-Th2_FC>2_genes - 2016-06-09 03:50 PM	2.71E00	2.07E-01	0.728	NAIP,MAP3K14,Naip1 (includes others),CASP3,BAD,TNFRSF1A,MAPK8,APAF1,MAP3K5,CDK1,BCL2L1,RRAS2,TNFRSF1B,BCL2A1,CASP7,FASLG,CAPN3,PRKCA
Apoptosis Signaling	TR_FC>2_genes - 2016-06-09 03:49 PM	1.4E00	1.15E-01	0.000	BCL2L1,NAIP,Naip1 (includes others),CASP3,TNFRSF1B,BCL2A1,CDK1,CASP7,PRKCA,CAPN3
FcγRIIB Signaling in B Lymphocytes	TR-Th2_FC>2_genes - 2016-06-09 03:50 PM	9.43E-01	1.75E-01	-1.890	NRAS,RRAS2,SYK,PIK3R1,SOS1,PIK3R5,DOK1
FcγRIIB Signaling in B Lymphocytes	TR_FC>2_genes - 2016-06-09 03:49 PM	3.49E-01	7.5E-02	NaN	CD79B,PIK3R5,MAPK12
IL-12 Signaling and Production in Macrophages	TR-Th2_FC>2_genes - 2016-06-09 03:50 PM	9.4E-01	1.43E-01	NaN	IFNG,APOE,IL12RB1,PIK3R1,MAF,PIK3R5,IFNGR1,CEBPB,STAT4,LYZ,JUN,TGFB3,MAP3K8,PRKD3,PRKCA,IL4
IL-12 Signaling and Production in Macrophages	nT-Th2_FC>2_genes - 2016-06-09 03:50 PM	6.61E-01	1.25E-01	NaN	PPARG,IFNG,APOE,IL12RB1,MAF,MAPK8,PIK3R5,LYZ,JUN,TGFB3,MAP3K8,RXRA,PRKCA,IL4
IL-12 Signaling and Production in Macrophages	TR_FC>2_genes - 2016-06-09 03:49 PM	1.71E00	1.16E-01	NaN	IFNG,LYZ,CD40LG,IL10,IL12RB1,MAF,PIK3R5,IFNGR1,MAP3K8,IRF8,MAPK12,PRKD3,PRKCA
Acyl-CoA Hydrolysis	TR-Th2_FC>2_genes - 2016-06-09 03:50 PM	9.21E-01	2.5E-01	NaN	PPT1,ACOT7,THEM4
Acyl-CoA Hydrolysis	nT-Th2_FC>2_genes - 2016-06-09 03:50 PM	4.72E-01	1.67E-01	NaN	ACOT7,THEM4
Acyl-CoA Hydrolysis	TR_FC>2_genes - 2016-06-09 03:49 PM	2.74E-01	8.33E-02	NaN	ACOT7
IL-8 Signaling	TR-Th2_FC>2_genes - 2016-06-09 03:50 PM	9.19E-01	1.34E-01	0.218	VCAM1,PLCB2,NRAS,PIK3R1,GNA12,GNG2,PIK3R5,IRAK3,ITGB3,LIMK1,PLD4,HMOX1,GNB4,JUN,RRAS2,ITGAV,CYBB,GNA13,GNG5,PRKD3,GNG12,FNBP1,PRKCA
IL-8 Signaling	nT-Th2_FC>2_genes - 2016-06-09 03:50 PM	5.87E-01	1.16E-01	0.243	SRC,VCAM1,PLCB2,RHOC,GNG2,MAPK8,PIK3R5,GNG13,IRAK3,LIMK1,PTK2,BCL2L1,HMOX1,GNB4,JUN,RRAS2,CYBB,GNG5,GNG12,PRKCA
Pregnenolone Biosynthesis	TR-Th2_FC>2_genes - 2016-06-09 03:50 PM	9.16E-01	3.33E-01	NaN	CYP11A1,MICAL3
Pregnenolone Biosynthesis	nT-Th2_FC>2_genes - 2016-06-09 03:50 PM	9.48E-01	3.33E-01	NaN	CYP11A1,MICAL3
Melatonin Signaling	TR-Th2_FC>2_genes - 2016-06-09 03:50 PM	9.16E-01	1.56E-01	1.265	PLCB2,PLCB4,CAMK2D,RORA,GNAQ,MAP2K3,RORC,PLCL1,PRKD3,PRKCA
Melatonin Signaling	nT-Th2_FC>2_genes - 2016-06-09 03:50 PM	1.01E00	1.56E-01	2.530	PLCB2,PLCB4,Calm1 (includes others),RORA,GNAQ,PLCB3,MAP2K3,RORC,PLCL1,PRKCA
Melatonin Signaling	TR_FC>2_genes - 2016-06-09 03:49 PM	1.81E00	1.41E-01	1.667	PLCB4,CAMK2D,RORA,GNAQ,PLCB3,RORC,PLCL1,PRKD3,PRKCA
Antiproliferative Role of TOB in T Cell Signaling	TR-Th2_FC>2_genes - 2016-06-09 03:50 PM	9.04E-01	1.92E-01	NaN	RB1,IL2,TGFB3,TOB1,SMAD4
Antiproliferative Role of TOB in T Cell Signaling	nT-Th2_FC>2_genes - 2016-06-09 03:50 PM	5.95E-01	1.54E-01	NaN	CCNA2,IL2,TGFB3,TOB1
Antiproliferative Role of TOB in T Cell Signaling	TR_FC>2_genes - 2016-06-09 03:49 PM	6.75E-01	1.15E-01	NaN	CCNA2,TGFBR1,TWSG1
Melanoma Signaling	TR-Th2_FC>2_genes - 2016-06-09 03:50 PM	9E-01	1.71E-01	NaN	RB1,NRAS,RRAS2,MITF,PIK3R1,CDKN1A,PIK3R5
Melanoma Signaling	nT-Th2_FC>2_genes - 2016-06-09 03:50 PM	6.64E-01	1.46E-01	NaN	RRAS2,BAD,E2F1,CDKN1A,PIK3R5,PTEN
GADD45 Signaling	TR-Th2_FC>2_genes - 2016-06-09 03:50 PM	8.98E-01	2.11E-01	NaN	GADD45B,CDKN1A,CDK1,CCNB1
GADD45 Signaling	nT-Th2_FC>2_genes - 2016-06-09 03:50 PM	2.09E00	3.16E-01	NaN	GADD45B,GADD45A,CDKN1A,BRCA1,CDK1,CCNB1
GADD45 Signaling	TR_FC>2_genes - 2016-06-09 03:49 PM	1.59E00	2.11E-01	NaN	GADD45B,BRCA1,CDK1,CCNB1
CD27 Signaling in Lymphocytes	TR-Th2_FC>2_genes - 2016-06-09 03:50 PM	8.89E-01	1.63E-01	-0.378	MAP3K9,MAP3K14,JUN,CASP3,APAF1,MAP3K8,MAP2K3,MAP3K5
CD27 Signaling in Lymphocytes	nT-Th2_FC>2_genes - 2016-06-09 03:50 PM	2.13E00	2.24E-01	-0.632	BCL2L1,MAP3K14,SIVA1,JUN,CASP3,MAPK8,APAF1,MAP3K8,MAP2K3,MAP3K5,MAP3K3
CD27 Signaling in Lymphocytes	TR_FC>2_genes - 2016-06-09 03:49 PM	7.46E-01	1.02E-01	0.447	BCL2L1,SIVA1,CASP3,MAP3K8,MAPK12
PPARα/RXRα Activation	TR-Th2_FC>2_genes - 2016-06-09 03:50 PM	8.88E-01	1.33E-01	0.447	MAP3K14,PLCB2,NRAS,TGFBR3,GNAQ,ADCY6,GNA14,IL1R1,JAK2,ACVR1B,IL18RAP,IL1R2,ADCY9,PLCB4,JUN,RRAS2,SOS1,TGFB3,SMAD4,MAP2K3,PLCL1,PRKCA
PPARα/RXRα Activation	nT-Th2_FC>2_genes - 2016-06-09 03:50 PM	1.68E00	1.52E-01	-0.816	MAP3K14,PLCB2,IL1RL1,TGFBR3,ADCY6,MAPK8,GNAQ,BMPR2,IL1R1,GNA14,JAK2,IL6,ACVR1B,IL18RAP,IL1R2,PLCB4,RRAS2,JUN,TGFB3,PLCB3,MAP2K3,RXRA,PLCL1,ACVR2A,PRKCA
PPARα/RXRα Activation	TR_FC>2_genes - 2016-06-09 03:49 PM	8.68E-01	8.48E-02	-1.387	TGFBR1,IL1RL1,TGFBR3,GNAQ,ADCY6,BMPR2,IL18RAP,IL1R2,PLCB4,IL1RL2,GPD2,PLCB3,PLCL1,PRKCA
Production of Nitric Oxide and Reactive Oxygen Species in Macrophages	TR-Th2_FC>2_genes - 2016-06-09 03:50 PM	8.88E-01	1.33E-01	1.091	IFNG,APOE,MAP3K9,MAP3K14,PIK3R1,IFNGR2,PIK3R5,IFNGR1,JAK2,MAP3K5,PPP2R5A,LYZ,JUN,PPM1J,PPM1L,CYBB,MAP3K8,JAK3,PRKD3,FNBP1,PRKCA,IL4
Production of Nitric Oxide and Reactive Oxygen Species in Macrophages	nT-Th2_FC>2_genes - 2016-06-09 03:50 PM	5.53E-01	1.15E-01	0.943	IFNG,APOE,MAP3K14,RHOC,TNFRSF1A,IFNGR2,MAPK8,PIK3R5,JAK2,MAP3K5,LYZ,JUN,PPM1L,CYBB,MAP3K8,TNFRSF1B,MAP3K3,PRKCA,IL4
Production of Nitric Oxide and Reactive Oxygen Species in Macrophages	TR_FC>2_genes - 2016-06-09 03:49 PM	6.73E-01	7.88E-02	1.941	IFNG,NCF1,LYZ,PPM1L,PIK3R5,CYBB,IFNGR1,MAP3K8,IRF8,TNFRSF1B,MAPK12,PRKD3,PRKCA
Germ Cell-Sertoli Cell Junction Signaling	TR-Th2_FC>2_genes - 2016-06-09 03:50 PM	8.86E-01	1.35E-01	NaN	ITGB1,MAP3K9,MAP3K14,NRAS,PIK3R1,PIK3R5,TUBA4A,ITGA6,MAP3K5,LIMK1,RRAS2,ACTA2,TGFB3,MAP3K8,MAP2K3,ACTG2,VCL,FNBP1,RAB8B,ACTN1
Germ Cell-Sertoli Cell Junction Signaling	nT-Th2_FC>2_genes - 2016-06-09 03:50 PM	1.97E00	1.62E-01	NaN	ITGB1,SRC,MAP3K14,RHOC,TNFRSF1A,ACTN2,ITGA2,PIK3R5,MAPK8,ITGA6,MAP3K5,LIMK1,TUBB2B,PTK2,PAK1,RRAS2,ACTA2,TGFB3,MAP3K8,MAP2K3,ACTG2,MAP3K3,RAB8B,ACTN1
Germ Cell-Sertoli Cell Junction Signaling	TR_FC>2_genes - 2016-06-09 03:49 PM	5.26E-01	7.43E-02	NaN	ITGB1,SRC,TGFBR1,TUBB2A,PIK3R5,MAP3K8,ACTG2,GSN,MAPK12,ACTN1,TUBB2B
Huntington's Disease Signaling	TR-Th2_FC>2_genes - 2016-06-09 03:50 PM	8.85E-01	1.29E-01	NaN	PLCB2,SGK1,PIK3R1,PIK3R5,CASP4,GNA14,CDK5R1,TGM2,GNB4,JUN,SOS1,CASP1,IGF1R,GNG5,PRKD3,GNG12,PRKCA,CASP3,HSPA9,GNG2,GNAQ,APAF1,HIP1,STX1A,HSPA2,PLCB4,PENK,CASP7
Huntington's Disease Signaling	nT-Th2_FC>2_genes - 2016-06-09 03:50 PM	1.41E00	1.38E-01	2.000	PLCB2,PACSIN1,PIK3R5,GNG13,CASP4,GNA14,CDK5R1,TGM2,GNB4,JUN,CASP1,DLG4,GNG5,GNG12,PRKCA,CASP3,GNG2,GNAQ,MAPK8,APAF1,ITPR1,HIP1,STX1A,HSPA2,BCL2L1,PLCB4,PENK,PLCB3,CASP7,CAPN3
Huntington's Disease Signaling	TR_FC>2_genes - 2016-06-09 03:49 PM	1.35E00	9.22E-02	NaN	HDAC9,CASP3,SGK1,SH3GL3,GNG2,GNAQ,PIK3R5,CASP4,HIP1,TGM2,BCL2L1,PLCB4,PENK,CASP1,IGF1R,PLCB3,PRKD3,CASP7,PRKCA,CAPN3
Myc Mediated Apoptosis Signaling	TR-Th2_FC>2_genes - 2016-06-09 03:50 PM	8.84E-01	1.58E-01	NaN	MYC,NRAS,RRAS2,CASP3,PIK3R1,SOS1,IGF1R,APAF1,PIK3R5
Myc Mediated Apoptosis Signaling	nT-Th2_FC>2_genes - 2016-06-09 03:50 PM	4.75E-01	1.23E-01	NaN	RRAS2,CASP3,BAD,MAPK8,APAF1,PIK3R5,FASLG
Myc Mediated Apoptosis Signaling	TR_FC>2_genes - 2016-06-09 03:49 PM	3.32E-01	7.02E-02	NaN	CASP3,IGF1R,PIK3R5,MAPK12
IL-10 Signaling	TR-Th2_FC>2_genes - 2016-06-09 03:50 PM	8.83E-01	1.54E-01	NaN	IL1R2,HMOX1,SOCS3,MAP3K14,IL4R,JUN,IL1RN,MAP2K3,IL1R1,IL18RAP
IL-10 Signaling	nT-Th2_FC>2_genes - 2016-06-09 03:50 PM	2.84E00	2.31E-01	NaN	CCR1,SOCS3,MAP3K14,CCR5,IL4R,IL1RL1,MAPK8,IL6,IL1R1,IL18RAP,IL1R2,HMOX1,JUN,IL10RA,MAP2K3
IL-10 Signaling	TR_FC>2_genes - 2016-06-09 03:49 PM	2.23E00	1.54E-01	NaN	IL1R2,CCR5,IL1RL2,IL10,FCGR2A,IL1RN,IL1RL1,IL10RA,MAPK12,IL18RAP
Erythropoietin Signaling	TR-Th2_FC>2_genes - 2016-06-09 03:50 PM	8.83E-01	1.54E-01	NaN	SOCS3,JUN,NRAS,RRAS2,PIK3R1,SOS1,PIK3R5,JAK2,PRKD3,PRKCA
Erythropoietin Signaling	nT-Th2_FC>2_genes - 2016-06-09 03:50 PM	3.29E-01	1.08E-01	NaN	SRC,SOCS3,JUN,RRAS2,PIK3R5,JAK2,PRKCA
Erythropoietin Signaling	TR_FC>2_genes - 2016-06-09 03:49 PM	2.44E-01	6.15E-02	NaN	SRC,PIK3R5,PRKD3,PRKCA
Primary Immunodeficiency Signaling	TR-Th2_FC>2_genes - 2016-06-09 03:50 PM	8.74E-01	1.76E-01	NaN	IL7R,ICOS,ZAP70,ADA,IGHM,JAK3
Primary Immunodeficiency Signaling	TR_FC>2_genes - 2016-06-09 03:49 PM	1.26E00	1.47E-01	NaN	IL7R,CD40LG,ICOS,IGHM,CD8A
PTEN Signaling	TR-Th2_FC>2_genes - 2016-06-09 03:50 PM	8.67E-01	1.39E-01	1.807	ITGB1,NRAS,CASP3,TGFBR3,PIK3R1,PIK3R5,INPPL1,CNKSR3,IGF2R,RRAS2,FOXO1,BMPR1A,NTRK3,CDKN1A,SOS1,IGF1R
PTEN Signaling	nT-Th2_FC>2_genes - 2016-06-09 03:50 PM	2.05E00	1.74E-01	0.894	ITGB1,CASP3,BAD,TGFBR3,ITGA2,PIK3R5,BMPR2,CNKSR3,IGF2R,PTEN,PTK2,BCL2L1,RRAS2,FOXO1,INPP5F,BMPR1A,NTRK3,CDKN1A,FASLG,MAGI3
PTEN Signaling	TR_FC>2_genes - 2016-06-09 03:49 PM	1.03E00	9.57E-02	-0.302	ITGB1,BCL2L1,TGFBR1,CASP3,INPP5F,BMPR1A,NTRK3,TGFBR3,IGF1R,PIK3R5,BMPR2
Fcγ Receptor-mediated Phagocytosis in Macrophages and Monocytes	TR-Th2_FC>2_genes - 2016-06-09 03:50 PM	8.67E-01	1.44E-01	2.496	PLD4,VAV2,GAB2,HMOX1,FYN,PLA2G6,ACTA2,SYK,PIK3R1,ACTG2,PRKD3,LCP2,PRKCA
Fcγ Receptor-mediated Phagocytosis in Macrophages and Monocytes	nT-Th2_FC>2_genes - 2016-06-09 03:50 PM	5.56E-01	1.22E-01	1.508	NCK2,GAB2,HMOX1,PLA2G6,SRC,PAK1,ACTA2,ACTG2,CSF2,PTEN,PRKCA
Fcγ Receptor-mediated Phagocytosis in Macrophages and Monocytes	TR_FC>2_genes - 2016-06-09 03:49 PM	7.31E-01	8.89E-02	1.414	VAV2,SRC,NCF1,FCGR2A,VAV3,ACTG2,PRKD3,PRKCA
RANK Signaling in Osteoclasts	TR-Th2_FC>2_genes - 2016-06-09 03:50 PM	8.33E-01	1.45E-01	-0.905	MAP3K9,MAP3K14,TNFSF11,JUN,MITF,PIK3R1,PIK3R5,NFATC2,MAP3K8,MAP3K5,NFATC1,PPP3CA
RANK Signaling in Osteoclasts	nT-Th2_FC>2_genes - 2016-06-09 03:50 PM	9.31E-01	1.45E-01	0.302	MAP3K14,SRC,TNFSF11,Calm1 (includes others),JUN,MAPK8,PIK3R5,NFATC2,MAP3K8,MAP3K5,MAP3K3,NFATC1
RANK Signaling in Osteoclasts	TR_FC>2_genes - 2016-06-09 03:49 PM	6.1E-01	8.43E-02	1.134	SRC,TNFSF11,PIK3R5,MAP3K8,GSN,MAPK12,NFATC1
Notch Signaling	TR-Th2_FC>2_genes - 2016-06-09 03:50 PM	8.3E-01	1.71E-01	NaN	FURIN,DTX3,DTX4,HES5,APH1B,LFNG
Notch Signaling	nT-Th2_FC>2_genes - 2016-06-09 03:50 PM	5.79E-01	1.43E-01	NaN	FURIN,DTX3,DTX4,RBPJ,JAG1
ATM Signaling	TR-Th2_FC>2_genes - 2016-06-09 03:50 PM	8.17E-01	1.53E-01	0.000	RAD51,JUN,GADD45B,CDKN1A,CCNB2,CDK1,CHEK2,CHEK1,CCNB1
ATM Signaling	nT-Th2_FC>2_genes - 2016-06-09 03:50 PM	1.54E00	1.86E-01	-0.333	RAD51,JUN,GADD45B,GADD45A,CDKN1A,MAPK8,CCNB2,BRCA1,CDK1,CHEK1,CCNB1
ATM Signaling	TR_FC>2_genes - 2016-06-09 03:49 PM	1.57E00	1.36E-01	0.378	RAD51,GADD45B,CCNB2,MAPK12,BRCA1,CDK1,CHEK1,CCNB1
Neuregulin Signaling	TR-Th2_FC>2_genes - 2016-06-09 03:50 PM	8.06E-01	1.43E-01	-0.905	ITGB1,MYC,NRAS,RRAS2,PTPN11,PIK3R1,SOS1,PRKD3,CDK5R1,AREG,PRKCA,MATK
Neuregulin Signaling	nT-Th2_FC>2_genes - 2016-06-09 03:50 PM	9.02E-01	1.43E-01	0.632	ITGB1,SRC,RRAS2,BAD,PTPN11,ITGA2,DLG4,CDK5R1,AREG,PTEN,PRKCA,MATK
Neuregulin Signaling	TR_FC>2_genes - 2016-06-09 03:49 PM	5.93E-01	8.33E-02	1.633	ITGB1,RPS6,SRC,GRB7,PRKD3,AREG,PRKCA
Sphingomyelin Metabolism	TR-Th2_FC>2_genes - 2016-06-09 03:50 PM	8E-01	2.86E-01	NaN	SMPD5,SGMS1
Sphingomyelin Metabolism	TR_FC>2_genes - 2016-06-09 03:49 PM	4.46E-01	1.43E-01	NaN	SGMS1
PDGF Signaling	TR-Th2_FC>2_genes - 2016-06-09 03:50 PM	7.98E-01	1.45E-01	-0.905	MYC,JUN,NRAS,RRAS2,PIK3R1,SOS1,PIK3R5,INPPL1,JAK2,JAK3,PRKCA
PDGF Signaling	nT-Th2_FC>2_genes - 2016-06-09 03:50 PM	4.69E-01	1.18E-01	-1.000	SRC,JUN,RRAS2,INPP5F,SPHK2,MAPK8,PIK3R5,JAK2,PRKCA
Signaling by Rho Family GTPases	TR-Th2_FC>2_genes - 2016-06-09 03:50 PM	7.86E-01	1.26E-01	0.894	PIK3R1,PIK3R5,GNA14,LIMK1,GNB4,JUN,BAIAP2,CIT,CYBB,GNA13,ACTG2,GNG5,GNG12,ITGB1,MAP3K9,SEPT8,ARHGEF12,GNA12,MYLPF,GNG2,GNAQ,CDC42EP4,ACTA2,CYFIP1,SEPT10,ARHGEF18,ARHGEF10,FNBP1
Signaling by Rho Family GTPases	nT-Th2_FC>2_genes - 2016-06-09 03:50 PM	1.9E00	1.48E-01	0.000	DIAPH3,PIK3R5,GNG13,GNA14,LIMK1,PTK2,STMN1,GNB4,PAK1,JUN,CIT,CYBB,MYL4,ARHGEF11,ACTG2,GNG5,GNG12,ITGB1,SEPT8,ARHGEF12,RHOC,MYLPF,ITGA2,GNG2,MAPK8,GNAQ,CDC42EP4,ACTA2,CYFIP1,SEPT10,ARHGEF18,ARHGEF10,SEPT6
Heparan Sulfate Biosynthesis (Late Stages)	TR-Th2_FC>2_genes - 2016-06-09 03:50 PM	7.82E-01	1.59E-01	NaN	CHST2,HS3ST3B1,UST,CHST11,EXT1,CHST10,PRDX6
Heparan Sulfate Biosynthesis (Late Stages)	nT-Th2_FC>2_genes - 2016-06-09 03:50 PM	5.72E-01	1.36E-01	NaN	CHST2,UST,CHST11,GLCE,CHST15,PRDX6
Heparan Sulfate Biosynthesis (Late Stages)	TR_FC>2_genes - 2016-06-09 03:49 PM	5.49E-01	9.09E-02	NaN	CHST2,HS3ST3B1,UST,CHST11
Role of JAK1, JAK2 and TYK2 in Interferon Signaling	TR-Th2_FC>2_genes - 2016-06-09 03:50 PM	7.8E-01	1.9E-01	NaN	IFNG,IFNGR2,IFNGR1,JAK2
Role of JAK1, JAK2 and TYK2 in Interferon Signaling	nT-Th2_FC>2_genes - 2016-06-09 03:50 PM	4.6E-01	1.43E-01	NaN	IFNG,IFNGR2,JAK2
Role of JAK1, JAK2 and TYK2 in Interferon Signaling	TR_FC>2_genes - 2016-06-09 03:49 PM	4.3E-01	9.52E-02	NaN	IFNG,IFNGR1
Pancreatic Adenocarcinoma Signaling	TR-Th2_FC>2_genes - 2016-06-09 03:50 PM	7.76E-01	1.37E-01	1.000	RALA,PIK3R1,PIK3R5,JAK2,E2F3,CDKN2B,PLD4,RAD51,HMOX1,RB1,CDKN1A,TGFB3,SMAD4,JAK3
Pancreatic Adenocarcinoma Signaling	nT-Th2_FC>2_genes - 2016-06-09 03:50 PM	8.8E-01	1.37E-01	0.707	BAD,MAPK8,PIK3R5,JAK2,E2F3,CDKN2B,BIRC5,RAD51,HMOX1,BCL2L1,E2F1,CDKN1A,TGFB3,E2F2
Pancreatic Adenocarcinoma Signaling	TR_FC>2_genes - 2016-06-09 03:49 PM	7.63E-01	8.82E-02	1.633	RAD51,BCL2L1,TGFBR1,PIK3R5,VEGFC,MAPK12,E2F3,BIRC5,RALGDS
nNOS Signaling in Skeletal Muscle Cells	TR-Th2_FC>2_genes - 2016-06-09 03:50 PM	7.68E-01	2.14E-01	NaN	RYR3,RYR1,DAG1
nNOS Signaling in Skeletal Muscle Cells	nT-Th2_FC>2_genes - 2016-06-09 03:50 PM	2.05E00	3.57E-01	NaN	SNTB2,Calm1 (includes others),RYR1,DAG1,CAPN3
nNOS Signaling in Skeletal Muscle Cells	TR_FC>2_genes - 2016-06-09 03:49 PM	2.31E-01	7.14E-02	NaN	CAPN3
TNFR2 Signaling	TR-Th2_FC>2_genes - 2016-06-09 03:50 PM	7.56E-01	1.72E-01	-2.236	TANK,MAP3K14,NAIP,Naip1 (includes others),JUN
TNFR2 Signaling	nT-Th2_FC>2_genes - 2016-06-09 03:50 PM	1.21E00	2.07E-01	-1.633	MAP3K14,NAIP,Naip1 (includes others),JUN,MAPK8,TNFRSF1B
TNFR2 Signaling	TR_FC>2_genes - 2016-06-09 03:49 PM	1.53E00	1.72E-01	0.000	NAIP,Naip1 (includes others),LTA,TNFRSF1B,TRAF1
Gap Junction Signaling	TR-Th2_FC>2_genes - 2016-06-09 03:50 PM	7.55E-01	1.3E-01	NaN	PLCB2,NRAS,ITPR2,PIK3R1,GNAQ,TUBA4A,PIK3R5,ADCY6,ADCY9,PLCB4,RRAS2,ACTA2,SOS1,ITPR3,ACTG2,PLCL1,PRKD3,PPP3CA,PRKCA
Gap Junction Signaling	nT-Th2_FC>2_genes - 2016-06-09 03:50 PM	4.25E-01	1.1E-01	NaN	SRC,PLCB2,GUCY1A3,GNAQ,PIK3R5,ADCY6,ITPR1,TUBB2B,PLCB4,RRAS2,ACTA2,PLCB3,ACTG2,PLCL1,GUCY1B3,PRKCA
Gap Junction Signaling	TR_FC>2_genes - 2016-06-09 03:49 PM	1.19E00	9.59E-02	NaN	SRC,GUCY1A3,TUBB2A,GNAQ,PIK3R5,ADCY6,TUBB2B,CSNK1E,PLCB4,PLCB3,ACTG2,PLCL1,PRKD3,PRKCA
Regulation of Cellular Mechanics by Calpain Protease	TR-Th2_FC>2_genes - 2016-06-09 03:50 PM	7.5E-01	1.51E-01	-0.447	ITGB1,RB1,NRAS,RRAS2,CDK6,VCL,CDK1,ACTN1
Regulation of Cellular Mechanics by Calpain Protease	nT-Th2_FC>2_genes - 2016-06-09 03:50 PM	2.31E00	2.26E-01	0.000	ITGB1,PTK2,CCNA2,SRC,RRAS2,ACTN2,ITGA2,CDK6,CNGA1,CDK1,ACTN1,CAPN3
Regulation of Cellular Mechanics by Calpain Protease	TR_FC>2_genes - 2016-06-09 03:49 PM	1.83E00	1.51E-01	0.447	ITGB1,CCNA2,SRC,CDK6,CNGA1,CDK1,ACTN1,CAPN3
LPS-stimulated MAPK Signaling	TR-Th2_FC>2_genes - 2016-06-09 03:50 PM	7.35E-01	1.43E-01	-1.667	MAP3K14,JUN,NRAS,RRAS2,PIK3R1,PIK3R5,MAP2K3,MAP3K5,PRKD3,PRKCA
LPS-stimulated MAPK Signaling	nT-Th2_FC>2_genes - 2016-06-09 03:50 PM	5.92E-01	1.29E-01	-1.414	MAP3K14,PAK1,JUN,RRAS2,MAPK8,PIK3R5,MAP2K3,MAP3K5,PRKCA
Small Cell Lung Cancer Signaling	TR-Th2_FC>2_genes - 2016-06-09 03:50 PM	7.35E-01	1.43E-01	NaN	MYC,PIAS3,RB1,PIK3R1,TRAF4,RARB,APAF1,PIK3R5,CDK6,CDKN2B
Small Cell Lung Cancer Signaling	nT-Th2_FC>2_genes - 2016-06-09 03:50 PM	2.1E00	2E-01	NaN	FHIT,CDK6,APAF1,PIK3R5,CDKN2B,PTEN,PTK2,BCL2L1,PIAS3,RARB,E2F1,TRAF4,CKS1B,RXRA
Small Cell Lung Cancer Signaling	TR_FC>2_genes - 2016-06-09 03:49 PM	3.67E-01	7.14E-02	NaN	BCL2L1,PIK3R5,CKS1B,CDK6,TRAF1
Sertoli Cell-Sertoli Cell Junction Signaling	TR-Th2_FC>2_genes - 2016-06-09 03:50 PM	7.27E-01	1.27E-01	NaN	ITGB1,MAP3K9,MAP3K14,TJP2,NRAS,TGFBR3,TUBA4A,YBX3,MAP3K5,TJP3,RRAS2,JUN,CLDN12,ACTA2,TGFB3,MAP3K8,MAP2K3,ACTG2,VCL,ACTN1,RAB8B
Sertoli Cell-Sertoli Cell Junction Signaling	nT-Th2_FC>2_genes - 2016-06-09 03:50 PM	2.48E00	1.7E-01	NaN	TGFBR3,MAP3K5,TUBB2B,PTEN,MPP6,JUN,ACTG2,GUCY1B3,ACTN1,RAB8B,ITGB1,MAP3K14,SRC,TJP2,GUCY1A3,TNFRSF1A,ACTN2,ITGA2,MAPK8,YBX3,TJP3,RRAS2,ACTA2,CLDN12,TGFB3,MAP2K3,MAP3K8,MAP3K3
Sertoli Cell-Sertoli Cell Junction Signaling	TR_FC>2_genes - 2016-06-09 03:49 PM	6.73E-01	7.88E-02	NaN	ITGB1,SRC,TJP2,CLDN12,GUCY1A3,TGFBR3,TUBB2A,YBX3,MAP3K8,ACTG2,MAPK12,ACTN1,TUBB2B
IL-17A Signaling in Gastric Cells	TR-Th2_FC>2_genes - 2016-06-09 03:50 PM	7.27E-01	1.82E-01	NaN	CXCL10,JUN,CCL5,IL17RA
IL-17A Signaling in Gastric Cells	nT-Th2_FC>2_genes - 2016-06-09 03:50 PM	7.74E-01	1.82E-01	NaN	CXCL10,JUN,MAPK8,CCL5
IL-17A Signaling in Gastric Cells	TR_FC>2_genes - 2016-06-09 03:49 PM	8.27E-01	1.36E-01	NaN	CXCL10,CCL5,MAPK12
Gαi Signaling	TR-Th2_FC>2_genes - 2016-06-09 03:50 PM	7.22E-01	1.33E-01	0.277	NRAS,RALA,TBXA2R,GNG2,ADCY6,RGS12,GNB4,ADCY9,RRAS2,CCR4,CNR2,SOS1,S1PR1,GNG5,GNG12
Gαi Signaling	nT-Th2_FC>2_genes - 2016-06-09 03:50 PM	6.42E-01	1.24E-01	-0.302	SRC,TBXA2R,GNG2,ADCY6,GNG13,RGS12,GNB4,LTB4R,RRAS2,CCR4,CNR2,S1PR1,GNG5,GNG12
Gαi Signaling	TR_FC>2_genes - 2016-06-09 03:49 PM	2.65E-01	6.19E-02	-0.378	SRC,LTB4R,CCR4,GNG2,ADCY6,S1PR1,RALGDS
Prostate Cancer Signaling	TR-Th2_FC>2_genes - 2016-06-09 03:50 PM	7.19E-01	1.39E-01	NaN	RB1,NRAS,RRAS2,AR,KLK3,FOXO1,PIK3R1,CDKN1A,SOS1,PIK3R5,LEF1
Prostate Cancer Signaling	nT-Th2_FC>2_genes - 2016-06-09 03:50 PM	5.94E-01	1.27E-01	NaN	RRAS2,AR,BAD,KLK3,FOXO1,E2F1,CDKN1A,PIK3R5,LEF1,PTEN
Acute Phase Response Signaling	TR-Th2_FC>2_genes - 2016-06-09 03:50 PM	7.13E-01	1.27E-01	0.728	SOCS3,MAP3K14,TCF4,NRAS,C3,PIK3R1,IL6R,SERPINF1,JAK2,MAP3K5,IL1R1,CEBPB,HMOX1,JUN,RRAS2,TF,PTPN11,IL1RN,SOS1,MAP2K3
Acute Phase Response Signaling	nT-Th2_FC>2_genes - 2016-06-09 03:50 PM	8.35E-01	1.27E-01	0.471	IL6ST,SOCS3,MAP3K14,FN1,C3,TNFRSF1A,IL6R,MAPK8,SERPINF1,MAP3K5,IL6,JAK2,IL1R1,HMOX1,JUN,RRAS2,PTPN11,SOCS2,MAP2K3,TNFRSF1B
RhoGDI Signaling	TR-Th2_FC>2_genes - 2016-06-09 03:50 PM	7.1E-01	1.27E-01	-1.387	ITGB1,ARHGEF12,MYLPF,GNA12,GNG2,GNAQ,GNA14,LIMK1,ARHGAP5,GNB4,ACTA2,CD44,ARHGAP12,ARHGEF18,ACTG2,GNA13,GNG5,ARHGEF10,FNBP1,GNG12,PRKCA
RhoGDI Signaling	nT-Th2_FC>2_genes - 2016-06-09 03:50 PM	1.42E00	1.45E-01	-0.728	ITGB1,SRC,ARHGEF12,RHOC,MYLPF,GNG2,ITGA2,GNAQ,GNG13,GNA14,LIMK1,GNB4,PAK1,ACTA2,CD44,MYL4,ARHGAP12,ARHGEF18,ARHGEF11,ACTG2,GNG5,ARHGEF10,GNG12,PRKCA
RhoGDI Signaling	TR_FC>2_genes - 2016-06-09 03:49 PM	3.57E-01	6.63E-02	-2.333	ITGB1,ARHGEF5,SRC,ARHGEF12,GNG2,CD44,GNAQ,ARHGAP12,ACTG2,PIP5K1B,PRKCA
Thyronamine and Iodothyronamine Metabolism	TR-Th2_FC>2_genes - 2016-06-09 03:50 PM	7.07E-01	5E-01	NaN	DIO2
Thyronamine and Iodothyronamine Metabolism	nT-Th2_FC>2_genes - 2016-06-09 03:50 PM	7.25E-01	5E-01	NaN	DIO2
Choline Degradation I	TR-Th2_FC>2_genes - 2016-06-09 03:50 PM	7.07E-01	5E-01	NaN	ALDH7A1
Choline Degradation I	nT-Th2_FC>2_genes - 2016-06-09 03:50 PM	2.01E00	1E00	NaN	CHDH,ALDH7A1
Choline Degradation I	TR_FC>2_genes - 2016-06-09 03:49 PM	9.25E-01	5E-01	NaN	ALDH7A1
Uridine-5'-phosphate Biosynthesis	TR-Th2_FC>2_genes - 2016-06-09 03:50 PM	7.07E-01	5E-01	NaN	CAD
Spermidine Biosynthesis I	TR-Th2_FC>2_genes - 2016-06-09 03:50 PM	7.07E-01	5E-01	NaN	SRM
Spermidine Biosynthesis I	nT-Th2_FC>2_genes - 2016-06-09 03:50 PM	7.25E-01	5E-01	NaN	SRM
Thyroid Hormone Metabolism I (via Deiodination)	TR-Th2_FC>2_genes - 2016-06-09 03:50 PM	7.07E-01	5E-01	NaN	DIO2
Thyroid Hormone Metabolism I (via Deiodination)	nT-Th2_FC>2_genes - 2016-06-09 03:50 PM	7.25E-01	5E-01	NaN	DIO2
Putrescine Biosynthesis III	TR-Th2_FC>2_genes - 2016-06-09 03:50 PM	7.07E-01	5E-01	NaN	ODC1
Putrescine Biosynthesis III	nT-Th2_FC>2_genes - 2016-06-09 03:50 PM	7.25E-01	5E-01	NaN	ODC1
Putrescine Biosynthesis III	TR_FC>2_genes - 2016-06-09 03:49 PM	9.25E-01	5E-01	NaN	ODC1
LPS/IL-1 Mediated Inhibition of RXR Function	TR-Th2_FC>2_genes - 2016-06-09 03:50 PM	7.02E-01	1.24E-01	0.707	APOE,ABCB1,SLC10A1,GSTM3,IL1R1,IL18RAP,CHST2,IL1R2,GSTT2/GSTT2B,HS3ST3B1,FABP2,LY96,JUN,UST,IL1RN,SMOX,RARA,CHST11,CHST10,PLTP,ABCC3,MGST3,GSTK1,ALDH7A1
LPS/IL-1 Mediated Inhibition of RXR Function	nT-Th2_FC>2_genes - 2016-06-09 03:50 PM	1.38E00	1.4E-01	0.000	APOE,IL1RL1,CHST15,CHST2,IL1R2,GSTT2/GSTT2B,JUN,ACSBG1,UST,CHST11,FABP5,TNFRSF1B,ALDH6A1,ALDH7A1,GSTA3,ABCB1,TNFRSF1A,GSTM3,MAPK8,IL1R1,IL18RAP,LY96,MGST2,PLTP,RXRA,ABCC3,MGST3
LPS/IL-1 Mediated Inhibition of RXR Function	TR_FC>2_genes - 2016-06-09 03:49 PM	1.55E00	9.84E-02	1.633	GSTA3,ABCB1,IL1RL1,MGMT,GSTO1,IL18RAP,CHST2,IL1R2,HS3ST3B1,LY96,FABP2,ACSBG1,UST,IL1RL2,IL1RN,CHST11,FABP5,TNFRSF1B,ALDH7A1
CNTF Signaling	TR-Th2_FC>2_genes - 2016-06-09 03:50 PM	6.8E-01	1.49E-01	-1.134	NRAS,RRAS2,PTPN11,PIK3R1,SOS1,PIK3R5,JAK2
CNTF Signaling	nT-Th2_FC>2_genes - 2016-06-09 03:50 PM	7.45E-01	1.49E-01	-0.378	IL6ST,RRAS2,PTPN11,PIK3R5,RPS6KA5,JAK2,RPS6KA2
EIF2 Signaling	TR-Th2_FC>2_genes - 2016-06-09 03:50 PM	6.79E-01	1.26E-01	-3.317	NRAS,RPL3,PIK3R1,RPS18,RPL30,PIK3R5,EIF3J,RPL12,RPL23,RPL14,RRAS2,EIF4G2,RPS20,RPS13,SOS1,RPS9,PPP1R15A,RPL5,RPS25,AGO4
Complement System	TR-Th2_FC>2_genes - 2016-06-09 03:50 PM	6.72E-01	1.61E-01	2.236	CD55,C3,C1QC,C1QBP,C1QB
LXR/RXR Activation	TR-Th2_FC>2_genes - 2016-06-09 03:50 PM	6.68E-01	1.31E-01	0.000	IL1R2,APOE,LYZ,LY96,LDLR,C3,TF,IL1RN,SERPINF1,IL1R1,PLTP,GC,PON3,IL18RAP
LXR/RXR Activation	nT-Th2_FC>2_genes - 2016-06-09 03:50 PM	1.47E00	1.59E-01	-0.243	APOE,C3,IL1RL1,TNFRSF1A,SERPINF1,IL6,IL1R1,IL18RAP,IL1R2,LYZ,LY96,LDLR,PLTP,RXRA,TNFRSF1B,GC,PON3
LXR/RXR Activation	TR_FC>2_genes - 2016-06-09 03:49 PM	9.21E-01	9.35E-02	-1.265	IL1R2,LYZ,LY96,IL1RL2,IL1RN,IL1RL1,SERPINF1,TNFRSF1B,PON3,IL18RAP
Adipogenesis pathway	TR-Th2_FC>2_genes - 2016-06-09 03:50 PM	6.57E-01	1.28E-01	NaN	SAP18,ARNTL,TXNIP,FGF2,CEBPD,SMAD5,HIF1A,CEBPB,EGR2,FOXO1,BMPR1A,CEBPA,BMP7,SMAD1,KAT2A,RPS6KC1
Adipogenesis pathway	nT-Th2_FC>2_genes - 2016-06-09 03:50 PM	1.17E00	1.44E-01	NaN	PPARG,DGKD,TNFRSF1A,FGF2,CEBPD,BMPR2,SAP30,HIF1A,EGR2,FOXO1,BMPR1A,GTF2H4,EZH2,CEBPA,SMO,BMP7,TBL1XR1,SMAD1
Cardiac β-adrenergic Signaling	TR-Th2_FC>2_genes - 2016-06-09 03:50 PM	6.57E-01	1.28E-01	1.134	AKAP12,ADRBK2,GNG2,ADCY6,AKAP6,AKAP7,PPP2R5A,PDE8A,GNB4,AKAP13,ADCY9,CACNA1E,PPM1J,PPM1L,GNG5,GNG12
Regulation of eIF4 and p70S6K Signaling	TR-Th2_FC>2_genes - 2016-06-09 03:50 PM	6.54E-01	1.27E-01	-0.333	ITGB1,NRAS,PIK3R1,RPS18,PIK3R5,EIF3J,PPP2R5A,RRAS2,RPS20,EIF4G2,RPS13,PPM1J,SOS1,PPM1L,RPS9,RPS25,AGO4
ErbB Signaling	TR-Th2_FC>2_genes - 2016-06-09 03:50 PM	6.47E-01	1.34E-01	NaN	JUN,NRAS,RRAS2,FOXO1,PIK3R1,SOS1,PIK3R5,MAP2K3,PRKD3,AREG,PRKCA
ErbB Signaling	nT-Th2_FC>2_genes - 2016-06-09 03:50 PM	5.32E-01	1.22E-01	NaN	NCK2,PAK1,JUN,RRAS2,FOXO1,MAPK8,PIK3R5,MAP2K3,AREG,PRKCA
Differential Regulation of Cytokine Production in Intestinal Epithelial Cells by IL-17A and IL-17F	TR-Th2_FC>2_genes - 2016-06-09 03:50 PM	6.46E-01	1.88E-01	NaN	IFNG,CCL5,IL13
Differential Regulation of Cytokine Production in Intestinal Epithelial Cells by IL-17A and IL-17F	nT-Th2_FC>2_genes - 2016-06-09 03:50 PM	1.18E00	2.5E-01	NaN	IFNG,CCL5,CSF2,IL13
Differential Regulation of Cytokine Production in Intestinal Epithelial Cells by IL-17A and IL-17F	TR_FC>2_genes - 2016-06-09 03:49 PM	1.15E00	1.88E-01	NaN	IFNG,IL10,CCL5
Superpathway of Geranylgeranyldiphosphate Biosynthesis I (via Mevalonate)	TR-Th2_FC>2_genes - 2016-06-09 03:50 PM	6.46E-01	1.88E-01	NaN	PMVK,IDI1,FNTB
Renal Cell Carcinoma Signaling	TR-Th2_FC>2_genes - 2016-06-09 03:50 PM	6.44E-01	1.38E-01	-1.890	JUN,NRAS,RRAS2,PTPN11,PIK3R1,SOS1,PIK3R5,EGLN3,HIF1A
Renal Cell Carcinoma Signaling	nT-Th2_FC>2_genes - 2016-06-09 03:50 PM	3.29E-01	1.08E-01	-1.342	PAK1,JUN,RRAS2,PTPN11,PIK3R5,EGLN3,HIF1A
Renal Cell Carcinoma Signaling	TR_FC>2_genes - 2016-06-09 03:49 PM	2.44E-01	6.15E-02	NaN	HGF,PIK3R5,EGLN3,HIF1A
ErbB4 Signaling	TR-Th2_FC>2_genes - 2016-06-09 03:50 PM	6.31E-01	1.4E-01	-1.890	NRAS,RRAS2,PIK3R1,SOS1,PIK3R5,APH1B,PRKD3,PRKCA
Colorectal Cancer Metastasis Signaling	TR-Th2_FC>2_genes - 2016-06-09 03:50 PM	6.28E-01	1.2E-01	-1.043	SIAH1,TCF4,PIK3R1,PIK3R5,JAK2,MYC,GNB4,JUN,SOS1,SMAD4,GNG5,GNG12,IFNG,NRAS,CASP3,ADRBK2,IL6R,GNG2,ADCY6,IFNGR1,ADCY9,RRAS2,TGFB3,LEF1,PTGER2,JAK3,FNBP1
Colorectal Cancer Metastasis Signaling	nT-Th2_FC>2_genes - 2016-06-09 03:50 PM	1.24E00	1.33E-01	-0.577	IL6ST,SIAH1,BAD,PIK3R5,GNG13,IL6,JAK2,GNB4,ARRB1,JUN,SMO,MMP11,GNG5,GNG12,PTGER4,SRC,IFNG,CASP3,RHOC,TNFRSF1A,IL6R,GNG2,MAPK8,ADCY6,BIRC5,BCL2L1,RRAS2,TGFB3,LEF1,PTGER2
Colorectal Cancer Metastasis Signaling	TR_FC>2_genes - 2016-06-09 03:49 PM	5.16E-01	7.11E-02	1.000	IFNG,SRC,TGFBR1,CASP3,GNG2,PIK3R5,ADCY6,VEGFC,IFNGR1,MAPK12,BIRC5,BCL2L1,LEF1,PTGER2,Tcf7,RALGDS
Glycogen Degradation II	TR-Th2_FC>2_genes - 2016-06-09 03:50 PM	6.25E-01	2.22E-01	NaN	PYGM,PGM1
Glycogen Degradation II	nT-Th2_FC>2_genes - 2016-06-09 03:50 PM	2.15E-01	1.11E-01	NaN	PYGM
Histidine Degradation VI	TR-Th2_FC>2_genes - 2016-06-09 03:50 PM	6.25E-01	2.22E-01	NaN	CYP11A1,MICAL3
Histidine Degradation VI	nT-Th2_FC>2_genes - 2016-06-09 03:50 PM	6.53E-01	2.22E-01	NaN	CYP11A1,MICAL3
Folate Transformations I	TR-Th2_FC>2_genes - 2016-06-09 03:50 PM	6.25E-01	2.22E-01	NaN	MTHFS,MTHFD1
Folate Transformations I	nT-Th2_FC>2_genes - 2016-06-09 03:50 PM	6.53E-01	2.22E-01	NaN	MTHFS,MTHFD1
HIPPO signaling	TR-Th2_FC>2_genes - 2016-06-09 03:50 PM	6.24E-01	1.33E-01	2.121	TJP2,PPM1J,PPM1L,CD44,NF2,SMAD4,FRMD6,SMAD5,INADL,SMAD1,PPP2R5A
HIPPO signaling	nT-Th2_FC>2_genes - 2016-06-09 03:50 PM	5.13E-01	1.2E-01	1.134	DLG5,TJP2,PPM1L,CD44,NF2,DLG4,FRMD6,LATS2,INADL,SMAD1
UVA-Induced MAPK Signaling	TR-Th2_FC>2_genes - 2016-06-09 03:50 PM	6.03E-01	1.31E-01	-0.632	PLCB2,PLCB4,JUN,NRAS,RRAS2,CASP3,TIPARP,PIK3R1,PIK3R5,PLCL1,PRKCA
UVA-Induced MAPK Signaling	nT-Th2_FC>2_genes - 2016-06-09 03:50 PM	1.16E00	1.55E-01	0.000	BCL2L1,PLCB2,PLCB4,JUN,RRAS2,CASP3,MAPK8,PIK3R5,PLCB3,RPS6KA5,RPS6KA2,PLCL1,PRKCA
UVA-Induced MAPK Signaling	TR_FC>2_genes - 2016-06-09 03:49 PM	8.47E-01	9.52E-02	1.414	BCL2L1,PLCB4,CASP3,PIK3R5,PLCB3,MAPK12,PLCL1,PRKCA
IL-9 Signaling	TR-Th2_FC>2_genes - 2016-06-09 03:50 PM	5.98E-01	1.52E-01	0.447	SOCS3,IL9R,PIK3R1,PIK3R5,JAK3
IL-9 Signaling	nT-Th2_FC>2_genes - 2016-06-09 03:50 PM	6.48E-01	1.52E-01	NaN	SOCS3,IL9R,CISH,PIK3R5,SOCS2
IL-9 Signaling	TR_FC>2_genes - 2016-06-09 03:49 PM	4.82E-01	9.09E-02	NaN	CISH,PIK3R5,SOCS2
Oncostatin M Signaling	TR-Th2_FC>2_genes - 2016-06-09 03:50 PM	5.98E-01	1.52E-01	-0.447	NRAS,RRAS2,SOS1,JAK2,JAK3
Oncostatin M Signaling	nT-Th2_FC>2_genes - 2016-06-09 03:50 PM	3.8E-01	1.21E-01	NaN	IL6ST,EPAS1,RRAS2,JAK2
Cell Cycle Regulation by BTG Family Proteins	TR-Th2_FC>2_genes - 2016-06-09 03:50 PM	5.98E-01	1.52E-01	NaN	RB1,PPM1J,PPM1L,E2F3,PPP2R5A
Cell Cycle Regulation by BTG Family Proteins	nT-Th2_FC>2_genes - 2016-06-09 03:50 PM	3.8E-01	1.21E-01	NaN	E2F1,PPM1L,E2F3,E2F2
IGF-1 Signaling	TR-Th2_FC>2_genes - 2016-06-09 03:50 PM	5.97E-01	1.29E-01	-0.302	SOCS3,IGFBP4,JUN,NRAS,RRAS2,FOXO1,PTPN11,PIK3R1,SOS1,IGF1R,PIK3R5,JAK2
IGF-1 Signaling	nT-Th2_FC>2_genes - 2016-06-09 03:50 PM	8.9E-01	1.4E-01	-0.905	IGFBP4,SOCS3,BAD,PIK3R5,MAPK8,IGFBP7,JAK2,PTK2,RRAS2,JUN,PTPN11,FOXO1,SOCS2
Cardiomyocyte Differentiation via BMP Receptors	TR-Th2_FC>2_genes - 2016-06-09 03:50 PM	5.94E-01	1.76E-01	NaN	BMPR1A,SMAD4,BMP7
Cardiomyocyte Differentiation via BMP Receptors	nT-Th2_FC>2_genes - 2016-06-09 03:50 PM	6.3E-01	1.76E-01	NaN	BMPR1A,BMPR2,BMP7
Cardiomyocyte Differentiation via BMP Receptors	TR_FC>2_genes - 2016-06-09 03:49 PM	1.09E00	1.76E-01	NaN	BMPR1A,BMPR2,BMP7
Purine Nucleotides Degradation II (Aerobic)	TR-Th2_FC>2_genes - 2016-06-09 03:50 PM	5.94E-01	1.76E-01	NaN	NT5E,IMPDH1,ADA
Purine Nucleotides Degradation II (Aerobic)	nT-Th2_FC>2_genes - 2016-06-09 03:50 PM	6.3E-01	1.76E-01	NaN	NT5E,IMPDH1,XDH
Purine Nucleotides Degradation II (Aerobic)	TR_FC>2_genes - 2016-06-09 03:49 PM	5.53E-01	1.18E-01	NaN	NT5E,XDH
Role of JAK family kinases in IL-6-type Cytokine Signaling	TR-Th2_FC>2_genes - 2016-06-09 03:50 PM	5.92E-01	1.6E-01	NaN	SOCS3,PTPN11,IL6R,JAK2
Role of JAK family kinases in IL-6-type Cytokine Signaling	nT-Th2_FC>2_genes - 2016-06-09 03:50 PM	2.05E00	2.8E-01	NaN	IL6ST,SOCS3,PTPN11,IL6R,MAPK8,JAK2,IL6
Heparan Sulfate Biosynthesis	TR-Th2_FC>2_genes - 2016-06-09 03:50 PM	5.91E-01	1.4E-01	NaN	CHST2,HS3ST3B1,UST,CHST11,EXT1,CHST10,PRDX6
Heparan Sulfate Biosynthesis	nT-Th2_FC>2_genes - 2016-06-09 03:50 PM	4.25E-01	1.2E-01	NaN	CHST2,UST,CHST11,GLCE,CHST15,PRDX6
Heparan Sulfate Biosynthesis	TR_FC>2_genes - 2016-06-09 03:49 PM	4.35E-01	8E-02	NaN	CHST2,HS3ST3B1,UST,CHST11
Dermatan Sulfate Biosynthesis	TR-Th2_FC>2_genes - 2016-06-09 03:50 PM	5.91E-01	1.4E-01	NaN	CHST2,HS3ST3B1,UST,CHST11,CHST10,DSEL,DSE
Dermatan Sulfate Biosynthesis	nT-Th2_FC>2_genes - 2016-06-09 03:50 PM	2.51E-01	1E-01	NaN	CHST2,UST,CHSY1,CHST11,CHST15
Dermatan Sulfate Biosynthesis	TR_FC>2_genes - 2016-06-09 03:49 PM	1.08E00	1.2E-01	NaN	CHST2,HS3ST3B1,UST,CHSY1,CHST11,DSE
Atherosclerosis Signaling	TR-Th2_FC>2_genes - 2016-06-09 03:50 PM	5.9E-01	1.26E-01	NaN	APOE,IFNG,VCAM1,CXCR4,CCR2,PRDX6,SELPLG,TNFRSF12A,PLA2G6,LYZ,CSF1,IL1RN,COL11A2,TNFSF14
Atherosclerosis Signaling	nT-Th2_FC>2_genes - 2016-06-09 03:50 PM	6.8E-01	1.26E-01	NaN	PLA2G16,APOE,IFNG,VCAM1,CXCR4,CCR2,IL6,PRDX6,PLA2G6,LYZ,SELP,CSF1,COL11A2,TNFSF14
Atherosclerosis Signaling	TR_FC>2_genes - 2016-06-09 03:49 PM	6.2E-01	8.11E-02	NaN	IFNG,LYZ,CD40LG,ALOX15B,SELP,CSF1,IL1RN,CCR2,TNFSF14
Amyotrophic Lateral Sclerosis Signaling	TR-Th2_FC>2_genes - 2016-06-09 03:50 PM	5.77E-01	1.28E-01	NaN	NAIP,Naip1 (includes others),CACNA1E,CASP3,PIK3R1,CASP1,APAF1,PIK3R5,RNF19A,CASP7,PPP3CA,GRINA
Amyotrophic Lateral Sclerosis Signaling	nT-Th2_FC>2_genes - 2016-06-09 03:50 PM	8.64E-01	1.38E-01	NaN	BCL2L1,NAIP,PAK1,Naip1 (includes others),CACNA1E,CACNA1D,CASP3,GRIN2D,CASP1,PIK3R5,APAF1,CASP7,CAPN3
Amyotrophic Lateral Sclerosis Signaling	TR_FC>2_genes - 2016-06-09 03:49 PM	1.21E00	1.06E-01	NaN	BCL2L1,NAIP,Naip1 (includes others),CASP3,CASP1,PIK3R5,NEFH,VEGFC,CASP7,CAPN3
CDK5 Signaling	TR-Th2_FC>2_genes - 2016-06-09 03:50 PM	5.77E-01	1.28E-01	-0.632	ITGB1,LAMC1,ADCY9,NRAS,RRAS2,PPM1J,EGR1,PPM1L,ITGA6,ADCY6,CDK5R1,PPP2R5A
phagosome formation	TR-Th2_FC>2_genes - 2016-06-09 03:50 PM	5.77E-01	1.28E-01	NaN	ITGB1,MRC1,PLCB2,PLCB4,SYK,PIK3R1,PIK3R5,INPPL1,PLCL1,PRKD3,FNBP1,PRKCA
phagosome formation	nT-Th2_FC>2_genes - 2016-06-09 03:50 PM	3.4E-01	1.06E-01	NaN	ITGB1,PLCB2,PLCB4,FN1,RHOC,ITGA2,PIK3R5,PLCB3,PLCL1,PRKCA
phagosome formation	TR_FC>2_genes - 2016-06-09 03:49 PM	6.62E-01	8.51E-02	NaN	ITGB1,PLCB4,FCGR2A,PIK3R5,PLCB3,PLCL1,PRKD3,PRKCA
Stearate Biosynthesis I (Animals)	TR-Th2_FC>2_genes - 2016-06-09 03:50 PM	5.64E-01	1.47E-01	NaN	FAM213B,DHCR24,PPT1,ACOT7,THEM4
Semaphorin Signaling in Neurons	TR-Th2_FC>2_genes - 2016-06-09 03:50 PM	5.64E-01	1.37E-01	NaN	ITGB1,FYN,CRMP1,ARHGEF12,FNBP1,SEMA7A,LIMK1
Semaphorin Signaling in Neurons	nT-Th2_FC>2_genes - 2016-06-09 03:50 PM	1.21E00	1.76E-01	NaN	ITGB1,PTK2,CRMP1,PAK1,ARHGEF12,RHOC,SEMA7A,LIMK1,NRP1
Semaphorin Signaling in Neurons	TR_FC>2_genes - 2016-06-09 03:49 PM	6.97E-01	9.8E-02	NaN	ITGB1,CRMP1,ARHGEF12,SEMA7A,NRP1
Endometrial Cancer Signaling	TR-Th2_FC>2_genes - 2016-06-09 03:50 PM	5.64E-01	1.37E-01	NaN	MYC,NRAS,RRAS2,PIK3R1,SOS1,PIK3R5,LEF1
Regulation of the Epithelial-Mesenchymal Transition Pathway	TR-Th2_FC>2_genes - 2016-06-09 03:50 PM	5.56E-01	1.19E-01	NaN	ID2,TCF4,SNAI2,NRAS,FGF2,EGR1,PIK3R1,PIK3R5,HIF1A,JAK2,FGF13,RRAS2,PTPN11,SOS1,ZEB2,TGFB3,SMAD4,APH1B,LEF1,MAP2K3,JAK3
Diphthamide Biosynthesis	TR-Th2_FC>2_genes - 2016-06-09 03:50 PM	5.54E-01	3.33E-01	NaN	DPH5
Diphthamide Biosynthesis	nT-Th2_FC>2_genes - 2016-06-09 03:50 PM	5.7E-01	3.33E-01	NaN	DPH5
Ascorbate Recycling (Cytosolic)	TR-Th2_FC>2_genes - 2016-06-09 03:50 PM	5.54E-01	3.33E-01	NaN	GLRX
Ascorbate Recycling (Cytosolic)	nT-Th2_FC>2_genes - 2016-06-09 03:50 PM	5.7E-01	3.33E-01	NaN	GLRX
Ascorbate Recycling (Cytosolic)	TR_FC>2_genes - 2016-06-09 03:49 PM	1.97E00	6.67E-01	NaN	GLRX,GSTO1
Tetrahydrobiopterin Biosynthesis I	TR-Th2_FC>2_genes - 2016-06-09 03:50 PM	5.54E-01	3.33E-01	NaN	GCH1
D-glucuronate Degradation I	TR-Th2_FC>2_genes - 2016-06-09 03:50 PM	5.54E-01	3.33E-01	NaN	DCXR
D-glucuronate Degradation I	nT-Th2_FC>2_genes - 2016-06-09 03:50 PM	5.7E-01	3.33E-01	NaN	DCXR
D-glucuronate Degradation I	TR_FC>2_genes - 2016-06-09 03:49 PM	7.62E-01	3.33E-01	NaN	DCXR
Tetrahydrobiopterin Biosynthesis II	TR-Th2_FC>2_genes - 2016-06-09 03:50 PM	5.54E-01	3.33E-01	NaN	GCH1
Acetate Conversion to Acetyl-CoA	TR-Th2_FC>2_genes - 2016-06-09 03:50 PM	5.54E-01	3.33E-01	NaN	ACSS2
Acetate Conversion to Acetyl-CoA	TR_FC>2_genes - 2016-06-09 03:49 PM	7.62E-01	3.33E-01	NaN	ACSS2
Role of p14/p19ARF in Tumor Suppression	TR-Th2_FC>2_genes - 2016-06-09 03:50 PM	5.53E-01	1.54E-01	2.000	RB1,PIK3R1,PIK3R5,POLR3D
Actin Nucleation by ARP-WASP Complex	TR-Th2_FC>2_genes - 2016-06-09 03:50 PM	5.38E-01	1.35E-01	0.378	ITGB1,NRAS,RRAS2,GNA12,SOS1,BAIAP2,FNBP1
Synaptic Long Term Potentiation	TR-Th2_FC>2_genes - 2016-06-09 03:50 PM	5.38E-01	1.23E-01	0.535	PLCB2,NRAS,ITPR2,GNAQ,GNA14,GRINA,PLCB4,CAMK2D,RRAS2,ITPR3,PLCL1,PRKD3,PPP3CA,PRKCA
Synaptic Long Term Potentiation	TR_FC>2_genes - 2016-06-09 03:49 PM	2.57E-01	6.14E-02	1.890	PLCB4,CAMK2D,GNAQ,PLCB3,PLCL1,PRKD3,PRKCA
FLT3 Signaling in Hematopoietic Progenitor Cells	TR-Th2_FC>2_genes - 2016-06-09 03:50 PM	5.27E-01	1.29E-01	-1.000	STAT4,GAB2,NRAS,RRAS2,PTPN11,FLT3LG,PIK3R1,SOS1,PIK3R5
FLT3 Signaling in Hematopoietic Progenitor Cells	nT-Th2_FC>2_genes - 2016-06-09 03:50 PM	2.6E-01	1E-01	-0.378	GAB2,RRAS2,BAD,PTPN11,PIK3R5,RPS6KA5,RPS6KA2
Role of Hypercytokinemia/hyperchemokinemia in the Pathogenesis of Influenza	TR-Th2_FC>2_genes - 2016-06-09 03:50 PM	5.17E-01	1.48E-01	NaN	CXCL10,IFNG,IL1RN,CCL5
Role of Hypercytokinemia/hyperchemokinemia in the Pathogenesis of Influenza	nT-Th2_FC>2_genes - 2016-06-09 03:50 PM	1.34E00	2.22E-01	NaN	CXCL10,CCR1,IFNG,CCR5,CCL5,IL6
Role of Hypercytokinemia/hyperchemokinemia in the Pathogenesis of Influenza	TR_FC>2_genes - 2016-06-09 03:49 PM	1.65E00	1.85E-01	NaN	CXCL10,IFNG,CCR5,IL1RN,CCL5
Superpathway of Cholesterol Biosynthesis	TR-Th2_FC>2_genes - 2016-06-09 03:50 PM	5.17E-01	1.48E-01	NaN	PMVK,DHCR24,IDI1,MSMO1
Phospholipases	TR-Th2_FC>2_genes - 2016-06-09 03:50 PM	5.13E-01	1.32E-01	NaN	PLD4,HMOX1,PLA2G6,PLCB2,PLCB4,PLCL1,PRDX6
Phospholipases	nT-Th2_FC>2_genes - 2016-06-09 03:50 PM	8.23E-01	1.51E-01	NaN	PLA2G16,HMOX1,PLA2G6,PLCB2,PLCB4,PLCB3,PLCL1,PRDX6
CCR5 Signaling in Macrophages	TR-Th2_FC>2_genes - 2016-06-09 03:50 PM	5.08E-01	1.29E-01	NaN	GNB4,JUN,GNG2,CCL5,GNG5,PRKD3,GNG12,PRKCA
CCR5 Signaling in Macrophages	nT-Th2_FC>2_genes - 2016-06-09 03:50 PM	1.76E00	1.94E-01	NaN	GNB4,CCR5,Calm1 (includes others),JUN,GNG2,MAPK8,GNG13,CCL5,GNG5,GNG12,FASLG,PRKCA
CCR5 Signaling in Macrophages	TR_FC>2_genes - 2016-06-09 03:49 PM	7.49E-01	9.68E-02	NaN	CCR5,GNG2,CCL5,MAPK12,PRKD3,PRKCA
Role of NANOG in Mammalian Embryonic Stem Cell Pluripotency	TR-Th2_FC>2_genes - 2016-06-09 03:50 PM	5.04E-01	1.21E-01	1.414	NRAS,RRAS2,LIF,BMPR1A,PIK3R1,SOS1,PIK3R5,SMAD4,BMP7,JAK2,SMAD5,JAK3,SMAD1
D-myo-inositol (1,3,4)-trisphosphate Biosynthesis	TR-Th2_FC>2_genes - 2016-06-09 03:50 PM	5.04E-01	1.58E-01	NaN	MINPP1,INPPL1,INPP5A
D-myo-inositol (1,3,4)-trisphosphate Biosynthesis	nT-Th2_FC>2_genes - 2016-06-09 03:50 PM	2.4E-01	1.05E-01	NaN	INPP5F,PTEN
DNA damage-induced 14-3-3σ Signaling	TR-Th2_FC>2_genes - 2016-06-09 03:50 PM	5.04E-01	1.58E-01	NaN	CCNB2,CDK1,CCNB1
DNA damage-induced 14-3-3σ Signaling	nT-Th2_FC>2_genes - 2016-06-09 03:50 PM	9.5E-01	2.11E-01	NaN	CCNB2,BRCA1,CDK1,CCNB1
DNA damage-induced 14-3-3σ Signaling	TR_FC>2_genes - 2016-06-09 03:49 PM	1.59E00	2.11E-01	NaN	CCNB2,BRCA1,CDK1,CCNB1
ILK Signaling	TR-Th2_FC>2_genes - 2016-06-09 03:50 PM	5.01E-01	1.17E-01	0.894	ITGB1,SNAI2,CASP3,PIK3R1,PIK3R5,ITGB8,HIF1A,PPP2R5A,ITGB3,MYC,JUN,ACTA2,PPM1J,PPM1L,MYH3,LEF1,ACTG2,VCL,FNBP1,ACTN1
ILK Signaling	nT-Th2_FC>2_genes - 2016-06-09 03:50 PM	1.29E00	1.4E-01	0.816	ITGB1,SNAI2,FN1,CASP3,RHOC,TNFRSF1A,ACTN2,PIK3R5,MAPK8,RPS6KA5,ITGB8,HIF1A,PTEN,NCK2,PTK2,TGFB1I1,JUN,ACTA2,PPM1L,MYH3,MYL4,LEF1,ACTG2,ACTN1
ILK Signaling	TR_FC>2_genes - 2016-06-09 03:49 PM	4.48E-01	7.02E-02	0.000	ITGB1,CASP3,PPM1L,PIK3R5,VEGFC,LEF1,HIF1A,ACTG2,ITGB8,MAPK12,ACTN1,ITGB3
Glycogen Degradation III	TR-Th2_FC>2_genes - 2016-06-09 03:50 PM	4.98E-01	1.82E-01	NaN	PYGM,PGM1
Methylglyoxal Degradation III	TR-Th2_FC>2_genes - 2016-06-09 03:50 PM	4.98E-01	1.82E-01	NaN	Akr1b10,FAM213B
Ephrin A Signaling	TR-Th2_FC>2_genes - 2016-06-09 03:50 PM	4.69E-01	1.3E-01	NaN	VAV2,FYN,PTPN11,PIK3R1,PIK3R5,LIMK1
Ephrin A Signaling	nT-Th2_FC>2_genes - 2016-06-09 03:50 PM	3.14E-01	1.09E-01	NaN	PTK2,PAK1,PTPN11,PIK3R5,LIMK1
Ephrin A Signaling	TR_FC>2_genes - 2016-06-09 03:49 PM	2.66E-01	6.52E-02	NaN	VAV2,VAV3,PIK3R5
Aldosterone Signaling in Epithelial Cells	TR-Th2_FC>2_genes - 2016-06-09 03:50 PM	4.67E-01	1.16E-01	-0.577	PLCB2,SGK1,DNAJB4,ITPR2,SLC12A2,PIK3R1,HSPA9,PIK3R5,HSPA2,PLCB4,ITPR3,SOS1,HSPA13,PLCL1,PRKD3,PRKCA,HSPA4L
Aldosterone Signaling in Epithelial Cells	TR_FC>2_genes - 2016-06-09 03:49 PM	5.48E-01	7.53E-02	1.000	PLCB4,DUSP1,SGK1,SLC12A2,PIK3R5,PLCB3,PIP5K1B,PLCL1,PRKD3,HSPB1,PRKCA
Granulocyte Adhesion and Diapedesis	TR-Th2_FC>2_genes - 2016-06-09 03:50 PM	4.67E-01	1.16E-01	NaN	ITGB1,VCAM1,SELL,CXCR4,ITGA6,IL1R1,CCL5,ITGAL,ITGB3,IL18RAP,SELPLG,IL1R2,CXCL10,CLDN12,IL1RN,Ccl8,CCL1
Granulocyte Adhesion and Diapedesis	nT-Th2_FC>2_genes - 2016-06-09 03:50 PM	2.04E00	1.64E-01	NaN	ITGB1,VCAM1,SELL,IL1RL1,TNFRSF1A,CXCR4,ITGA2,ITGA6,CCL5,IL1R1,ITGAL,IL18RAP,IL1R2,CXCL10,CLDN12,SELP,Ccl8,CCL3L3,ITGA1,XCL1,MMP11,TNFRSF1B,HRH4,CCL1
Granulocyte Adhesion and Diapedesis	TR_FC>2_genes - 2016-06-09 03:49 PM	1.77E00	1.1E-01	NaN	ITGB1,IL1RL1,SDC4,CCL5,ITGB3,IL18RAP,CXCL10,IL1R2,IL1RL2,CLDN12,SELP,IL1RN,XCL1,TNFRSF1B,CCL1,HSPB1
Wnt/Ca+ pathway	TR-Th2_FC>2_genes - 2016-06-09 03:50 PM	4.67E-01	1.27E-01	1.134	PLCB2,PLCB4,NFATC2,PLCL1,NFATC1,PPP3CA,PRKCA
Wnt/Ca+ pathway	nT-Th2_FC>2_genes - 2016-06-09 03:50 PM	7.58E-01	1.45E-01	1.414	PLCB2,PLCB4,SMO,PLCB3,NFATC2,PLCL1,NFATC1,PRKCA
Wnt/Ca+ pathway	TR_FC>2_genes - 2016-06-09 03:49 PM	6.09E-01	9.09E-02	2.236	PLCB4,PLCB3,PLCL1,NFATC1,PRKCA
EGF Signaling	TR-Th2_FC>2_genes - 2016-06-09 03:50 PM	4.67E-01	1.27E-01	-1.134	JUN,ITPR2,PIK3R1,SOS1,ITPR3,PIK3R5,PRKCA
EGF Signaling	nT-Th2_FC>2_genes - 2016-06-09 03:50 PM	3.3E-01	1.09E-01	0.000	SRC,JUN,MAPK8,PIK3R5,ITPR1,PRKCA
EGF Signaling	TR_FC>2_genes - 2016-06-09 03:49 PM	3.59E-01	7.27E-02	1.000	SRC,PIK3R5,MAPK12,PRKCA
Pyrimidine Deoxyribonucleotides De Novo Biosynthesis I	TR-Th2_FC>2_genes - 2016-06-09 03:50 PM	4.65E-01	1.5E-01	NaN	TYMS,NME4,RRM2
Pyrimidine Deoxyribonucleotides De Novo Biosynthesis I	nT-Th2_FC>2_genes - 2016-06-09 03:50 PM	1.38E00	2.5E-01	NaN	TYMS,DUT,NME4,RRM2,RRM1
Pyrimidine Deoxyribonucleotides De Novo Biosynthesis I	TR_FC>2_genes - 2016-06-09 03:49 PM	1.51E00	2E-01	NaN	TYMS,NME4,RRM2,RRM1
mTOR Signaling	TR-Th2_FC>2_genes - 2016-06-09 03:50 PM	4.63E-01	1.15E-01	0.832	NRAS,PIK3R1,RPS18,PIK3R5,EIF3J,HIF1A,PPP2R5A,PLD4,HMOX1,RRAS2,RPS20,EIF4G2,RPS13,PPM1J,PPM1L,RPS9,RPS25,PRKD3,FNBP1,PRKCA
cAMP-mediated signaling	TR-Th2_FC>2_genes - 2016-06-09 03:50 PM	4.61E-01	1.14E-01	-1.414	AKAP12,PTGIR,VIPR2,DUSP6,TBXA2R,ADCY6,AKAP6,RAPGEF4,RGS12,AKAP7,PDE8A,ADCY9,AKAP13,CAMK2D,VIPR1,CCR4,CNR2,S1PR1,DUSP4,PTGER2,ADORA2A,PPP3CA,ADRB2
cAMP-mediated signaling	nT-Th2_FC>2_genes - 2016-06-09 03:50 PM	5.64E-01	1.14E-01	0.655	AKAP12,SRC,RGS2,Calm1 (includes others),PTGIR,PDE7A,VIPR2,DUSP6,TBXA2R,ADCY6,RAPGEF4,RGS12,CNGA1,AKAP7,LTB4R,VIPR1,CCR4,CNR2,S1PR1,PTGER2,ADORA2A,PTGER4,ADRB2
cAMP-mediated signaling	TR_FC>2_genes - 2016-06-09 03:49 PM	9.41E-01	8.42E-02	0.000	SRC,ADCY6,RAPGEF4,CNGA1,AKAP7,PDE8A,LTB4R,CAMK2D,CCR4,VIPR1,PDE3B,DUSP1,CREM,S1PR1,DUSP4,PTGER2,ADORA2A
p38 MAPK Signaling	TR-Th2_FC>2_genes - 2016-06-09 03:50 PM	4.56E-01	1.18E-01	1.155	MYC,IL1R2,CDC25B,PLA2G6,IL1RN,MEF2D,HIST1H3C,TGFB3,MAP2K3,IRAK3,MAP3K5,IL1R1,IL18RAP
p38 MAPK Signaling	nT-Th2_FC>2_genes - 2016-06-09 03:50 PM	1.12E00	1.45E-01	2.673	IL1RL1,TNFRSF1A,HIST1H3C,RPS6KA5,IL1R1,MAP3K5,IRAK3,IL18RAP,CDC25B,IL1R2,PLA2G6,TGFB3,MAP2K3,RPS6KA2,TNFRSF1B,FASLG
p38 MAPK Signaling	TR_FC>2_genes - 2016-06-09 03:49 PM	1.13E00	1E-01	2.111	IL1R2,TGFBR1,IL1RL2,DUSP1,IL1RN,IL1RL1,HIST1H3C,TNFRSF1B,MAPK12,HSPB1,IL18RAP
RAR Activation	TR-Th2_FC>2_genes - 2016-06-09 03:50 PM	4.54E-01	1.14E-01	NaN	DHRS3,RELB,PIK3R1,ADCY6,ADH1C,SMAD7,SMAD5,JAK2,MAP3K5,ADCY9,JUN,RARA,RARB,TGFB3,SMAD4,RDH12,NRIP1,NR2F6,SMAD1,PRKD3,PRKCA
Retinoate Biosynthesis I	TR-Th2_FC>2_genes - 2016-06-09 03:50 PM	4.52E-01	1.38E-01	NaN	DHRS3,Akr1b10,ADH1C,RDH12
Retinoate Biosynthesis I	nT-Th2_FC>2_genes - 2016-06-09 03:50 PM	2.52E-01	1.03E-01	NaN	DHRS3,ADH1C,RDH5
Retinoate Biosynthesis I	TR_FC>2_genes - 2016-06-09 03:49 PM	2.69E-01	6.9E-02	NaN	DHRS3,ADH1C
Heme Degradation	TR-Th2_FC>2_genes - 2016-06-09 03:50 PM	4.51E-01	2.5E-01	NaN	HMOX1
Heme Degradation	nT-Th2_FC>2_genes - 2016-06-09 03:50 PM	4.67E-01	2.5E-01	NaN	HMOX1
PRPP Biosynthesis I	TR-Th2_FC>2_genes - 2016-06-09 03:50 PM	4.51E-01	2.5E-01	NaN	PRPS1
PRPP Biosynthesis I	TR_FC>2_genes - 2016-06-09 03:49 PM	6.51E-01	2.5E-01	NaN	PRPS1L1
Spermine and Spermidine Degradation I	TR-Th2_FC>2_genes - 2016-06-09 03:50 PM	4.51E-01	2.5E-01	NaN	SMOX
Glutathione Redox Reactions II	TR-Th2_FC>2_genes - 2016-06-09 03:50 PM	4.51E-01	2.5E-01	NaN	GLRX
Glutathione Redox Reactions II	nT-Th2_FC>2_genes - 2016-06-09 03:50 PM	4.67E-01	2.5E-01	NaN	GLRX
Glutathione Redox Reactions II	TR_FC>2_genes - 2016-06-09 03:49 PM	6.51E-01	2.5E-01	NaN	GLRX
Myo-inositol Biosynthesis	TR-Th2_FC>2_genes - 2016-06-09 03:50 PM	4.51E-01	2.5E-01	NaN	IMPA2
Myo-inositol Biosynthesis	nT-Th2_FC>2_genes - 2016-06-09 03:50 PM	4.67E-01	2.5E-01	NaN	IMPA2
Geranylgeranyldiphosphate Biosynthesis	TR-Th2_FC>2_genes - 2016-06-09 03:50 PM	4.51E-01	2.5E-01	NaN	FNTB
Geranylgeranyldiphosphate Biosynthesis	nT-Th2_FC>2_genes - 2016-06-09 03:50 PM	4.67E-01	2.5E-01	NaN	FNTB
Melatonin Degradation II	TR-Th2_FC>2_genes - 2016-06-09 03:50 PM	4.51E-01	2.5E-01	NaN	SMOX
Trans, trans-farnesyl Diphosphate Biosynthesis	TR-Th2_FC>2_genes - 2016-06-09 03:50 PM	4.51E-01	2.5E-01	NaN	IDI1
dTMP De Novo Biosynthesis	TR-Th2_FC>2_genes - 2016-06-09 03:50 PM	4.51E-01	2.5E-01	NaN	TYMS
dTMP De Novo Biosynthesis	nT-Th2_FC>2_genes - 2016-06-09 03:50 PM	1.29E00	5E-01	NaN	TYMS,DHFR
dTMP De Novo Biosynthesis	TR_FC>2_genes - 2016-06-09 03:49 PM	1.68E00	5E-01	NaN	TYMS,DHFR
Ubiquinol-10 Biosynthesis (Eukaryotic)	TR-Th2_FC>2_genes - 2016-06-09 03:50 PM	4.47E-01	1.67E-01	NaN	CYP11A1,MICAL3
Ubiquinol-10 Biosynthesis (Eukaryotic)	nT-Th2_FC>2_genes - 2016-06-09 03:50 PM	4.72E-01	1.67E-01	NaN	CYP11A1,MICAL3
The Visual Cycle	TR-Th2_FC>2_genes - 2016-06-09 03:50 PM	4.47E-01	1.67E-01	NaN	DHRS3,RDH12
The Visual Cycle	nT-Th2_FC>2_genes - 2016-06-09 03:50 PM	4.72E-01	1.67E-01	NaN	DHRS3,RDH5
The Visual Cycle	TR_FC>2_genes - 2016-06-09 03:49 PM	2.74E-01	8.33E-02	NaN	DHRS3
Choline Biosynthesis III	TR-Th2_FC>2_genes - 2016-06-09 03:50 PM	4.47E-01	1.67E-01	NaN	PLD4,HMOX1
Choline Biosynthesis III	nT-Th2_FC>2_genes - 2016-06-09 03:50 PM	4.72E-01	1.67E-01	NaN	HMOX1,PCYT1B
Choline Biosynthesis III	TR_FC>2_genes - 2016-06-09 03:49 PM	2.74E-01	8.33E-02	NaN	PCYT1B
Mevalonate Pathway I	TR-Th2_FC>2_genes - 2016-06-09 03:50 PM	4.47E-01	1.67E-01	NaN	PMVK,IDI1
Tight Junction Signaling	TR-Th2_FC>2_genes - 2016-06-09 03:50 PM	4.44E-01	1.15E-01	NaN	TIAM1,TJP2,YBX3,CASK,CNKSR3,PPP2R5A,TJP3,JUN,ACTA2,CLDN12,PPM1J,PPM1L,CEBPA,MYH3,TGFB3,ACTG2,VCL,INADL
Tight Junction Signaling	nT-Th2_FC>2_genes - 2016-06-09 03:50 PM	5.33E-01	1.15E-01	NaN	TIAM1,TJP2,TNFRSF1A,YBX3,CNKSR3,PTEN,TJP3,JUN,ACTA2,CLDN12,PPM1L,CEBPA,MYH3,TGFB3,MYL4,ACTG2,INADL,TNFRSF1B
Gα12/13 Signaling	TR-Th2_FC>2_genes - 2016-06-09 03:50 PM	4.41E-01	1.17E-01	-1.387	VAV2,NRAS,MYLPF,GNA12,PIK3R1,TBXA2R,PIK3R5,MAP3K5,TEC,JUN,RRAS2,MEF2D,GNA13
Gα12/13 Signaling	nT-Th2_FC>2_genes - 2016-06-09 03:50 PM	5.15E-01	1.17E-01	-1.387	TEC,PTK2,SRC,JUN,RRAS2,F2RL1,F2R,MYLPF,TBXA2R,PIK3R5,MAPK8,MYL4,MAP3K5
Gα12/13 Signaling	TR_FC>2_genes - 2016-06-09 03:49 PM	4.31E-01	7.21E-02	0.707	TEC,VAV2,SRC,F2R,F2RL1,VAV3,PIK3R5,MAPK12
ERK/MAPK Signaling	TR-Th2_FC>2_genes - 2016-06-09 03:50 PM	4.39E-01	1.14E-01	0.000	ITGB1,FYN,NRAS,HIST1H3C,DUSP6,PIK3R1,PIK3R5,RAPGEF4,PPP2R5A,NFATC1,KSR1,MYC,PLA2G6,RRAS2,ETS2,PPM1J,PPM1L,SOS1,DUSP4,PRKCA
ERK/MAPK Signaling	nT-Th2_FC>2_genes - 2016-06-09 03:50 PM	4.16E-01	1.08E-01	0.229	PPARG,ITGB1,SRC,BAD,HIST1H3C,DUSP6,ITGA2,PIK3R5,RPS6KA5,RAPGEF4,NFATC1,KSR1,PTK2,PLA2G6,PAK1,RRAS2,ETS2,PPM1L,PRKCA
ERK/MAPK Signaling	TR_FC>2_genes - 2016-06-09 03:49 PM	5.48E-01	7.39E-02	0.277	ITGB1,SRC,HIST1H3C,PIK3R5,RAPGEF4,NFATC1,KSR1,ETS2,DUSP1,PPM1L,DUSP4,HSPB1,PRKCA
NGF Signaling	TR-Th2_FC>2_genes - 2016-06-09 03:50 PM	4.38E-01	1.18E-01	-1.508	MAP3K9,MAP3K14,NRAS,RRAS2,PTPN11,PIK3R1,TRAF4,SOS1,PIK3R5,TRIO,MAP3K8,MAP3K5
NGF Signaling	nT-Th2_FC>2_genes - 2016-06-09 03:50 PM	5.08E-01	1.18E-01	-0.905	MAP3K14,RRAS2,PTPN11,TRAF4,MAPK8,PIK3R5,TRIO,MAP3K8,RPS6KA5,MAP3K5,RPS6KA2,MAP3K3
Growth Hormone Signaling	TR-Th2_FC>2_genes - 2016-06-09 03:50 PM	4.26E-01	1.21E-01	0.378	SOCS3,PIK3R1,IGF1R,CEBPA,PIK3R5,JAK2,PRKD3,PRKCA
Growth Hormone Signaling	nT-Th2_FC>2_genes - 2016-06-09 03:50 PM	4.82E-01	1.21E-01	0.707	SOCS3,CEBPA,PIK3R5,SOCS2,RPS6KA5,JAK2,RPS6KA2,PRKCA
Growth Hormone Signaling	TR_FC>2_genes - 2016-06-09 03:49 PM	9.66E-01	1.06E-01	-0.816	IGF1R,CEBPA,PIK3R5,SOCS2,PRKD3,SOCS5,PRKCA
4-1BB Signaling in T Lymphocytes	TR-Th2_FC>2_genes - 2016-06-09 03:50 PM	4.23E-01	1.33E-01	0.000	MAP3K14,TNFRSF9,JUN,MAP3K5
4-1BB Signaling in T Lymphocytes	nT-Th2_FC>2_genes - 2016-06-09 03:50 PM	4.6E-01	1.33E-01	-1.000	MAP3K14,JUN,MAPK8,MAP3K5
4-1BB Signaling in T Lymphocytes	TR_FC>2_genes - 2016-06-09 03:49 PM	5.56E-01	1E-01	NaN	TNFRSF9,MAPK12,TRAF1
Role of PI3K/AKT Signaling in the Pathogenesis of Influenza	TR-Th2_FC>2_genes - 2016-06-09 03:50 PM	4.22E-01	1.25E-01	0.447	IFNG,PIK3R1,PIK3R5,CCL5,PLAC8,Ifnz (includes others)
Role of PI3K/AKT Signaling in the Pathogenesis of Influenza	nT-Th2_FC>2_genes - 2016-06-09 03:50 PM	2.81E-01	1.04E-01	1.000	IFNG,CCR5,PIK3R5,CCL5,PLAC8
Role of PI3K/AKT Signaling in the Pathogenesis of Influenza	TR_FC>2_genes - 2016-06-09 03:49 PM	7.72E-01	1.04E-01	1.000	IFNG,CCR5,PIK3R5,CCL5,PLAC8
Mechanisms of Viral Exit from Host Cells	TR-Th2_FC>2_genes - 2016-06-09 03:50 PM	4.22E-01	1.28E-01	NaN	ACTA2,ACTG2,PRKD3,LMNB1,PRKCA
Mechanisms of Viral Exit from Host Cells	nT-Th2_FC>2_genes - 2016-06-09 03:50 PM	2.6E-01	1.03E-01	NaN	ACTA2,ACTG2,LMNB1,PRKCA
Mechanisms of Viral Exit from Host Cells	TR_FC>2_genes - 2016-06-09 03:49 PM	6.68E-01	1.03E-01	NaN	SH3GL3,ACTG2,PRKD3,PRKCA
14-3-3-mediated Signaling	TR-Th2_FC>2_genes - 2016-06-09 03:50 PM	4.12E-01	1.15E-01	-1.155	PLCB2,PLCB4,JUN,NRAS,RRAS2,FOXO1,PIK3R1,TUBA4A,PIK3R5,MAP3K5,PLCL1,PRKD3,PRKCA
14-3-3-mediated Signaling	nT-Th2_FC>2_genes - 2016-06-09 03:50 PM	8.26E-01	1.33E-01	-0.832	SRC,PLCB2,BAD,TNFRSF1A,MAPK8,PIK3R5,MAP3K5,TUBB2B,PLCB4,RRAS2,JUN,FOXO1,PLCB3,PLCL1,PRKCA
14-3-3-mediated Signaling	TR_FC>2_genes - 2016-06-09 03:49 PM	8.11E-01	8.85E-02	1.134	SRC,PLCB4,TUBB2A,PIK3R5,PLCB3,MAPK12,PLCL1,PRKD3,TUBB2B,PRKCA
Neuropathic Pain Signaling In Dorsal Horn Neurons	TR-Th2_FC>2_genes - 2016-06-09 03:50 PM	4.04E-01	1.16E-01	0.302	PLCB2,PLCB4,CAMK2D,ITPR2,PIK3R1,ITPR3,PIK3R5,PLCL1,PRKD3,GRINA,PRKCA
Neuropathic Pain Signaling In Dorsal Horn Neurons	TR_FC>2_genes - 2016-06-09 03:49 PM	6.45E-01	8.42E-02	1.414	SRC,PLCB4,CAMK2D,PIK3R5,PLCB3,PLCL1,PRKD3,PRKCA
Hereditary Breast Cancer Signaling	TR-Th2_FC>2_genes - 2016-06-09 03:50 PM	4.03E-01	1.14E-01	NaN	NRAS,GADD45B,WEE1,PIK3R1,PIK3R5,CDK6,CDK1,CHEK1,CCNB1,RAD51,RB1,RRAS2,CDKN1A,CHEK2
Hereditary Breast Cancer Signaling	nT-Th2_FC>2_genes - 2016-06-09 03:50 PM	8.01E-01	1.3E-01	NaN	GADD45B,WEE1,BARD1,PIK3R5,CDK6,CDK1,PTEN,CHEK1,CCNB1,RAD51,RRAS2,GADD45A,CDKN1A,E2F1,BRCA1,RFC3
Hereditary Breast Cancer Signaling	TR_FC>2_genes - 2016-06-09 03:49 PM	8.75E-01	8.94E-02	NaN	RAD51,HDAC9,GADD45B,WEE1,PIK3R5,CDK6,BRCA1,CDK1,CHEK1,CCNB1,RFC3
Cholesterol Biosynthesis I	TR-Th2_FC>2_genes - 2016-06-09 03:50 PM	4.02E-01	1.54E-01	NaN	DHCR24,MSMO1
Urate Biosynthesis/Inosine 5'-phosphate Degradation	TR-Th2_FC>2_genes - 2016-06-09 03:50 PM	4.02E-01	1.54E-01	NaN	NT5E,IMPDH1
Urate Biosynthesis/Inosine 5'-phosphate Degradation	nT-Th2_FC>2_genes - 2016-06-09 03:50 PM	8.82E-01	2.31E-01	NaN	NT5E,IMPDH1,XDH
Urate Biosynthesis/Inosine 5'-phosphate Degradation	TR_FC>2_genes - 2016-06-09 03:49 PM	7.27E-01	1.54E-01	NaN	NT5E,XDH
Cholesterol Biosynthesis II (via 24,25-dihydrolanosterol)	TR-Th2_FC>2_genes - 2016-06-09 03:50 PM	4.02E-01	1.54E-01	NaN	DHCR24,MSMO1
Cholesterol Biosynthesis III (via Desmosterol)	TR-Th2_FC>2_genes - 2016-06-09 03:50 PM	4.02E-01	1.54E-01	NaN	DHCR24,MSMO1
B Cell Activating Factor Signaling	TR-Th2_FC>2_genes - 2016-06-09 03:50 PM	3.98E-01	1.25E-01	0.447	MAP3K14,JUN,NFATC2,TNFSF13B,NFATC1
B Cell Activating Factor Signaling	nT-Th2_FC>2_genes - 2016-06-09 03:50 PM	6.97E-01	1.5E-01	-0.816	MAP3K14,JUN,MAPK8,NFATC2,TNFSF13B,NFATC1
B Cell Activating Factor Signaling	TR_FC>2_genes - 2016-06-09 03:49 PM	3.49E-01	7.5E-02	NaN	MAPK12,NFATC1,TRAF1
Chondroitin Sulfate Biosynthesis (Late Stages)	TR-Th2_FC>2_genes - 2016-06-09 03:50 PM	3.98E-01	1.25E-01	NaN	CHST2,HS3ST3B1,UST,CHST11,CHST10
Chondroitin Sulfate Biosynthesis (Late Stages)	nT-Th2_FC>2_genes - 2016-06-09 03:50 PM	4.39E-01	1.25E-01	NaN	CHST2,UST,CHSY1,CHST11,CHST15
Chondroitin Sulfate Biosynthesis (Late Stages)	TR_FC>2_genes - 2016-06-09 03:49 PM	1.02E00	1.25E-01	NaN	CHST2,HS3ST3B1,UST,CHSY1,CHST11
Polyamine Regulation in Colon Cancer	TR-Th2_FC>2_genes - 2016-06-09 03:50 PM	3.96E-01	1.36E-01	NaN	MYC,TCF4,ODC1
Induction of Apoptosis by HIV1	TR-Th2_FC>2_genes - 2016-06-09 03:50 PM	3.85E-01	1.19E-01	0.378	MAP3K14,NAIP,Naip1 (includes others),CASP3,CXCR4,APAF1,MAP3K5
Induction of Apoptosis by HIV1	nT-Th2_FC>2_genes - 2016-06-09 03:50 PM	2.35E00	2.2E-01	0.277	BCL2L1,MAP3K14,NAIP,Naip1 (includes others),SLC25A4,CASP3,TNFRSF1A,CXCR4,APAF1,MAPK8,MAP3K5,TNFRSF1B,FASLG
Induction of Apoptosis by HIV1	TR_FC>2_genes - 2016-06-09 03:49 PM	1.17E00	1.19E-01	0.378	BCL2L1,NAIP,Naip1 (includes others),CASP3,TNFRSF1B,MAPK12,TRAF1
Wnt/β-catenin Signaling	TR-Th2_FC>2_genes - 2016-06-09 03:50 PM	3.85E-01	1.11E-01	1.387	SOX4,TCF4,SFRP2,TGFBR3,GNAQ,TLE1,KREMEN1,PPP2R5A,ACVR1B,MYC,JUN,PPM1J,RARA,RARB,PPM1L,CD44,TGFB3,LEF1
Wnt/β-catenin Signaling	nT-Th2_FC>2_genes - 2016-06-09 03:50 PM	7.44E-01	1.23E-01	0.000	SOX4,SRC,SFRP2,FRAT1,TGFBR3,GNAQ,BMPR2,TLE1,DKKL1,KREMEN1,ACVR1B,JUN,PPM1L,RARB,TLE4,CD44,TGFB3,SMO,LEF1,ACVR2A
Wnt/β-catenin Signaling	TR_FC>2_genes - 2016-06-09 03:49 PM	1.68E00	1.05E-01	-1.387	SOX4,SRC,TGFBR1,APPL2,TGFBR3,SOX12,GNAQ,BMPR2,DKKL1,KREMEN1,CSNK1E,DKK3,PPM1L,TLE4,CD44,LEF1,Tcf7
UVB-Induced MAPK Signaling	TR-Th2_FC>2_genes - 2016-06-09 03:50 PM	3.8E-01	1.2E-01	-1.342	JUN,PIK3R1,HIST1H3C,PIK3R5,PRKD3,PRKCA
UVB-Induced MAPK Signaling	nT-Th2_FC>2_genes - 2016-06-09 03:50 PM	6.51E-01	1.4E-01	0.000	JUN,BAD,HIST1H3C,MAPK8,PIK3R5,RPS6KA5,PRKCA
UVB-Induced MAPK Signaling	TR_FC>2_genes - 2016-06-09 03:49 PM	7.21E-01	1E-01	0.000	HIST1H3C,PIK3R5,MAPK12,PRKD3,PRKCA
Systemic Lupus Erythematosus Signaling	TR-Th2_FC>2_genes - 2016-06-09 03:50 PM	3.8E-01	1.11E-01	NaN	NRAS,HLA-A,PIK3R1,IL6R,PIK3R5,NFATC1,RRAS2,JUN,CD80,IL1RN,IL2,SOS1,CD22,IGHM,NFATC2,TNFSF13B,PRPF38A
Systemic Lupus Erythematosus Signaling	nT-Th2_FC>2_genes - 2016-06-09 03:50 PM	3.46E-01	1.05E-01	NaN	HLA-A,IL6R,PIK3R5,IL6,NFATC1,JUN,RRAS2,IL2,CD72,SNRNP25,CD22,IGHM,CD86,NFATC2,TNFSF13B,PRPF38A
Systemic Lupus Erythematosus Signaling	TR_FC>2_genes - 2016-06-09 03:49 PM	6.41E-01	7.84E-02	NaN	CD40LG,CD79B,IL10,HLA-A,FCGR2A,IL1RN,CREM,CD22,PIK3R5,CD86,IGHM,NFATC1
Dopamine-DARPP32 Feedback in cAMP Signaling	TR-Th2_FC>2_genes - 2016-06-09 03:50 PM	3.8E-01	1.11E-01	0.577	PLCB2,ITPR2,GNAQ,ADCY6,PAWR,PPP2R5A,GRINA,ADCY9,PLCB4,CACNA1E,PPM1J,PPM1L,ITPR3,PLCL1,PRKD3,PPP3CA,PRKCA
Dopamine-DARPP32 Feedback in cAMP Signaling	nT-Th2_FC>2_genes - 2016-06-09 03:50 PM	3.46E-01	1.05E-01	0.832	PLCB4,PLCB2,CACNA1E,Calm1 (includes others),CACNA1D,GUCY1A3,GRIN2D,PPM1L,ADCY6,GNAQ,PLCB3,PAWR,ITPR1,PLCL1,GUCY1B3,PRKCA
Dopamine-DARPP32 Feedback in cAMP Signaling	TR_FC>2_genes - 2016-06-09 03:49 PM	6.41E-01	7.84E-02	1.000	CSNK1E,PLCB4,GUCY1A3,CREM,PPM1L,ADCY6,GNAQ,PLCB3,PAWR,PLCL1,PRKD3,PRKCA
Androgen Signaling	TR-Th2_FC>2_genes - 2016-06-09 03:50 PM	3.8E-01	1.13E-01	0.000	GNB4,JUN,AR,GNA12,GNG2,GNAQ,GNA14,GNA13,GNG5,PRKD3,GNG12,PRKCA
Androgen Signaling	nT-Th2_FC>2_genes - 2016-06-09 03:50 PM	7.86E-01	1.32E-01	1.342	SRC,GNB4,TGFB1I1,Calm1 (includes others),JUN,AR,GTF2H4,GNG2,GNAQ,GNG13,GNA14,GNG5,GNG12,PRKCA
NAD Biosynthesis from 2-amino-3-carboxymuconate Semialdehyde	TR-Th2_FC>2_genes - 2016-06-09 03:50 PM	3.76E-01	2E-01	NaN	QPRT
Protein Citrullination	TR-Th2_FC>2_genes - 2016-06-09 03:50 PM	3.76E-01	2E-01	NaN	PADI2
Protein Citrullination	nT-Th2_FC>2_genes - 2016-06-09 03:50 PM	3.91E-01	2E-01	NaN	PADI4
Protein Citrullination	TR_FC>2_genes - 2016-06-09 03:49 PM	5.67E-01	2E-01	NaN	PADI2
Tetrahydrofolate Salvage from 5,10-methenyltetrahydrofolate	TR-Th2_FC>2_genes - 2016-06-09 03:50 PM	3.76E-01	2E-01	NaN	MTHFD1
Tetrahydrofolate Salvage from 5,10-methenyltetrahydrofolate	nT-Th2_FC>2_genes - 2016-06-09 03:50 PM	3.91E-01	2E-01	NaN	MTHFD1
Ceramide Biosynthesis	TR-Th2_FC>2_genes - 2016-06-09 03:50 PM	3.76E-01	2E-01	NaN	KDSR
Serine Biosynthesis	TR-Th2_FC>2_genes - 2016-06-09 03:50 PM	3.76E-01	2E-01	NaN	UBAC2
Serine Biosynthesis	nT-Th2_FC>2_genes - 2016-06-09 03:50 PM	3.91E-01	2E-01	NaN	PSAT1
Tetrapyrrole Biosynthesis II	TR-Th2_FC>2_genes - 2016-06-09 03:50 PM	3.76E-01	2E-01	NaN	ALAD
Tetrapyrrole Biosynthesis II	nT-Th2_FC>2_genes - 2016-06-09 03:50 PM	3.91E-01	2E-01	NaN	ALAD
Lysine Degradation II	TR-Th2_FC>2_genes - 2016-06-09 03:50 PM	3.76E-01	2E-01	NaN	ALDH7A1
Lysine Degradation II	nT-Th2_FC>2_genes - 2016-06-09 03:50 PM	3.91E-01	2E-01	NaN	ALDH7A1
Lysine Degradation II	TR_FC>2_genes - 2016-06-09 03:49 PM	5.67E-01	2E-01	NaN	ALDH7A1
Adenine and Adenosine Salvage III	TR-Th2_FC>2_genes - 2016-06-09 03:50 PM	3.76E-01	2E-01	NaN	ADA
Purine Ribonucleosides Degradation to Ribose-1-phosphate	TR-Th2_FC>2_genes - 2016-06-09 03:50 PM	3.76E-01	2E-01	NaN	ADA
Galactose Degradation I (Leloir Pathway)	TR-Th2_FC>2_genes - 2016-06-09 03:50 PM	3.76E-01	2E-01	NaN	GALM
Galactose Degradation I (Leloir Pathway)	nT-Th2_FC>2_genes - 2016-06-09 03:50 PM	3.91E-01	2E-01	NaN	GALM
Galactose Degradation I (Leloir Pathway)	TR_FC>2_genes - 2016-06-09 03:49 PM	5.67E-01	2E-01	NaN	GALM
PEDF Signaling	TR-Th2_FC>2_genes - 2016-06-09 03:50 PM	3.73E-01	1.16E-01	0.000	TCF4,NRAS,RRAS2,PIK3R1,SERPINF1,PIK3R5,CFLAR,CASP7
PEDF Signaling	nT-Th2_FC>2_genes - 2016-06-09 03:50 PM	2.73E-01	1.01E-01	0.378	PPARG,BCL2L1,RRAS2,SERPINF1,PIK3R5,CASP7,FASLG
PEDF Signaling	TR_FC>2_genes - 2016-06-09 03:49 PM	3.8E-01	7.25E-02	0.447	BCL2L1,SERPINF1,PIK3R5,MAPK12,CASP7
Circadian Rhythm Signaling	TR-Th2_FC>2_genes - 2016-06-09 03:50 PM	3.7E-01	1.25E-01	NaN	ARNTL,VIPR2,BHLHE40,GRINA
Circadian Rhythm Signaling	nT-Th2_FC>2_genes - 2016-06-09 03:50 PM	4.05E-01	1.25E-01	NaN	VIPR2,GRIN2D,BHLHE40,CRY2
Circadian Rhythm Signaling	TR_FC>2_genes - 2016-06-09 03:49 PM	2.28E-01	6.25E-02	NaN	CSNK1E,BHLHE40
Inhibition of Angiogenesis by TSP1	TR-Th2_FC>2_genes - 2016-06-09 03:50 PM	3.7E-01	1.25E-01	0.000	FYN,CD47,JUN,CASP3
Inhibition of Angiogenesis by TSP1	nT-Th2_FC>2_genes - 2016-06-09 03:50 PM	6.85E-01	1.56E-01	NaN	JUN,CASP3,GUCY1A3,MAPK8,GUCY1B3
Inhibition of Angiogenesis by TSP1	TR_FC>2_genes - 2016-06-09 03:49 PM	8.87E-01	1.25E-01	NaN	TGFBR1,CASP3,GUCY1A3,MAPK12
IL-17A Signaling in Fibroblasts	TR-Th2_FC>2_genes - 2016-06-09 03:50 PM	3.7E-01	1.25E-01	NaN	JUN,CEBPD,CEBPB,IL17RA
Eicosanoid Signaling	TR-Th2_FC>2_genes - 2016-06-09 03:50 PM	3.67E-01	1.17E-01	NaN	PLA2G6,PTGIR,TBXA2R,PTGER2,GGT1,CYSLTR2,PRDX6
Eicosanoid Signaling	nT-Th2_FC>2_genes - 2016-06-09 03:50 PM	1.87E00	2E-01	0.447	PLA2G16,PLA2G6,LTB4R,PTGIR,TBXA2R,CYSLTR1,HPGDS,PTGER2,GGT1,CYSLTR2,PTGER4,PRDX6
Eicosanoid Signaling	TR_FC>2_genes - 2016-06-09 03:49 PM	1.14E00	1.17E-01	NaN	LTB4R,ALOX15B,CYSLTR1,HPGDS,PTGER2,GGT1,CYSLTR2
Relaxin Signaling	TR-Th2_FC>2_genes - 2016-06-09 03:50 PM	3.65E-01	1.11E-01	-1.134	PDE8A,GNB4,ADCY9,JUN,PIK3R1,GNA12,GNG2,ADCY6,PIK3R5,GNAQ,GNA13,GNA14,GNG5,GNG12
Relaxin Signaling	nT-Th2_FC>2_genes - 2016-06-09 03:50 PM	3.16E-01	1.03E-01	-1.890	GUCY1A3,PDE7A,GNG2,GNAQ,ADCY6,PIK3R5,GNG13,GNA14,GNB4,JUN,GNG5,GNG12,GUCY1B3
DNA Double-Strand Break Repair by Homologous Recombination	TR-Th2_FC>2_genes - 2016-06-09 03:50 PM	3.63E-01	1.43E-01	NaN	RAD51,LIG1
DNA Double-Strand Break Repair by Homologous Recombination	nT-Th2_FC>2_genes - 2016-06-09 03:50 PM	1.37E00	2.86E-01	NaN	RAD51,LIG1,POLA1,BRCA1
DNA Double-Strand Break Repair by Homologous Recombination	TR_FC>2_genes - 2016-06-09 03:49 PM	2.07E00	2.86E-01	NaN	RAD51,LIG1,POLA1,BRCA1
Differential Regulation of Cytokine Production in Macrophages and T Helper Cells by IL-17A and IL-17F	TR-Th2_FC>2_genes - 2016-06-09 03:50 PM	3.63E-01	1.43E-01	NaN	CCL5,IL13
Differential Regulation of Cytokine Production in Macrophages and T Helper Cells by IL-17A and IL-17F	nT-Th2_FC>2_genes - 2016-06-09 03:50 PM	1.37E00	2.86E-01	NaN	CCL5,IL6,CSF2,IL13
Differential Regulation of Cytokine Production in Macrophages and T Helper Cells by IL-17A and IL-17F	TR_FC>2_genes - 2016-06-09 03:49 PM	6.77E-01	1.43E-01	NaN	IL10,CCL5
Adenosine Nucleotides Degradation II	TR-Th2_FC>2_genes - 2016-06-09 03:50 PM	3.63E-01	1.43E-01	NaN	NT5E,ADA
Adenosine Nucleotides Degradation II	nT-Th2_FC>2_genes - 2016-06-09 03:50 PM	3.86E-01	1.43E-01	NaN	NT5E,XDH
Adenosine Nucleotides Degradation II	TR_FC>2_genes - 2016-06-09 03:49 PM	6.77E-01	1.43E-01	NaN	NT5E,XDH
Cdc42 Signaling	TR-Th2_FC>2_genes - 2016-06-09 03:50 PM	3.59E-01	1.11E-01	0.000	VAV2,ITGB1,IQGAP2,JUN,RALA,HLA-A,MYLPF,BAIAP2,HLA-DMB,HLA-DQA1,HLA-DQB1,HLA-DRB5,LIMK1
Cdc42 Signaling	nT-Th2_FC>2_genes - 2016-06-09 03:50 PM	5.7E-01	1.2E-01	0.632	ITGB1,SRC,HLA-A,MYLPF,DIAPH3,ITGA2,MAPK8,LIMK1,PAK1,JUN,HLA-DMA,HLA-DMB,HLA-DOB,MYL4
Cdc42 Signaling	TR_FC>2_genes - 2016-06-09 03:49 PM	7.45E-01	8.55E-02	1.633	ITGB1,VAV2,SRC,HLA-DOA,HLA-A,HLA-DMA,DIAPH3,HLA-DMB,MAPK12,ITK
PPAR Signaling	TR-Th2_FC>2_genes - 2016-06-09 03:50 PM	3.54E-01	1.12E-01	0.632	IL1R2,MAP3K14,JUN,NRAS,RRAS2,IL1RN,SOS1,IL1R1,NRIP1,IL18RAP
PPAR Signaling	nT-Th2_FC>2_genes - 2016-06-09 03:50 PM	5.76E-01	1.24E-01	0.302	PPARG,IL1R2,MAP3K14,JUN,RRAS2,TNFRSF1A,IL1RL1,IL1R1,TNFRSF1B,RXRA,IL18RAP
PPAR Signaling	TR_FC>2_genes - 2016-06-09 03:49 PM	5.18E-01	7.87E-02	-1.134	IL1R2,IL1RL2,IL1RN,IL1RL1,NRIP1,TNFRSF1B,IL18RAP
UVC-Induced MAPK Signaling	TR-Th2_FC>2_genes - 2016-06-09 03:50 PM	3.54E-01	1.19E-01	-1.342	JUN,NRAS,RRAS2,PRKD3,PRKCA
UVC-Induced MAPK Signaling	nT-Th2_FC>2_genes - 2016-06-09 03:50 PM	3.93E-01	1.19E-01	-0.447	SRC,JUN,RRAS2,MAPK8,PRKCA
UVC-Induced MAPK Signaling	TR_FC>2_genes - 2016-06-09 03:49 PM	5.93E-01	9.52E-02	1.000	SRC,MAPK12,PRKD3,PRKCA
Estrogen-Dependent Breast Cancer Signaling	TR-Th2_FC>2_genes - 2016-06-09 03:50 PM	3.5E-01	1.15E-01	NaN	JUN,NRAS,RRAS2,PIK3R1,TERT,IGF1R,PIK3R5
Estrogen-Dependent Breast Cancer Signaling	TR_FC>2_genes - 2016-06-09 03:49 PM	2.85E-01	6.56E-02	NaN	SRC,TERT,IGF1R,PIK3R5
Neuroprotective Role of THOP1 in Alzheimer's Disease	TR-Th2_FC>2_genes - 2016-06-09 03:50 PM	3.47E-01	1.21E-01	NaN	IFNG,ECE2,HLA-A,ECE1
Neuroprotective Role of THOP1 in Alzheimer's Disease	nT-Th2_FC>2_genes - 2016-06-09 03:50 PM	6.48E-01	1.52E-01	NaN	IFNG,ECE2,HLA-A,IDE,APP
Neuroprotective Role of THOP1 in Alzheimer's Disease	TR_FC>2_genes - 2016-06-09 03:49 PM	4.82E-01	9.09E-02	NaN	IFNG,HLA-A,APP
IL-15 Production	TR-Th2_FC>2_genes - 2016-06-09 03:50 PM	3.38E-01	1.25E-01	NaN	TXK,JAK2,JAK3
IL-15 Production	nT-Th2_FC>2_genes - 2016-06-09 03:50 PM	6.78E-01	1.67E-01	NaN	PTK2,TXK,JAK2,IL6
Gluconeogenesis I	TR-Th2_FC>2_genes - 2016-06-09 03:50 PM	3.38E-01	1.25E-01	NaN	ME2,PGAM2,ALDOC
Epithelial Adherens Junction Signaling	TR-Th2_FC>2_genes - 2016-06-09 03:50 PM	3.36E-01	1.09E-01	NaN	VAV2,TCF4,SNAI2,NRAS,TGFBR3,TUBA4A,ACVR1B,RRAS2,ACTA2,BAIAP2,MYH3,LEF1,VCL,ACTG2,ACTN1
Epithelial Adherens Junction Signaling	nT-Th2_FC>2_genes - 2016-06-09 03:50 PM	5.34E-01	1.16E-01	NaN	SRC,SNAI2,TGFBR3,ACTN2,BMPR2,ACVR1B,TUBB2B,PTEN,RRAS2,ACTA2,MYH3,MYL4,LEF1,ACTG2,ACTN1,ACVR2A
Epithelial Adherens Junction Signaling	TR_FC>2_genes - 2016-06-09 03:49 PM	8.54E-01	8.7E-02	NaN	VAV2,SRC,TGFBR1,TGFBR3,HGF,TUBB2A,BMPR2,LEF1,ACTG2,Tcf7,ACTN1,TUBB2B
CD40 Signaling	TR-Th2_FC>2_genes - 2016-06-09 03:50 PM	3.33E-01	1.13E-01	-1.134	TANK,MAP3K14,JUN,PIK3R1,PIK3R5,MAP2K3,JAK3
CD40 Signaling	TR_FC>2_genes - 2016-06-09 03:49 PM	4.81E-01	8.06E-02	0.447	CD40LG,LTA,PIK3R5,MAPK12,TRAF1
Melanocyte Development and Pigmentation Signaling	TR-Th2_FC>2_genes - 2016-06-09 03:50 PM	3.2E-01	1.1E-01	-2.333	ADCY9,NRAS,RRAS2,PTPN11,MITF,PIK3R1,SOS1,PIK3R5,ADCY6
Zymosterol Biosynthesis	TR-Th2_FC>2_genes - 2016-06-09 03:50 PM	3.18E-01	1.67E-01	NaN	MSMO1
Zymosterol Biosynthesis	nT-Th2_FC>2_genes - 2016-06-09 03:50 PM	3.32E-01	1.67E-01	NaN	MSMO1
GDP-glucose Biosynthesis	TR-Th2_FC>2_genes - 2016-06-09 03:50 PM	3.18E-01	1.67E-01	NaN	PGM1
Pyridoxal 5'-phosphate Salvage Pathway	TR-Th2_FC>2_genes - 2016-06-09 03:50 PM	3.17E-01	1.11E-01	NaN	MAP3K9,SGK1,CDK6,MAP3K8,MAP2K3,CDK1,LIMK1
Pyridoxal 5'-phosphate Salvage Pathway	nT-Th2_FC>2_genes - 2016-06-09 03:50 PM	1.71E00	1.9E-01	NaN	DAPK1,PAK1,MAPK8,CDK6,GRK5,PLK1,MAP3K8,MAP2K3,NEK2,CDK1,ACVR2A,LIMK1
Pyridoxal 5'-phosphate Salvage Pathway	TR_FC>2_genes - 2016-06-09 03:49 PM	4.65E-01	7.94E-02	NaN	SGK1,CDK6,PLK1,MAP3K8,CDK1
Remodeling of Epithelial Adherens Junctions	TR-Th2_FC>2_genes - 2016-06-09 03:50 PM	3.17E-01	1.11E-01	NaN	RALA,ACTA2,TUBA4A,VCL,ACTG2,MAPRE3,ACTN1
Remodeling of Epithelial Adherens Junctions	nT-Th2_FC>2_genes - 2016-06-09 03:50 PM	3.61E-01	1.11E-01	NaN	SRC,ACTA2,ACTN2,ACTG2,MAPRE3,ACTN1,TUBB2B
Remodeling of Epithelial Adherens Junctions	TR_FC>2_genes - 2016-06-09 03:49 PM	1.05E00	1.11E-01	NaN	SRC,HGF,TUBB2A,ACTG2,MAPRE3,ACTN1,TUBB2B
VEGF Family Ligand-Receptor Interactions	TR-Th2_FC>2_genes - 2016-06-09 03:50 PM	3.11E-01	1.1E-01	-1.414	PLA2G6,NRAS,RRAS2,PIK3R1,SOS1,PIK3R5,PRKD3,PRKCA
VEGF Family Ligand-Receptor Interactions	TR_FC>2_genes - 2016-06-09 03:49 PM	3.32E-01	6.85E-02	0.000	PIK3R5,VEGFC,PRKD3,PRKCA,NRP1
Angiopoietin Signaling	TR-Th2_FC>2_genes - 2016-06-09 03:50 PM	3.02E-01	1.09E-01	-1.342	NRAS,RRAS2,FOXO1,PTPN11,PIK3R1,SOS1,PIK3R5
Angiopoietin Signaling	nT-Th2_FC>2_genes - 2016-06-09 03:50 PM	7.45E-01	1.41E-01	0.000	PTK2,PAK1,RRAS2,BAD,FOXO1,PTPN11,DOK2,PIK3R5,BIRC5
Chondroitin Sulfate Degradation (Metazoa)	TR-Th2_FC>2_genes - 2016-06-09 03:50 PM	2.97E-01	1.25E-01	NaN	CD44,ARSB
Chondroitin Sulfate Degradation (Metazoa)	TR_FC>2_genes - 2016-06-09 03:49 PM	1.96E-01	6.25E-02	NaN	CD44
Oxidative Ethanol Degradation III	TR-Th2_FC>2_genes - 2016-06-09 03:50 PM	2.97E-01	1.25E-01	NaN	ACSS2,ALDH7A1
Oxidative Ethanol Degradation III	nT-Th2_FC>2_genes - 2016-06-09 03:50 PM	3.18E-01	1.25E-01	NaN	ALDH2,ALDH7A1
Oxidative Ethanol Degradation III	TR_FC>2_genes - 2016-06-09 03:49 PM	5.91E-01	1.25E-01	NaN	ACSS2,ALDH7A1
Methionine Degradation I (to Homocysteine)	TR-Th2_FC>2_genes - 2016-06-09 03:50 PM	2.97E-01	1.25E-01	NaN	SUV39H2,PRMT3
Methionine Degradation I (to Homocysteine)	TR_FC>2_genes - 2016-06-09 03:49 PM	5.91E-01	1.25E-01	NaN	MGMT,AHCYL2
Role of Oct4 in Mammalian Embryonic Stem Cell Pluripotency	TR-Th2_FC>2_genes - 2016-06-09 03:50 PM	2.97E-01	1.11E-01	NaN	AQR,RB1,ETS2,RARA,NR2F6
PAK Signaling	TR-Th2_FC>2_genes - 2016-06-09 03:50 PM	2.93E-01	1.07E-01	-1.000	ITGB1,NRAS,RRAS2,CASP3,MYLPF,PIK3R1,SOS1,PIK3R5,LIMK1
PAK Signaling	nT-Th2_FC>2_genes - 2016-06-09 03:50 PM	9.02E-01	1.43E-01	0.000	ITGB1,PTK2,NCK2,PAK1,RRAS2,CASP3,MYLPF,ITGA2,MAPK8,PIK3R5,MYL4,LIMK1
FGF Signaling	TR-Th2_FC>2_genes - 2016-06-09 03:50 PM	2.93E-01	1.07E-01	1.000	PTPN11,FGF2,PIK3R1,SOS1,PIK3R5,MAP2K3,MAP3K5,FGF13,PRKCA
FGF Signaling	nT-Th2_FC>2_genes - 2016-06-09 03:50 PM	3.41E-01	1.07E-01	1.667	PTPN11,FGF2,MAPK8,PIK3R5,RPS6KA5,MAP2K3,MAP3K5,ITPR1,PRKCA
D-myo-inositol (1,4,5)-Trisphosphate Biosynthesis	TR-Th2_FC>2_genes - 2016-06-09 03:50 PM	2.89E-01	1.15E-01	NaN	PLD4,PLCB2,PLCB4
D-myo-inositol (1,4,5)-Trisphosphate Biosynthesis	nT-Th2_FC>2_genes - 2016-06-09 03:50 PM	3.15E-01	1.15E-01	NaN	PLCB2,PLCB4,PLCB3
D-myo-inositol (1,4,5)-Trisphosphate Biosynthesis	TR_FC>2_genes - 2016-06-09 03:49 PM	6.75E-01	1.15E-01	NaN	PLCB4,PLCB3,PIP5K1B
Salvage Pathways of Pyrimidine Ribonucleotides	TR-Th2_FC>2_genes - 2016-06-09 03:50 PM	2.81E-01	1.06E-01	NaN	MAP3K9,NME4,APOBEC1,SGK1,CDK6,MAP3K8,MAP2K3,CDK1,LIMK1
Salvage Pathways of Pyrimidine Ribonucleotides	nT-Th2_FC>2_genes - 2016-06-09 03:50 PM	1.4E00	1.65E-01	NaN	DAPK1,NME4,APOBEC1,MAPK8,CDK6,GRK5,PLK1,CDK1,LIMK1,PAK1,MAP3K8,MAP2K3,NEK2,ACVR2A
Salvage Pathways of Pyrimidine Ribonucleotides	TR_FC>2_genes - 2016-06-09 03:49 PM	5.77E-01	8.24E-02	NaN	NME4,APOBEC1,SGK1,CDK6,PLK1,MAP3K8,CDK1
Agranulocyte Adhesion and Diapedesis	TR-Th2_FC>2_genes - 2016-06-09 03:50 PM	2.73E-01	1.04E-01	NaN	ITGB1,VCAM1,SELL,CXCR4,ITGA6,IL1R1,CCL5,SELPLG,CXCL10,ACTA2,CLDN12,IL1RN,Ccl8,MYH3,ACTG2,CCL1
Agranulocyte Adhesion and Diapedesis	nT-Th2_FC>2_genes - 2016-06-09 03:50 PM	1.52E00	1.49E-01	NaN	ITGB1,VCAM1,SELL,FN1,TNFRSF1A,CXCR4,ITGA2,ITGA6,CCL5,IL1R1,CXCL10,CLDN12,SELP,ACTA2,Ccl8,CCL3L3,MYH3,MYL4,ITGA1,XCL1,MMP11,ACTG2,CCL1
Agranulocyte Adhesion and Diapedesis	TR_FC>2_genes - 2016-06-09 03:49 PM	3.26E-01	6.49E-02	NaN	ITGB1,CXCL10,CLDN12,SELP,IL1RN,XCL1,SDC4,ACTG2,CCL5,CCL1
Sphingosine and Sphingosine-1-phosphate Metabolism	TR-Th2_FC>2_genes - 2016-06-09 03:50 PM	2.72E-01	1.43E-01	NaN	SGPP2
Sphingosine and Sphingosine-1-phosphate Metabolism	nT-Th2_FC>2_genes - 2016-06-09 03:50 PM	2.85E-01	1.43E-01	NaN	ACER2
Glucose and Glucose-1-phosphate Degradation	TR-Th2_FC>2_genes - 2016-06-09 03:50 PM	2.72E-01	1.43E-01	NaN	PGM1
Superpathway of Serine and Glycine Biosynthesis I	TR-Th2_FC>2_genes - 2016-06-09 03:50 PM	2.72E-01	1.43E-01	NaN	UBAC2
Superpathway of Serine and Glycine Biosynthesis I	nT-Th2_FC>2_genes - 2016-06-09 03:50 PM	2.85E-01	1.43E-01	NaN	PSAT1
Ethanol Degradation II	TR-Th2_FC>2_genes - 2016-06-09 03:50 PM	2.68E-01	1.11E-01	NaN	ACSS2,ADH1C,ALDH7A1
Ethanol Degradation II	nT-Th2_FC>2_genes - 2016-06-09 03:50 PM	2.93E-01	1.11E-01	NaN	ALDH2,ADH1C,ALDH7A1
Ethanol Degradation II	TR_FC>2_genes - 2016-06-09 03:49 PM	6.43E-01	1.11E-01	NaN	ACSS2,ADH1C,ALDH7A1
Chondroitin Sulfate Biosynthesis	TR-Th2_FC>2_genes - 2016-06-09 03:50 PM	2.64E-01	1.06E-01	NaN	CHST2,HS3ST3B1,UST,CHST11,CHST10
Chondroitin Sulfate Biosynthesis	nT-Th2_FC>2_genes - 2016-06-09 03:50 PM	2.97E-01	1.06E-01	NaN	CHST2,UST,CHSY1,CHST11,CHST15
Chondroitin Sulfate Biosynthesis	TR_FC>2_genes - 2016-06-09 03:49 PM	7.99E-01	1.06E-01	NaN	CHST2,HS3ST3B1,UST,CHSY1,CHST11
April Mediated Signaling	TR-Th2_FC>2_genes - 2016-06-09 03:50 PM	2.49E-01	1.05E-01	0.000	MAP3K14,JUN,NFATC2,NFATC1
April Mediated Signaling	nT-Th2_FC>2_genes - 2016-06-09 03:50 PM	4.9E-01	1.32E-01	-1.342	MAP3K14,JUN,MAPK8,NFATC2,NFATC1
April Mediated Signaling	TR_FC>2_genes - 2016-06-09 03:49 PM	3.83E-01	7.89E-02	NaN	MAPK12,NFATC1,TRAF1
tRNA Charging	TR-Th2_FC>2_genes - 2016-06-09 03:50 PM	2.49E-01	1.05E-01	NaN	TARSL2,MARS2,EARS2,FARSB
tRNA Charging	nT-Th2_FC>2_genes - 2016-06-09 03:50 PM	2.77E-01	1.05E-01	NaN	MARS2,EARS2,HARS2,FARSB
Cysteine Biosynthesis III (mammalia)	TR-Th2_FC>2_genes - 2016-06-09 03:50 PM	2.45E-01	1.11E-01	NaN	SUV39H2,PRMT3
Cysteine Biosynthesis III (mammalia)	TR_FC>2_genes - 2016-06-09 03:49 PM	5.18E-01	1.11E-01	NaN	MGMT,AHCYL2
Role of IL-17A in Psoriasis	TR-Th2_FC>2_genes - 2016-06-09 03:50 PM	2.34E-01	1.25E-01	NaN	IL17RA
Histidine Degradation III	TR-Th2_FC>2_genes - 2016-06-09 03:50 PM	2.34E-01	1.25E-01	NaN	MTHFD1
Histidine Degradation III	nT-Th2_FC>2_genes - 2016-06-09 03:50 PM	2.47E-01	1.25E-01	NaN	MTHFD1
NAD Phosphorylation and Dephosphorylation	TR-Th2_FC>2_genes - 2016-06-09 03:50 PM	2.34E-01	1.25E-01	NaN	PXYLP1
NAD Phosphorylation and Dephosphorylation	nT-Th2_FC>2_genes - 2016-06-09 03:50 PM	2.47E-01	1.25E-01	NaN	PXYLP1
NAD Phosphorylation and Dephosphorylation	TR_FC>2_genes - 2016-06-09 03:49 PM	4.01E-01	1.25E-01	NaN	PXYLP1
NAD Salvage Pathway II	TR-Th2_FC>2_genes - 2016-06-09 03:50 PM	2.22E-01	1.05E-01	NaN	NT5E,PXYLP1
NAD Salvage Pathway II	nT-Th2_FC>2_genes - 2016-06-09 03:50 PM	2.4E-01	1.05E-01	NaN	NT5E,PXYLP1
NAD Salvage Pathway II	TR_FC>2_genes - 2016-06-09 03:49 PM	4.86E-01	1.05E-01	NaN	NT5E,PXYLP1
1D-myo-inositol Hexakisphosphate Biosynthesis II (Mammalian)	TR-Th2_FC>2_genes - 2016-06-09 03:50 PM	2.22E-01	1.05E-01	NaN	INPPL1,INPP5A
Putrescine Degradation III	TR-Th2_FC>2_genes - 2016-06-09 03:50 PM	2.22E-01	1.05E-01	NaN	SMOX,ALDH7A1
Putrescine Degradation III	nT-Th2_FC>2_genes - 2016-06-09 03:50 PM	2.4E-01	1.05E-01	NaN	ALDH2,ALDH7A1
Assembly of RNA Polymerase I Complex	TR-Th2_FC>2_genes - 2016-06-09 03:50 PM	2.03E-01	1.11E-01	NaN	POLR1A
Heme Biosynthesis II	TR-Th2_FC>2_genes - 2016-06-09 03:50 PM	2.03E-01	1.11E-01	NaN	ALAD
Heme Biosynthesis II	nT-Th2_FC>2_genes - 2016-06-09 03:50 PM	2.15E-01	1.11E-01	NaN	ALAD
Mineralocorticoid Biosynthesis	TR-Th2_FC>2_genes - 2016-06-09 03:50 PM	2.03E-01	1.11E-01	NaN	Cyp2d22
Mineralocorticoid Biosynthesis	nT-Th2_FC>2_genes - 2016-06-09 03:50 PM	2.15E-01	1.11E-01	NaN	Cyp2d22
Coagulation System	TR_FC>2_genes - 2016-06-09 03:49 PM	4.39E-01	8.57E-02	NaN	SERPINC1,F2R,PROS1
TR/RXR Activation	nT-Th2_FC>2_genes - 2016-06-09 03:50 PM	4.17E-01	1.14E-01	NaN	LDLR,PIK3R5,STRBP,THRA,PFKP,HIF1A,TBL1XR1,RXRA,DIO2
Regulation of Actin-based Motility by Rho	nT-Th2_FC>2_genes - 2016-06-09 03:50 PM	4.95E-01	1.19E-01	1.265	ITGB1,PAK1,ACTA2,RHOC,MYLPF,ITGA2,MYL4,PFN2,ACTG2,LIMK1
Role of BRCA1 in DNA Damage Response	nT-Th2_FC>2_genes - 2016-06-09 03:50 PM	2.05E00	1.92E-01	0.832	IFNG,RBL2,BARD1,RBBP8,PLK1,E2F3,CHEK1,RAD51,GADD45A,E2F1,CDKN1A,BRCA1,BRIP1,E2F2,RFC3
Role of BRCA1 in DNA Damage Response	TR_FC>2_genes - 2016-06-09 03:49 PM	6.98E-01	8.97E-02	0.816	RAD51,IFNG,PLK1,E2F3,BRCA1,CHEK1,RFC3
Role of PKR in Interferon Induction and Antiviral Response	nT-Th2_FC>2_genes - 2016-06-09 03:50 PM	4.64E-01	1.28E-01	NaN	IFNG,CASP3,TNFRSF1A,APAF1,MAP2K3
TREM1 Signaling	nT-Th2_FC>2_genes - 2016-06-09 03:50 PM	7.45E-01	1.41E-01	2.333	ITGB1,Naip1 (includes others),IL1RL1,CASP1,CD86,CD83,JAK2,IL6,CSF2
TREM1 Signaling	TR_FC>2_genes - 2016-06-09 03:49 PM	1.81E00	1.41E-01	3.000	ITGB1,Naip1 (includes others),IL10,TYROBP,IL1RL1,CASP1,NOD1,CD86,CD83
MIF Regulation of Innate Immunity	nT-Th2_FC>2_genes - 2016-06-09 03:50 PM	4.64E-01	1.28E-01	0.447	PLA2G6,LY96,JUN,MAPK8,CD74
MIF Regulation of Innate Immunity	TR_FC>2_genes - 2016-06-09 03:49 PM	3.66E-01	7.69E-02	NaN	LY96,CD74,MAPK12
IL-22 Signaling	nT-Th2_FC>2_genes - 2016-06-09 03:50 PM	3.66E-01	1.25E-01	NaN	SOCS3,MAPK8,IL22
HIF1α Signaling	TR_FC>2_genes - 2016-06-09 03:49 PM	3.12E-01	6.59E-02	NaN	PIK3R5,VEGFC,EGLN3,HIF1A,MAPK12,SLC2A3
Cellular Effects of Sildenafil (Viagra)	nT-Th2_FC>2_genes - 2016-06-09 03:50 PM	9.36E-01	1.37E-01	NaN	PLCB2,CACNA1D,Calm1 (includes others),GUCY1A3,MYLPF,ADCY6,ITPR1,PLCB4,CACNA1E,ACTA2,MYH3,PLCB3,MYL4,ACTG2,PLCL1,GUCY1B3
DNA Methylation and Transcriptional Repression Signaling	nT-Th2_FC>2_genes - 2016-06-09 03:50 PM	2.19E-01	1E-01	NaN	DNMT3B,SAP30
Type II Diabetes Mellitus Signaling	nT-Th2_FC>2_genes - 2016-06-09 03:50 PM	2.71E-01	1E-01	-0.707	PPARG,SOCS3,MAP3K14,ACSBG1,TNFRSF1A,MAPK8,PIK3R5,SOCS2,MAP3K5,TNFRSF1B,PRKCA
Type II Diabetes Mellitus Signaling	TR_FC>2_genes - 2016-06-09 03:49 PM	4.42E-01	7.27E-02	0.447	ACSBG1,PIK3R5,SOCS2,TNFRSF1B,MAPK12,PRKD3,SOCS5,PRKCA
Ovarian Cancer Signaling	TR_FC>2_genes - 2016-06-09 03:49 PM	2.84E-01	6.3E-02	NaN	RAD51,SRC,CD44,PIK3R5,VEGFC,LEF1,BRCA1,Tcf7
Role of Wnt/GSK-3β Signaling in the Pathogenesis of Influenza	TR_FC>2_genes - 2016-06-09 03:49 PM	2.74E-01	6.45E-02	NaN	CSNK1E,IFNG,LEF1,Tcf7
Extrinsic Prothrombin Activation Pathway	nT-Th2_FC>2_genes - 2016-06-09 03:50 PM	3.18E-01	1.25E-01	NaN	PROS1,TFPI
Extrinsic Prothrombin Activation Pathway	TR_FC>2_genes - 2016-06-09 03:49 PM	5.91E-01	1.25E-01	NaN	SERPINC1,PROS1
MIF-mediated Glucocorticoid Regulation	TR_FC>2_genes - 2016-06-09 03:49 PM	2.41E-01	6.45E-02	NaN	LY96,CD74
Intrinsic Prothrombin Activation Pathway	nT-Th2_FC>2_genes - 2016-06-09 03:50 PM	2.93E-01	1.11E-01	NaN	KLK3,PROS1,COL11A2
Intrinsic Prothrombin Activation Pathway	TR_FC>2_genes - 2016-06-09 03:49 PM	6.43E-01	1.11E-01	NaN	SERPINC1,KLK3,PROS1
Cell Cycle Control of Chromosomal Replication	nT-Th2_FC>2_genes - 2016-06-09 03:50 PM	1.42E00	2.31E-01	NaN	MCM5,MCM3,MCM6,CDC45,CDC6,CDK6
Cell Cycle Control of Chromosomal Replication	TR_FC>2_genes - 2016-06-09 03:49 PM	1.72E00	1.92E-01	NaN	MCM5,MCM3,CDC45,CDC6,CDK6
Role of IL-17F in Allergic Inflammatory Airway Diseases	nT-Th2_FC>2_genes - 2016-06-09 03:50 PM	5.48E-01	1.39E-01	1.000	CXCL10,RPS6KA5,RPS6KA2,IL6,CSF2
Role of JAK2 in Hormone-like Cytokine Signaling	nT-Th2_FC>2_genes - 2016-06-09 03:50 PM	4.32E-01	1.29E-01	NaN	SOCS3,PTPN11,SOCS2,JAK2
Role of JAK2 in Hormone-like Cytokine Signaling	TR_FC>2_genes - 2016-06-09 03:49 PM	2.41E-01	6.45E-02	NaN	SOCS2,SOCS5
eNOS Signaling	nT-Th2_FC>2_genes - 2016-06-09 03:50 PM	2.85E-01	1.01E-01	-0.333	AQP3,CCNA2,Calm1 (includes others),GUCY1A3,CASP3,ADCY6,PIK3R5,GNAQ,ITPR1,CNGA1,HSPA2,GUCY1B3,PRKCA
eNOS Signaling	TR_FC>2_genes - 2016-06-09 03:49 PM	5.74E-01	7.75E-02	0.707	CCNA2,CASP3,GUCY1A3,PIK3R5,ADCY6,GNAQ,VEGFC,PRKD3,CNGA1,PRKCA
nNOS Signaling in Neurons	nT-Th2_FC>2_genes - 2016-06-09 03:50 PM	3.32E-01	1.11E-01	NaN	Calm1 (includes others),GRIN2D,DLG4,PRKCA,CAPN3
nNOS Signaling in Neurons	TR_FC>2_genes - 2016-06-09 03:49 PM	2.79E-01	6.67E-02	NaN	PRKD3,PRKCA,CAPN3
Dopamine Degradation	nT-Th2_FC>2_genes - 2016-06-09 03:50 PM	4.26E-01	1.36E-01	NaN	ALDH2,COMT,ALDH7A1
Pyrimidine Ribonucleotides De Novo Biosynthesis	TR_FC>2_genes - 2016-06-09 03:49 PM	3.02E-01	7.41E-02	NaN	NME4,ENTPD1
CDP-diacylglycerol Biosynthesis I	TR_FC>2_genes - 2016-06-09 03:49 PM	1.96E-01	6.25E-02	NaN	LCLAT1
Oleate Biosynthesis II (Animals)	nT-Th2_FC>2_genes - 2016-06-09 03:50 PM	5.84E-01	2E-01	NaN	Scd2,ALDH6A1
Oleate Biosynthesis II (Animals)	TR_FC>2_genes - 2016-06-09 03:49 PM	3.29E-01	1E-01	NaN	Scd2
Tryptophan Degradation X (Mammalian, via Tryptamine)	nT-Th2_FC>2_genes - 2016-06-09 03:50 PM	2.19E-01	1E-01	NaN	ALDH2,ALDH7A1
Tryptophan Degradation X (Mammalian, via Tryptamine)	TR_FC>2_genes - 2016-06-09 03:49 PM	4.57E-01	1E-01	NaN	DDC,ALDH7A1
Calcium Transport I	nT-Th2_FC>2_genes - 2016-06-09 03:50 PM	1.88E-01	1E-01	NaN	ATP2B1
Phenylalanine Degradation IV (Mammalian, via Side Chain)	nT-Th2_FC>2_genes - 2016-06-09 03:50 PM	3.86E-01	1.43E-01	NaN	ALDH2,ACSF3
Triacylglycerol Biosynthesis	TR_FC>2_genes - 2016-06-09 03:49 PM	8.87E-01	1.25E-01	NaN	LCLAT1,LPIN2,PLPP2,Plpp1
Pyrimidine Ribonucleotides Interconversion	TR_FC>2_genes - 2016-06-09 03:49 PM	3.39E-01	8E-02	NaN	NME4,ENTPD1
Histamine Degradation	nT-Th2_FC>2_genes - 2016-06-09 03:50 PM	3.5E-01	1.33E-01	NaN	ALDH2,ALDH7A1
Histamine Degradation	TR_FC>2_genes - 2016-06-09 03:49 PM	2.13E-01	6.67E-02	NaN	ALDH7A1
Guanosine Nucleotides Degradation III	nT-Th2_FC>2_genes - 2016-06-09 03:50 PM	4.72E-01	1.67E-01	NaN	NT5E,XDH
Guanosine Nucleotides Degradation III	TR_FC>2_genes - 2016-06-09 03:49 PM	7.83E-01	1.67E-01	NaN	NT5E,XDH
Noradrenaline and Adrenaline Degradation	nT-Th2_FC>2_genes - 2016-06-09 03:50 PM	4.6E-01	1.33E-01	NaN	ALDH2,COMT,ADH1C,ALDH7A1
Noradrenaline and Adrenaline Degradation	TR_FC>2_genes - 2016-06-09 03:49 PM	2.55E-01	6.67E-02	NaN	ADH1C,ALDH7A1
Glucocorticoid Biosynthesis	nT-Th2_FC>2_genes - 2016-06-09 03:50 PM	1.88E-01	1E-01	NaN	Cyp2d22
Fatty Acid α-oxidation	nT-Th2_FC>2_genes - 2016-06-09 03:50 PM	5.82E-01	1.67E-01	NaN	TMLHE,ALDH2,ALDH7A1
Glycine Betaine Degradation	nT-Th2_FC>2_genes - 2016-06-09 03:50 PM	1.88E-01	1E-01	NaN	PIPOX
Ethanol Degradation IV	nT-Th2_FC>2_genes - 2016-06-09 03:50 PM	2.19E-01	1E-01	NaN	ALDH2,ALDH7A1
Ethanol Degradation IV	TR_FC>2_genes - 2016-06-09 03:49 PM	9.19E-01	1.5E-01	NaN	ACSS2,GPX7,ALDH7A1
Superpathway of Methionine Degradation	TR_FC>2_genes - 2016-06-09 03:49 PM	2.41E-01	6.45E-02	NaN	MGMT,AHCYL2
Antioxidant Action of Vitamin C	nT-Th2_FC>2_genes - 2016-06-09 03:50 PM	1.13E00	1.51E-01	-1.732	PLA2G16,PLCB2,MAPK8,JAK2,GLRX,PRDX6,SLC2A3,HMOX1,PLA2G6,PLCB4,CSF2RA,PLCB3,CSF2,PLCL1
Antioxidant Action of Vitamin C	TR_FC>2_genes - 2016-06-09 03:49 PM	4.64E-01	7.53E-02	-2.000	PLCB4,PLCB3,MAPK12,PLCL1,GLRX,SLC2A3,GSTO1
Sperm Motility	nT-Th2_FC>2_genes - 2016-06-09 03:50 PM	1.4E00	1.56E-01	0.775	PLA2G16,SLC16A10,PLCB2,Calm1 (includes others),GUCY1A3,SLC12A2,ITPR1,CNGA1,PRDX6,PTK2,PLA2G6,PLCB4,TXK,PLCB3,PLCL1,GUCY1B3,PRKCA
Sperm Motility	TR_FC>2_genes - 2016-06-09 03:49 PM	8.83E-01	9.17E-02	1.414	SLC16A10,PLCB4,TXK,GUCY1A3,SLC12A2,PLCB3,PLCL1,PRKD3,CNGA1,PRKCA
Vitamin-C Transport	nT-Th2_FC>2_genes - 2016-06-09 03:50 PM	3.86E-01	1.43E-01	NaN	GLRX,SLC2A3
Vitamin-C Transport	TR_FC>2_genes - 2016-06-09 03:49 PM	1.3E00	2.14E-01	NaN	GLRX,SLC2A3,GSTO1
BER pathway	nT-Th2_FC>2_genes - 2016-06-09 03:50 PM	9.64E-01	2.5E-01	NaN	LIG1,POLE,FEN1
BER pathway	TR_FC>2_genes - 2016-06-09 03:49 PM	1.48E00	2.5E-01	NaN	LIG1,POLE,FEN1
PCP pathway	TR_FC>2_genes - 2016-06-09 03:49 PM	2.74E-01	6.45E-02	NaN	DAAM1,SDC4,MAPK12,HSPB1
Parkinson's Signaling	nT-Th2_FC>2_genes - 2016-06-09 03:50 PM	3.18E-01	1.25E-01	NaN	CASP3,MAPK8
Parkinson's Signaling	TR_FC>2_genes - 2016-06-09 03:49 PM	5.91E-01	1.25E-01	NaN	CASP3,MAPK12
Toll-like Receptor Signaling	nT-Th2_FC>2_genes - 2016-06-09 03:50 PM	6.16E-01	1.3E-01	0.333	MAP3K14,LY96,JUN,TICAM1,IL1RL1,TRAF4,MAPK8,MAP2K3,IRAK3
Toll-like Receptor Signaling	TR_FC>2_genes - 2016-06-09 03:49 PM	3.8E-01	7.25E-02	2.000	LY96,IL1RN,IL1RL1,MAPK12,TRAF1
Nitric Oxide Signaling in the Cardiovascular System	TR_FC>2_genes - 2016-06-09 03:49 PM	3.22E-01	6.67E-02	0.000	GUCY1A3,PDE3B,PIK3R5,VEGFC,PRKD3,PRKCA
Amyloid Processing	TR_FC>2_genes - 2016-06-09 03:49 PM	4.52E-01	8.16E-02	NaN	CSNK1E,MAPK12,APP,CAPN3
Sonic Hedgehog Signaling	nT-Th2_FC>2_genes - 2016-06-09 03:50 PM	5.58E-01	1.48E-01	NaN	GLIS2,SMO,CDK1,CCNB1
Sonic Hedgehog Signaling	TR_FC>2_genes - 2016-06-09 03:49 PM	3.02E-01	7.41E-02	NaN	CDK1,CCNB1
Hypoxia Signaling in the Cardiovascular System	nT-Th2_FC>2_genes - 2016-06-09 03:50 PM	3.78E-01	1.13E-01	NaN	JUN,HIF1A,UBE2L6,UBE2D1,UBE2D3,PTEN,UBE2C
Gustation Pathway	TR_FC>2_genes - 2016-06-09 03:49 PM	3.32E-01	6.74E-02	NaN	PDE8A,P2RY10,PDE3B,GNG2,ADCY6,P2RX7
phagosome maturation	TR_FC>2_genes - 2016-06-09 03:49 PM	4.77E-01	7.48E-02	NaN	HLA-A,TUBB2A,CYBB,ATP6V0D2,ATP6V1G2,ATP6V0A1,TUBB2B,EEA1
Mismatch Repair in Eukaryotes	nT-Th2_FC>2_genes - 2016-06-09 03:50 PM	6.84E-01	1.88E-01	NaN	FEN1,EXO1,RFC3
Mismatch Repair in Eukaryotes	TR_FC>2_genes - 2016-06-09 03:49 PM	5.91E-01	1.25E-01	NaN	FEN1,RFC3
Arsenate Detoxification I (Glutaredoxin)	TR_FC>2_genes - 2016-06-09 03:49 PM	6.51E-01	2.5E-01	NaN	GSTO1
L-carnitine Biosynthesis	nT-Th2_FC>2_genes - 2016-06-09 03:50 PM	5.7E-01	3.33E-01	NaN	TMLHE
Fatty Acid Activation	TR_FC>2_genes - 2016-06-09 03:49 PM	2.74E-01	8.33E-02	NaN	ACSBG1
Prostanoid Biosynthesis	nT-Th2_FC>2_genes - 2016-06-09 03:50 PM	2.15E-01	1.11E-01	NaN	HPGDS
Prostanoid Biosynthesis	TR_FC>2_genes - 2016-06-09 03:49 PM	3.62E-01	1.11E-01	NaN	HPGDS
Isoleucine Degradation I	TR_FC>2_genes - 2016-06-09 03:49 PM	2.31E-01	7.14E-02	NaN	BCAT1
Proline Biosynthesis II (from Arginine)	nT-Th2_FC>2_genes - 2016-06-09 03:50 PM	3.32E-01	1.67E-01	NaN	PADI4
Creatine-phosphate Biosynthesis	nT-Th2_FC>2_genes - 2016-06-09 03:50 PM	3.91E-01	2E-01	NaN	CKB
β-alanine Degradation I	nT-Th2_FC>2_genes - 2016-06-09 03:50 PM	7.25E-01	5E-01	NaN	ALDH6A1
Pyruvate Fermentation to Lactate	nT-Th2_FC>2_genes - 2016-06-09 03:50 PM	4.67E-01	2.5E-01	NaN	LDHB
Chondroitin and Dermatan Biosynthesis	nT-Th2_FC>2_genes - 2016-06-09 03:50 PM	3.32E-01	1.67E-01	NaN	CHSY1
Chondroitin and Dermatan Biosynthesis	TR_FC>2_genes - 2016-06-09 03:49 PM	5.01E-01	1.67E-01	NaN	CHSY1
γ-linolenate Biosynthesis II (Animals)	TR_FC>2_genes - 2016-06-09 03:49 PM	2.13E-01	6.67E-02	NaN	ACSBG1
Serotonin and Melatonin Biosynthesis	TR_FC>2_genes - 2016-06-09 03:49 PM	6.51E-01	2.5E-01	NaN	DDC
Proline Degradation	nT-Th2_FC>2_genes - 2016-06-09 03:50 PM	7.25E-01	5E-01	NaN	LOC102724788/PRODH
Catecholamine Biosynthesis	TR_FC>2_genes - 2016-06-09 03:49 PM	6.51E-01	2.5E-01	NaN	DDC
L-DOPA Degradation	nT-Th2_FC>2_genes - 2016-06-09 03:50 PM	1E00	1E00	NaN	COMT
Pentose Phosphate Pathway (Non-oxidative Branch)	nT-Th2_FC>2_genes - 2016-06-09 03:50 PM	3.32E-01	1.67E-01	NaN	TKTL1
Phenylethylamine Degradation I	nT-Th2_FC>2_genes - 2016-06-09 03:50 PM	5.7E-01	3.33E-01	NaN	ALDH2
Phosphatidylcholine Biosynthesis I	nT-Th2_FC>2_genes - 2016-06-09 03:50 PM	2.85E-01	1.43E-01	NaN	PCYT1B
Phosphatidylcholine Biosynthesis I	TR_FC>2_genes - 2016-06-09 03:49 PM	4.46E-01	1.43E-01	NaN	PCYT1B
Glycerol Degradation I	TR_FC>2_genes - 2016-06-09 03:49 PM	5.01E-01	1.67E-01	NaN	GPD2
1,25-dihydroxyvitamin D3 Biosynthesis	nT-Th2_FC>2_genes - 2016-06-09 03:50 PM	5.7E-01	3.33E-01	NaN	CYP2R1
Pentose Phosphate Pathway	nT-Th2_FC>2_genes - 2016-06-09 03:50 PM	1.88E-01	1E-01	NaN	TKTL1
Citrulline Biosynthesis	nT-Th2_FC>2_genes - 2016-06-09 03:50 PM	2.47E-01	1.25E-01	NaN	LOC102724788/PRODH
Valine Degradation I	nT-Th2_FC>2_genes - 2016-06-09 03:50 PM	2.64E-01	1.11E-01	NaN	BCAT1,ALDH6A1
Mitochondrial L-carnitine Shuttle Pathway	TR_FC>2_genes - 2016-06-09 03:49 PM	1.96E-01	6.25E-02	NaN	ACSBG1
Superoxide Radicals Degradation	TR_FC>2_genes - 2016-06-09 03:49 PM	4.01E-01	1.25E-01	NaN	GPX7
Leucine Degradation I	nT-Th2_FC>2_genes - 2016-06-09 03:50 PM	2.15E-01	1.11E-01	NaN	BCAT1
Leucine Degradation I	TR_FC>2_genes - 2016-06-09 03:49 PM	3.62E-01	1.11E-01	NaN	BCAT1
UDP-N-acetyl-D-glucosamine Biosynthesis II	nT-Th2_FC>2_genes - 2016-06-09 03:50 PM	3.32E-01	1.67E-01	NaN	UAP1
Glutamate Removal from Folates	nT-Th2_FC>2_genes - 2016-06-09 03:50 PM	1E00	1E00	NaN	GGH
Colanic Acid Building Blocks Biosynthesis	TR_FC>2_genes - 2016-06-09 03:49 PM	2.31E-01	7.14E-02	NaN	UGP2
Ceramide Degradation	nT-Th2_FC>2_genes - 2016-06-09 03:50 PM	3.91E-01	2E-01	NaN	ACER2
Glycerol-3-phosphate Shuttle	TR_FC>2_genes - 2016-06-09 03:49 PM	9.25E-01	5E-01	NaN	GPD2
Glycogen Biosynthesis II (from UDP-D-Glucose)	TR_FC>2_genes - 2016-06-09 03:49 PM	5.67E-01	2E-01	NaN	UGP2
GDP-L-fucose Biosynthesis I (from GDP-D-mannose)	nT-Th2_FC>2_genes - 2016-06-09 03:50 PM	7.25E-01	5E-01	NaN	GMDS
Histamine Biosynthesis	nT-Th2_FC>2_genes - 2016-06-09 03:50 PM	1E00	1E00	NaN	HDC
UDP-N-acetyl-D-galactosamine Biosynthesis II	nT-Th2_FC>2_genes - 2016-06-09 03:50 PM	2.15E-01	1.11E-01	NaN	UAP1
Tyrosine Degradation I	TR_FC>2_genes - 2016-06-09 03:49 PM	5.67E-01	2E-01	NaN	FAH
Molybdenum Cofactor Biosynthesis	TR_FC>2_genes - 2016-06-09 03:49 PM	6.51E-01	2.5E-01	NaN	GPHN
